# Supplementary material for: Evolution of DNA methylation in the human brain
Source: Nat Commun. 2021 Apr 1;12:2021. doi: 10.1038/s41467-021-21917-7 (PMC8017017; doi:10.1038/s41467-021-21917-7)
Supplement: Supplementary file 4 — Supplementary Data 1-19 [file 41467_2021_21917_MOESM4_ESM.xlsx]

## Sheet: Supplementary_Data_Legends
Supplementary Data	Legend
Supplementary Data 1	List of covariates included in the WGBS analyses
Supplementary Data 2	WGBS data processing and mapping statistics
Supplementary Data 3	WGS data processing and mapping statistics
Supplementary Data 4	Summary of SNP discovery and polymorphic CGs
Supplementary Data 5	List of variable CpG-specific and conserved CpG-specific transcription factor (TF) motifs
Supplementary Data 6	Genomic coordinate and annotation of CG DMRs between NeuN+ and OLIG2+ conserved in the brains of all three species
Supplementary Data 7	Gene ontology (GREAT) output for genes associated with conserved CG DMRs between NeuN+ and OLIG2+
Supplementary Data 8	Genomic coordinate and annotation of human- and chimpanzee- brain specific CG DMRs
Supplementary Data 9	Association of differentially expressed genes (DEG) and DMR-genes
Supplementary Data 10	Three-dimensional chromatin Interaction profiles for human neuron CG DMRs
Supplementary Data 11	Gene ontology output (ShinyGO) for three-dimensional chromatin Interaction profiles for human neuron CG DMRs
Supplementary Data 12	TF motifs significantly associated with human hypomethylated DMRs
Supplementary Data 13	Partial correlation analysis explaining correlation coefficient between methylation and expression account for effects from other methylation contexts
Supplementary Data 14	Multiple linear regression models explaining variation of gene expression levels of humans and human-chimpanzee difference
Supplementary Data 15	Significant levels of human-specific DMR-genes for human-specific WGCNA modules
Supplementary Data 16	List of CH DMR genes
Supplementary Data 17	The list of GWAS traits and references used in LD score regression analyses
Supplementary Data 18	LD score regression results
Supplementary Data 19	List of human-specific neuron hypomethylated DMRs and conserved neuron hypomethylated DMRs harboring credible schizophrenia-associated SNPs (P < 10-5)

## Sheet: Supplementary Data 1
Sample_ID	Species	Sex	Age_Class	Pmi	Conversion_rates	Cell_type
X4615_Control_NeuN	Human	M	2	15	0.996632	NeuN
X3611_Control_NeuN	Human	M	3	17.5	0.984973	NeuN
X3602_Control_NeuN	Human	M	3	13.2	0.997686	NeuN
X3590_Control_NeuN	Human	M	3	11.5	0.996378	NeuN
X3586_Control_NeuN	Human	M	3	16	0.979349	NeuN
X3545_Control_NeuN	Human	M	3	14	0.945354	NeuN
X1541_Control_NeuN	Human	F	2	15.3	0.978632	NeuN
X1539_Control_NeuN	Human	F	2	23	0.99749	NeuN
X1538_Control_NeuN	Human	F	2	25	0.996877	NeuN
X1537_Control_NeuN	Human	M	2	22	0.99918	NeuN
X1536_Control_NeuN	Human	M	2	24	0.997877	NeuN
X1535_Control_NeuN	Human	M	2	15.4	0.999088	NeuN
X1534_Control_NeuN	Human	M	3	7.5	0.997148	NeuN
X1533_Control_NeuN	Human	M	2	19.3	0.998878	NeuN
X1532_Control_NeuN	Human	F	3	19	0.982677	NeuN
X1531_Control_NeuN	Human	M	2	17.1	0.996194	NeuN
X1527_Control_NeuN	Human	M	1	23	0.997867	NeuN
X1525_Control_NeuN	Human	F	3	11	0.997322	NeuN
X1524_Control_NeuN	Human	M	1	10	0.997016	NeuN
Miami0001_Control_NeuN	Human	M	1	16.3	0.942036	NeuN
AN16799_Control_NeuN	Human	M	2	14.68	0.935224	NeuN
AN15240_Control_NeuN	Human	F	1	18.08	0.970621	NeuN
AN10090_Control_NeuN	Human	M	2	13.12	0.99175	NeuN
AN05483_Control_NeuN	Human	M	3	16.97	0.998656	NeuN
AN03398_Control_NeuN	Human	F	3	12.1	NA	NeuN
YN14.020_Chimp_NeuN	Chimpanzee	F	2	0.9	0.997067	NeuN
YN15.033_Chimp_NeuN	Chimpanzee	F	3	0.9	0.996176	NeuN
YN06.108_Chimp_NeuN	Chimpanzee	F	3	0.5	0.99811	NeuN
YN07.147_Chimp_NeuN	Chimpanzee	M	1	3	0.998331	NeuN
YN14.056_Chimp_NeuN	Chimpanzee	F	2	0.9	0.998144	NeuN
YN07.387_Chimp_NeuN	Chimpanzee	M	3	2	0.997722	NeuN
YN06.147_Chimp_NeuN	Chimpanzee	M	3	2.5	0.997926	NeuN
YN15.384_Chimp_NeuN	Chimpanzee	F	3	0.9	0.995701	NeuN
YN15.310_Chimp_NeuN	Chimpanzee	F	3	0.9	0.998728	NeuN
YN04.30_Chimp_NeuN	Chimpanzee	M	2	0.5	0.997607	NeuN
YN14.020_Chimp_NeuN	Chimpanzee	M	3	0.9	0.998206	NeuN
YN04.200_Macaque_NeuN	Rhesus macaque	M	1	0.9	0.997631	NeuN
YN08.380_Macaque_NeuN	Rhesus macaque	F	3	0.9	0.995895	NeuN
YN09.122_Macaque_NeuN	Rhesus macaque	F	3	0.9	0.996145	NeuN
YN09.173_Macaque_NeuN	Rhesus macaque	M	3	0.9	0.998217	NeuN
YN09.179_Macaque_NeuN	Rhesus macaque	F	3	0.9	0.996809	NeuN
YN09.59_Macaque_NeuN	Rhesus macaque	F	3	0.9	0.997715	NeuN
YN09.72_Macaque_NeuN	Rhesus macaque	F	3	0.9	0.997667	NeuN
YN11.300_Macaque_NeuN	Rhesus macaque	M	2	0.9	0.996744	NeuN
YN11.64_Macaque_NeuN	Rhesus macaque	F	1	0.9	0.99763	NeuN
YN11.77_Macaque_NeuN	Rhesus macaque	M	1	0.9	0.997148	NeuN
YN11.78_Macaque_NeuN	Rhesus macaque	F	1	0.9	0.996219	NeuN
YN12.335_Macaque_NeuN	Rhesus macaque	F	3	0.9	0.996316	NeuN
YN12.409_Macaque_NeuN	Rhesus macaque	M	2	0.9	0.998191	NeuN
YN12.654_Macaque_NeuN	Rhesus macaque	F	3	0.9	0.997319	NeuN
YN14.248_Macaque_NeuN	Rhesus macaque	M	1	0.9	0.997424	NeuN
X1524_Control_Olig2	Human	M	1	10	0.997895	OLIG2
X1525_Control_Olig2	Human	F	3	11	0.980459	OLIG2
X1527_Control_Olig2	Human	M	1	23	0.997841	OLIG2
X1532_Control_Olig2	Human	F	3	19	0.998291	OLIG2
X1536_Control_Olig2	Human	M	2	24	0.991544	OLIG2
X1538_Control_Olig2	Human	F	2	25	0.997339	OLIG2
X1539_Control_Olig2	Human	F	2	23	0.997429	OLIG2
X1541_Control_Olig2	Human	F	2	15.3	0.997126	OLIG2
X3545_Control_Olig2	Human	M	3	14	0.987534	OLIG2
X3586_Control_Olig2	Human	M	3	16	0.995998	OLIG2
X3590_Control_Olig2	Human	M	3	11.5	0.916441	OLIG2
X3602_Control_Olig2	Human	M	3	13.2	0.996683	OLIG2
X3611_Control_Olig2	Human	M	3	17.5	0.947117	OLIG2
X4615_Control_Olig2	Human	M	2	15	0.998285	OLIG2
AN03398_Control_Olig2	Human	F	3	12.1	0.996914	OLIG2
AN05483_Control_Olig2	Human	M	3	16.97	0.998165	OLIG2
AN10090_Control_Olig2	Human	M	2	13.12	0.997691	OLIG2
AN15240_Control_Olig2	Human	F	1	18.08	0.996284	OLIG2
AN16799_Control_Olig2	Human	M	2	14.68	0.99664	OLIG2
Miami0001_Control_Olig2	Human	M	1	16.3	0.986554	OLIG2
YN16.043_Chimp_Olig2	Chimpanzee	F	2	0.9	0.997474	OLIG2
YN15.033_Chimp_Olig2	Chimpanzee	F	3	0.9	0.98865	OLIG2
YN06.108_Chimp_Olig2	Chimpanzee	F	3	0.5	0.997244	OLIG2
YN07.147_Chimp_Olig2	Chimpanzee	M	1	3	0.998276	OLIG2
YN14.056_Chimp_Olig2	Chimpanzee	F	2	0.9	0.997422	OLIG2
YN07.387_Chimp_Olig2	Chimpanzee	M	3	2	0.987579	OLIG2
YN06.147_Chimp_Olig2	Chimpanzee	M	3	2.5	0.997783	OLIG2
YN15.384_Chimp_Olig2	Chimpanzee	F	3	0.9	0.995995	OLIG2
YN15.310_Chimp_Olig2	Chimpanzee	F	3	0.9	0.998088	OLIG2
YN04.30_Chimp_Olig2	Chimpanzee	M	2	0.5	0.998263	OLIG2
YN14.020_Chimp_Olig2	Chimpanzee	M	3	0.9	0.998079	OLIG2
YN04.200-Macaque_Olig2	Rhesus macaque	M	1	0.9	0.997753	OLIG2
YN08.380_Macaque_Olig2	Rhesus macaque	F	3	0.9	0.998732	OLIG2
YN09.122_Macaque_NeuN	Rhesus macaque	F	3	0.9	0.995892	OLIG2
YN09.173_Macaque_Olig2	Rhesus macaque	M	3	0.9	0.997939	OLIG2
YN09.179_Macaque_Olig2	Rhesus macaque	F	3	0.9	0.988341	OLIG2
YN09.72_Macaque_Olig2	Rhesus macaque	F	3	0.9	0.997408	OLIG2
YN11.300_Macaque_Olig2	Rhesus macaque	M	2	0.9	0.998081	OLIG2
YN11.64_Macaque_Olig2	Rhesus macaque	F	1	0.9	0.997629	OLIG2
YN11.77_Macaque_Olig2	Rhesus macaque	M	1	0.9	0.998201	OLIG2
YN11.78_Macaque_Olig2	Rhesus macaque	F	1	0.9	0.996819	OLIG2
YN12.335_Macaque_Olig2	Rhesus macaque	F	3	0.9	0.995229	OLIG2
YN12.654_Macaque_Olig2	Rhesus macaque	F	3	0.9	0.997278	OLIG2
YN14.248_Macaque_Olig2	Rhesus macaque	M	1	0.9	0.996684	OLIG2

## Sheet: Supplementary Data 2
WGBS	Sample	Individual_ID	Species	Cell_type	#RP_After_QC	Mapped_reads	Mapping_efficiency%	Deduplicated_reads	After_dedup%	# Final RP million	CpGs covered	Coverage	median_depth	mean_depth
1	YN15-384_ND	LULU	Pan Troglodites	NeuN	820445944	593261459	72.3096	151637444	25.56	151.637	25885124	0.79556	6	8.28769
2	YN15-033_ND	ANJA	Pan Troglodites	NeuN	950687960	753511218	69.76	213190911	40.513	213.191	27750048	0.852877	11	13.6791
3	YN16-043_ND	ABBY	Pan Troglodites	NeuN	946883169	752183290	71.73	394913367	73.2404	394.913	28107388	0.863859	24	27.3918
4	YN06-108_ND	BELEKA	Pan Troglodites	NeuN	758311443	484013604	63.8278	307180438	63.4652	307.18	27993236	0.860351	20	22.994
5	YN07-147_ND	BJORN	Pan Troglodites	NeuN	955653958	729253036	40.9	38590955	12.9605	38.591	25185340	0.774052	3	3.37773
6	YN04-30_ND	OSSABAW	Pan Troglodites	NeuN	756221210	442523584	58.5177	233802312	52.8339	233.802	27990123	0.860255	15	16.7659
7	YN07-387_ND	DUNCAN	Pan Troglodites	NeuN	744280962	530115085	71.2251	350921583	66.1972	350.922	28160748	0.865499	23	25.8568
8	YN06-147_ND	LYK	Pan Troglodites	NeuN	724113451	458730522	63.3506	279895521	61.0152	279.896	27921146	0.858135	20	20.6297
9	YN14-056_ND	CALLIE	Pan Troglodites	NeuN	892102299	769149259	74.38	454397024	79.4532	454.397	28024384	0.861308	28	31.9887
10	YN15-310_ND	MELISSA	Pan Troglodites	NeuN	757679971	550304564	72.6302	426848329	77.5658	426.848	28062211	0.862471	29	32.044
11	YN14-020_ND	ROGER	Pan Troglodites	NeuN	892976368	669108108	70.56	393505906	83.38	393.51	28098559	0.86	22	26.14
12	YN15-384_OD	LULU	Pan Troglodites	OLIG2	790498941	583910120	73.866	157352530	26.9481	157.353	26415471	0.81186	6	9.01386
13	YN15-033_OD	ANJA	Pan Troglodites	OLIG2	763658638	577007004	75.5582	182265696	31.5881	182.266	26599584	0.817518	7	10.28
14	YN16-043_OD	ABBY	Pan Troglodites	OLIG2	798318449	617151979	77.3065	325040163	52.6678	325.04	27410110	0.842429	14	19.6635
15	YN06-108_OD	BELEKA	Pan Troglodites	OLIG2	789564440	617188687	78.1682	281306853	45.5787	281.307	27396279	0.842004	13	17.2848
16	YN07-147_OD	BJORN	Pan Troglodites	OLIG2	800244819	610709552	76.3153	137644982	22.5385	137.645	27202224	0.83604	7	9.09712
17	YN04-30_OD	OSSABAW	Pan Troglodites	OLIG2	793008820	575976769	72.6318	258633672	44.9035	258.634	27521667	0.845858	12	16.446
18	YN07-387_OD	DUNCAN	Pan Troglodites	OLIG2	768701718	583986628	75.9705	355829201	60.9311	355.829	27762752	0.853267	16	21.4482
19	YN06-147_OD	LYK	Pan Troglodites	OLIG2	767970661	320230516	41.6983	28855549	9.01087	28.8555	21732534	0.667933	2	2.58095
20	YN14-056_OD	CALLIE	Pan Troglodites	OLIG2	779401009	583354704	74.8465	454468639	77.9061	454.469	27805909	0.854594	22	28.2586
21	YN15-310_OD	MELISSA	Pan Troglodites	OLIG2	765054218	550391185	71.9415	452766847	82.2627	452.767	28051917	0.862155	27	31.9838
22	YN14-020_OD	ROGER	Pan Troglodites	OLIG2	898965897	711964489	74.11	463429345	88.17	463.43	28140372	0.86	26	29.79
23	YN08-380_ND	YN08-380	Rhesus Macaque	NeuN	778727179	577204045	74.1215	454643230	78.7665	454.643	31657281	0.925736	23	27.2933
24	YN09-122_ND	YN09-122	Rhesus Macaque	NeuN	773152920	548469122	70.9393	333423364	60.7916	333.423	31104431	0.909569	14	17.5487
25	YN09-179_ND	YN09-179	Rhesus Macaque	NeuN	770807810	496090661	64.3598	313667473	63.2279	313.667	31533583	0.922119	17	19.2164
26	YN09-59_ND	YN09-59	Rhesus Macaque	NeuN	758297215	373812566	49.2963	156139378	41.7694	156.139	29105052	0.851103	10	10.5773
27	YN11-300_ND	YN11-300	Rhesus Macaque	NeuN	775498862	397757684	51.2906	133794441	33.6372	133.794	31014122	0.906928	8	8.98914
28	YN11-77_ND	YN11-77	Rhesus Macaque	NeuN	785047979	580031823	73.8849	396464923	68.3523	396.465	31576566	0.923376	19	22.8939
29	YN11-78_ND	YN11-78	Rhesus Macaque	NeuN	768710947	520745961	67.7428	245753784	47.1926	245.754	31200787	0.912387	12	14.043
30	YN12-335_ND	YN12-335	Rhesus Macaque	NeuN	772314408	487821394	63.1636	251544789	51.5649	251.545	31498096	0.921081	15	16.4658
31	YN12-409_ND	YN12-409	Rhesus Macaque	NeuN	769385295	209095895	27.177	19497381	9.32461	19.4974	20147859	0.589172	2	2.09172
32	YN12-654_ND	YN12-654	Rhesus Macaque	NeuN	793928372	562060263	70.7948	401980177	71.5191	401.98	31641188	0.925265	22	24.1325
33	YN04-200_ND	YN04-200	Rhesus Macaque	NeuN	864120841	655033423	72.26	353298263	74.52	353.3	31441528	0.91	23	23.35
34	YN09-173_ND	YN09-173	Rhesus Macaque	NeuN	957594348	668047297	72.93	336208351	68.95	336.21	31485132	0.92	14	17.73
35	YN09-72_ND	YN09-72	Rhesus Macaque	NeuN	881984170	644489792	75.46	408279627	83.57	408.28	31424986	0.92	25	25.5
36	YN11-64_ND	YN11-64	Rhesus Macaque	NeuN	858605772	644459920	71	367644654	80.25	367.64	31679738	0.93	23	23.52
37	YN14-248_ND	YN14-248	Rhesus Macaque	NeuN	850428941	647019660	68.37	350948091	78.69	350.95	31801056	0.93	21	22.95
38	YN08-380_OD	YN08-380	Rhesus Macaque	OLIG2	833522111	616869374	74.0076	561273530	90.9874	561.274	31753864	0.92856	28	34.0766
39	YN09-122_OD	YN09-122	Rhesus Macaque	OLIG2	819836292	569373661	69.4497	462002954	81.1423	462.003	31761441	0.928782	29	30.3133
40	YN09-179_OD	YN09-179	Rhesus Macaque	OLIG2	825158318	608848661	73.7857	541324040	88.9095	541.324	31846758	0.931277	35	36.8216
41	YN11-300_OD	YN11-300	Rhesus Macaque	OLIG2	804106377	548281837	68.1852	380031659	69.3132	380.032	31707668	0.927209	23	24.5448
42	YN11-77_OD	YN11-77	Rhesus Macaque	OLIG2	815026070	576605873	70.7469	472040413	81.8653	472.04	31800275	0.929917	28	30.0488
43	YN11-78_OD	YN11-78	Rhesus Macaque	OLIG2	830376198	596904785	71.8837	444149481	74.4088	444.149	31744065	0.928274	24	27.193
44	YN12-335_OD	YN12-335	Rhesus Macaque	OLIG2	792550180	494563514	62.4015	177582217	35.9069	177.582	31005069	0.906664	9	10.4362
45	YN12-654_OD	YN12-654	Rhesus Macaque	OLIG2	783043277	556586378	71.0799	483564056	86.8803	483.564	31662263	0.925882	27	30.2021
46	YN04-200_OD	YN04-200	Rhesus Macaque	OLIG2	871335631	637004047	70.09	369508703	82.75	369.51	31757958	0.93	23	24.61
47	YN09-173_OD	YN09-173	Rhesus Macaque	OLIG2	907214627	665453218	70.35	408285171	87.23	408.29	31767066	0.93	23	24.75
48	YN09-72_OD	YN09-72	Rhesus Macaque	OLIG2	902053900	670409354	74.49	425874346	85.2	425.87	31406525	0.92	27	26.59
49	YN11-64_OD	YN11-64	Rhesus Macaque	OLIG2	888653508	632721298	71.2	100002776	21.58	100	30510571	0.89	5	5.81
50	YN14-248_OD	YN14-248	Rhesus Macaque	OLIG2	879587915	666561763	69.01	383227027	83.2	383.23	31753924	0.93	22	23.37

## Sheet: Supplementary Data 3
WGS	QC&Mapping			GATK variants
Sample	Read pairs afterQC	Mapping %	after_dedup	Mean DP	Median DP
YN16-043	446678671	0.892596	0.796451	24.1	23
YN15-033	436626713	0.959444	0.911255	33.48	34
YN06-108	455929295	0.906047	0.759563	23.58	21
YN07-147	441722229	0.896451	0.828279	26.04	30
YN14-056	374973270	0.959649	0.763756	21.86	19
YN07-387	201895989	0.99708	0.928658	17.97	18
YN06-147	222137036	0.994981	0.898185	19.35	19
YN15-384	441160742	0.956827	0.907341	33.96	35
YN15-310	417208392	0.945531	0.758028	24.95	22
YN04-30	421681615	0.914381	0.82222	23.64	24
YN14-020	220850613	0.994536	0.893457	18.06	18
YN04-200	211971044	0.990895	0.904407	17.03	17
YN08-380	376925788	0.948542	0.967838	29.75	30
YN09-59	180566422	0.990886	0.900341	15.57	15
YN09-72	181442176	0.990669	0.89805	15.58	16
YN09-122	376252657	0.897191	0.897168	23.6	23
YN09-173	229848671	0.992145	0.894377	18.12	18
YN09-179	354685331	0.949608	0.973311	28.57	29
YN11-64	174683507	0.991352	0.890857	14.81	15
YN11-77	376350631	0.966382	0.969624	30.89	31
YN11-78	369949049	0.922449	0.894054	23.04	22
YN11-300	403831657	0.923031	0.586254	16.73	18
YN12-335	433762376	0.927187	0.819012	29.76	30
YN12-409	387683227	0.884711	0.897011	25.07	26
YN12-654	386504856	0.943406	0.945845	29.98	30
YN14-248	202304006	0.990919	0.910976	16.42	16

## Sheet: Supplementary Data 4
		Resequencing of 11 chimps
			GATK Absolute numbers
CHR	All variants	C->T SNPs	C->T SNPs at CpGs	G->A SNPs	G->A at CpGs
1	950510	132955	47864	134049	48565
2A	455620	62100	21959	61366	21459
2B	498083	66496	23070	67612	23281
3	802642	106656	36133	107100	36505
4	782910	104730	34938	103999	34538
5	709286	94772	32439	95745	32815
6	677308	92113	31751	91797	31476
7	473395	62755	21668	62887	21950
8	586336	79574	27910	79643	27872
9	530272	72167	25740	72346	25690
10	585071	83094	30655	83150	30760
11	521684	70943	25284	70861	24873
12	515629	69363	25318	70230	25514
13	379789	50484	17347	50781	17545
14	336405	45116	16133	45485	16230
15	337219	46050	16919	46395	16986
16	378177	53598	21400	54316	21608
17	339159	48381	20467	48382	20225
18	290148	39460	14070	39857	14026
19	264788	37568	16585	37586	16568
20	280419	39943	15555	40561	15579
21	140447	19381	7282	19010	7109
22	145559	20933	9118	21325	9290
TOTAL (M)	10980856	1498632	539605	1504483	540464
	10.9809	1.49863	0.539605	1.50448	0.540464
		Resequencing of 15 macaques
GATK Absolute numbers
CHR	All variants	C->T SNPs	C->T SNPs at CpGs	G->A SNPs	G->A at CpGs
1	2412633	391495	126261	390840	126647
2	2198102	339466	99967	340646	100747
3	2069373	331913	109345	333409	109971
4	1984328	311617	93848	311397	93665
5	2189823	333500	96050	331058	95258
6	1967361	306239	91247	305668	91042
7	1896650	303857	97247	305125	97769
8	1581006	248669	77045	249338	77366
9	1483617	242553	79760	242833	79822
10	1098060	189599	69691	190674	69376
11	1451306	229368	74407	229918	74734
12	1356188	212680	65980	212995	65559
13	1259457	202374	65228	202633	65258
14	1356772	217545	69099	217427	68726
15	1220791	197413	65250	197642	66064
16	871021	146362	56517	147261	56616
17	1156632	173131	52233	173495	52217
18	818081	127405	40025	127490	40018
19	738499	125259	52041	126590	52489
20	891419	149528	54075	149142	53744
TOTAL	30001119	4779973	1535316	4785581	1537088
	30.0011	4.77997	1.53532	4.78558	1.53709

## Sheet: Supplementary Data 5
	Motif_class	Transcription.factor	TF.family	motif_ID	Freq_variable	Freq_Conserved
1	Conserved_specific	FEV	Ets-related factors{3.5.2}	FEV_HUMAN.H11MO.0.B	0	100
2	Conserved_specific	ETV1	Ets-related factors{3.5.2}	ETV1_HUMAN.H11MO.0.A	0	100
3	Conserved_specific	ELK4	Ets-related factors{3.5.2}	ELK4_HUMAN.H11MO.0.A	0	100
4	Conserved_specific	TGIF1	TALE-type homeo domain factors{3.1.4}	TGIF1_HUMAN.H11MO.0.A	0	100
5	Conserved_specific	MYB	Myb/SANT domain factors{3.5.1}	MYB_HUMAN.H11MO.0.A	0	100
6	Conserved_specific	NEUROD2	Tal-related factors{1.2.3}	NDF2_HUMAN.H11MO.0.B	0	100
7	Conserved_specific	ETS1	Ets-related factors{3.5.2}	ETS1_HUMAN.H11MO.0.A	0	100
8	Conserved_specific	LYL1	Tal-related factors{1.2.3}	LYL1_HUMAN.H11MO.0.A	0	100
9	Conserved_specific	GABPA	Ets-related factors{3.5.2}	GABPA_HUMAN.H11MO.0.A	0	100
10	Conserved_specific	PTF1A	Tal-related factors{1.2.3}	PTF1A_HUMAN.H11MO.0.B	0	100
11	Conserved_specific	ELF1	Ets-related factors{3.5.2}	ELF1_HUMAN.H11MO.0.A	0	100
12	Conserved_specific	ERG	Ets-related factors{3.5.2}	ERG_HUMAN.H11MO.0.A	0	100
13	Conserved_specific	ELK1	Ets-related factors{3.5.2}	ELK1_HUMAN.H11MO.0.B	0	100
14	Conserved_specific	ATOH1	Tal-related factors{1.2.3}	ATOH1_HUMAN.H11MO.0.B	0	100
15	Conserved_specific	ELF2	Ets-related factors{3.5.2}	ELF2_HUMAN.H11MO.0.C	0	100
16	Conserved_specific	BHLHA15	Tal-related factors{1.2.3}	BHA15_HUMAN.H11MO.0.B	0	100
17	Conserved_specific	OSR2	More than 3 adjacent zinc finger factors{2.3.3}	OSR2_HUMAN.H11MO.0.C	0	100
18	Conserved_specific	PBX1	TALE-type homeo domain factors{3.1.4}	PBX1_HUMAN.H11MO.0.A	0	100
19	Conserved_specific	RBPJ	CSL-related factors{6.1.4}	SUH_HUMAN.H11MO.0.A	0	100
20	Conserved_specific	ETV5	Ets-related factors{3.5.2}	ETV5_HUMAN.H11MO.0.C	0	100
21	Conserved_specific	NR2C2	RXR-related receptors (NR2){2.1.3}	NR2C2_HUMAN.H11MO.0.B	0	100
22	Conserved_specific	ZBTB14	More than 3 adjacent zinc finger factors{2.3.3}	ZBT14_HUMAN.H11MO.0.C	0	100
23	Conserved_specific	NEUROD1	Tal-related factors{1.2.3}	NDF1_HUMAN.H11MO.0.A	0	100
24	Conserved_specific	ETV4	Ets-related factors{3.5.2}	ETV4_HUMAN.H11MO.0.B	0	100
25	Conserved_specific	MYOD1	MyoD / ASC-related factors{1.2.2}	MYOD1_HUMAN.H11MO.0.A	0	100
26	Conserved_specific	TFAP4	bHLH-ZIP factors{1.2.6}	TFAP4_HUMAN.H11MO.0.A	0	100
27	Conserved_specific	OLIG2	Tal-related factors{1.2.3}	OLIG2_HUMAN.H11MO.0.B	0	100
28	Conserved_specific	MECP2		MECP2_HUMAN.H11MO.0.C	0	100
29	Conserved_specific	MYF6	MyoD / ASC-related factors{1.2.2}	MYF6_HUMAN.H11MO.0.C	0	100
30	Conserved_specific	MYOG	MyoD / ASC-related factors{1.2.2}	MYOG_HUMAN.H11MO.0.B	0	100
31	Conserved_specific	NR1H4	Thyroid hormone receptor-related factors (NR1){2.1.2}	NR1H4_HUMAN.H11MO.0.B	0	100
32	Conserved_specific	ELF5	Ets-related factors{3.5.2}	ELF5_HUMAN.H11MO.0.A	0	100
33	Conserved_specific	PKNOX1	TALE-type homeo domain factors{3.1.4}	PKNX1_HUMAN.H11MO.0.B	0	100
34	Conserved_specific	NKX2-5	NK-related factors{3.1.2}	NKX25_HUMAN.H11MO.0.B	0	100
35	Conserved_specific	ETV2	Ets-related factors{3.5.2}	ETV2_HUMAN.H11MO.0.B	0	100
36	Conserved_specific	PBX3	TALE-type homeo domain factors{3.1.4}	PBX3_HUMAN.H11MO.0.A	0	100
37	Conserved_specific	TCF12	E2A-related factors{1.2.1}	HTF4_HUMAN.H11MO.0.A	0	100
38	Conserved_specific	ZNF563	More than 3 adjacent zinc finger factors{2.3.3}	ZN563_HUMAN.H11MO.0.C	0	100
39	Conserved_specific	TFAP2A	AP-2{1.3.1}	AP2A_HUMAN.H11MO.0.A	0	100
40	Conserved_specific	ZBTB48	More than 3 adjacent zinc finger factors{2.3.3}	ZBT48_HUMAN.H11MO.0.C	0	100
41	Conserved_specific	MZF1	More than 3 adjacent zinc finger factors{2.3.3}	MZF1_HUMAN.H11MO.0.B	0	100
42	Conserved_specific	FLI1	Ets-related factors{3.5.2}	FLI1_HUMAN.H11MO.0.A	0	100
43	Conserved_specific	E2F1	E2F-related factors{3.3.2}	E2F1_HUMAN.H11MO.0.A	0	100
44	Conserved_specific	TFAP2B	AP-2{1.3.1}	AP2B_HUMAN.H11MO.0.B	0	100
45	Conserved_specific	TCF4	E2A-related factors{1.2.1}	ITF2_HUMAN.H11MO.0.C	0	100
46	Conserved_specific	NR5A1	FTZ-F1-related receptors (NR5){2.1.5}	STF1_HUMAN.H11MO.0.B	0	100
47	Conserved_specific	NRF1	NRF{0.0.6}	NRF1_HUMAN.H11MO.0.A	0	100
48	Conserved_specific	MAFB	Maf-related factors{1.1.3}	MAFB_HUMAN.H11MO.0.B	0	100
49	Conserved_specific	EBF1	Early B-Cell Factor-related factors{6.1.5}	COE1_HUMAN.H11MO.0.A	0	100
50	Conserved_specific	ZIC3	More than 3 adjacent zinc finger factors{2.3.3}	ZIC3_HUMAN.H11MO.0.B	0	100
51	Conserved_specific	ZBTB18	More than 3 adjacent zinc finger factors{2.3.3}	ZBT18_HUMAN.H11MO.0.C	0	100
52	Conserved_specific	TFDP1	E2F-related factors{3.3.2}	TFDP1_HUMAN.H11MO.0.C	0	100
53	Conserved_specific	TFAP2C	AP-2{1.3.1}	AP2C_HUMAN.H11MO.0.A	0	100
54	Conserved_specific	CTCF	More than 3 adjacent zinc finger factors{2.3.3}	CTCF_HUMAN.H11MO.0.A	0	100
55	Conserved_specific	RFX2	RFX-related factors{3.3.3}	RFX2_HUMAN.H11MO.0.A	0	100
56	Conserved_specific	ZNF667	More than 3 adjacent zinc finger factors{2.3.3}	ZN667_HUMAN.H11MO.0.C	0	100
57	Conserved_specific	ASCL1	MyoD / ASC-related factors{1.2.2}	ASCL1_HUMAN.H11MO.0.A	0	100
58	Conserved_specific	NHLH1	Tal-related factors{1.2.3}	HEN1_HUMAN.H11MO.0.C	0	100
59	Conserved_specific	RELB	NF-kappaB-related factors{6.1.1}	RELB_HUMAN.H11MO.0.C	0	100
60	Conserved_specific	ZBTB33	Other factors with up to three adjacent zinc fingers{2.3.2}	KAISO_HUMAN.H11MO.0.A	0	100
61	Conserved_specific	E2F2	E2F-related factors{3.3.2}	E2F2_HUMAN.H11MO.0.B	0	100
62	Conserved_specific	ZNF341	Factors with multiple dispersed zinc fingers{2.3.4}	ZN341_HUMAN.H11MO.0.C	0	100
63	Conserved_specific	TCF3	E2A-related factors{1.2.1}	TFE2_HUMAN.H11MO.0.A	0	100
64	Conserved_specific	PPARG	Thyroid hormone receptor-related factors (NR1){2.1.2}	PPARG_HUMAN.H11MO.0.A	0	100
65	Conserved_specific	RFX1	RFX-related factors{3.3.3}	RFX1_HUMAN.H11MO.0.B	0	100
66	Conserved_specific	MYC	bHLH-ZIP factors{1.2.6}	MYC_HUMAN.H11MO.0.A	0	100
67	Conserved_specific	GRHL2	Grainyhead-related factors{6.7.1}	GRHL2_HUMAN.H11MO.0.A	0	100
68	Conserved_specific	HNF4G	RXR-related receptors (NR2){2.1.3}	HNF4G_HUMAN.H11MO.0.B	1	100
69	Conserved_specific	ZNF547	More than 3 adjacent zinc finger factors{2.3.3}	ZN547_HUMAN.H11MO.0.C	1	100
70	Conserved_specific	NR5A2	FTZ-F1-related receptors (NR5){2.1.5}	NR5A2_HUMAN.H11MO.0.B	0	100
71	Conserved_specific	ZFP42	More than 3 adjacent zinc finger factors{2.3.3}	ZFP42_HUMAN.H11MO.0.A	0	100
72	Conserved_specific	ZBTB7A	More than 3 adjacent zinc finger factors{2.3.3}	ZBT7A_HUMAN.H11MO.0.A	0	100
73	Conserved_specific	MBD2		MBD2_HUMAN.H11MO.0.B	0	100
74	Conserved_specific	REST	Factors with multiple dispersed zinc fingers{2.3.4}	REST_HUMAN.H11MO.0.A	0	100
75	Conserved_specific	ATF6	CREB-related factors{1.1.7}	ATF6A_HUMAN.H11MO.0.B	0	100
76	Conserved_specific	MYCN	bHLH-ZIP factors{1.2.6}	MYCN_HUMAN.H11MO.0.A	0	100
77	Conserved_specific	PPARA	Thyroid hormone receptor-related factors (NR1){2.1.2}	PPARA_HUMAN.H11MO.0.B	1	100
78	Conserved_specific	EPAS1	PAS domain factors{1.2.5}	EPAS1_HUMAN.H11MO.0.B	0	100
79	Conserved_specific	ZNF467	Factors with multiple dispersed zinc fingers{2.3.4}	ZN467_HUMAN.H11MO.0.C	0	100
80	Conserved_specific	MAX	bHLH-ZIP factors{1.2.6}	MAX_HUMAN.H11MO.0.A	0	100
81	Conserved_specific	RFX5	RFX-related factors{3.3.3}	RFX5_HUMAN.H11MO.0.A	0	100
82	Conserved_specific	TAF1	TCF-7-related factors{4.1.3}	TAF1_HUMAN.H11MO.0.A	0	100
83	Conserved_specific	ARNT	PAS domain factors{1.2.5}	ARNT_HUMAN.H11MO.0.B	0	100
84	Conserved_specific	VEZF1	Factors with multiple dispersed zinc fingers{2.3.4}	VEZF1_HUMAN.H11MO.0.C	0	100
85	Conserved_specific	HIF1A	PAS domain factors{1.2.5}	HIF1A_HUMAN.H11MO.0.C	0	100
86	Conserved_specific	YY1	More than 3 adjacent zinc finger factors{2.3.3}	TYY1_HUMAN.H11MO.0.A	0	100
87	Conserved_specific	CTCFL	More than 3 adjacent zinc finger factors{2.3.3}	CTCFL_HUMAN.H11MO.0.A	0	100
88	Conserved_specific	E2F6	E2F-related factors{3.3.2}	E2F6_HUMAN.H11MO.0.A	0	100
89	Conserved_specific	ATF2	Jun-related factors{1.1.1}	ATF2_HUMAN.H11MO.0.B	0	100
90	Conserved_specific	MXI1	bHLH-ZIP factors{1.2.6}	MXI1_HUMAN.H11MO.0.A	0	100
91	Conserved_specific	CREM	CREB-related factors{1.1.7}	CREM_HUMAN.H11MO.0.C	0	100
92	Conserved_specific	NFE2	Jun-related factors{1.1.1}	NFE2_HUMAN.H11MO.0.A	0	100
93	Conserved_specific	INSM1	Factors with multiple dispersed zinc fingers{2.3.4}	INSM1_HUMAN.H11MO.0.C	0	100
94	Conserved_specific	ZFX	More than 3 adjacent zinc finger factors{2.3.3}	ZFX_HUMAN.H11MO.0.A	0	100
95	Conserved_specific	E2F3	E2F-related factors{3.3.2}	E2F3_HUMAN.H11MO.0.A	0	100
96	Conserved_specific	ZNF76	More than 3 adjacent zinc finger factors{2.3.3}	ZNF76_HUMAN.H11MO.0.C	0	100
97	Conserved_specific	ZBTB6	More than 3 adjacent zinc finger factors{2.3.3}	ZBTB6_HUMAN.H11MO.0.C	0	100
98	Conserved_specific	THAP11	THAP-related factors{2.9.1}	THA11_HUMAN.H11MO.0.B	0	100
99	Conserved_specific	ZNF281	More than 3 adjacent zinc finger factors{2.3.3}	ZN281_HUMAN.H11MO.0.A	0	100
100	Conserved_specific	NR2C1	RXR-related receptors (NR2){2.1.3}	NR2C1_HUMAN.H11MO.0.C	0	100
101	Conserved_specific	HIC1	Factors with multiple dispersed zinc fingers{2.3.4}	HIC1_HUMAN.H11MO.0.C	0	100
102	Conserved_specific	ZNF257	More than 3 adjacent zinc finger factors{2.3.3}	ZN257_HUMAN.H11MO.0.C	0	100
103	Conserved_specific	ZNF335	Factors with multiple dispersed zinc fingers{2.3.4}	ZN335_HUMAN.H11MO.0.A	0	100
104	Conserved_specific	ZNF143	More than 3 adjacent zinc finger factors{2.3.3}	ZN143_HUMAN.H11MO.0.A	0	100
105	Conserved_specific	NFKB1	NF-kappaB-related factors{6.1.1}	NFKB1_HUMAN.H11MO.1.B	0	100
106	Conserved_specific	CLOCK	PAS domain factors{1.2.5}	CLOCK_HUMAN.H11MO.0.C	0	100
107	Conserved_specific	HINFP	Factors with multiple dispersed zinc fingers{2.3.4}	HINFP_HUMAN.H11MO.0.C	0	100
108	Conserved_specific	NFIC	Nuclear factor 1{7.1.2}	NFIC_HUMAN.H11MO.0.A	0	100
109	Conserved_specific	T	Brachyury-related factors{6.5.1}	BRAC_HUMAN.H11MO.0.A	1	100
110	Conserved_specific	MAFK	Maf-related factors{1.1.3}	MAFK_HUMAN.H11MO.0.A	4	99
111	Conserved_specific	MAFF	Maf-related factors{1.1.3}	MAFF_HUMAN.H11MO.0.B	0	100
112	Conserved_specific	ZNF263	More than 3 adjacent zinc finger factors{2.3.3}	ZN263_HUMAN.H11MO.0.A	0	100
113	Conserved_specific	VDR	Thyroid hormone receptor-related factors (NR1){2.1.2}	VDR_HUMAN.H11MO.0.A	0	96
114	Conserved_specific	NFKB2	NF-kappaB-related factors{6.1.1}	NFKB2_HUMAN.H11MO.0.B	0	100
115	Conserved_specific	MAFG	Maf-related factors{1.1.3}	MAFG_HUMAN.H11MO.0.A	0	100
116	Conserved_specific	ZNF549	More than 3 adjacent zinc finger factors{2.3.3}	ZN549_HUMAN.H11MO.0.C	0	100
117	Conserved_specific	E2F4	E2F-related factors{3.3.2}	E2F4_HUMAN.H11MO.0.A	0	100
118	Conserved_specific	PATZ1	Factors with multiple dispersed zinc fingers{2.3.4}	PATZ1_HUMAN.H11MO.0.C	0	100
119	Conserved_specific	SNAI1	More than 3 adjacent zinc finger factors{2.3.3}	SNAI1_HUMAN.H11MO.0.C	0	98
120	Conserved_specific	ESRRG	Steroid hormone receptors (NR3){2.1.1}	ERR3_HUMAN.H11MO.0.B	0	97
121	Conserved_specific	GLI3	More than 3 adjacent zinc finger factors{2.3.3}	GLI3_HUMAN.H11MO.0.B	0	98
122	Variable_specific	SRY	SOX-related factors{4.1.1}	SRY_HUMAN.H11MO.0.B	100	0
123	Variable_specific	IRF7	Interferon-regulatory factors{3.5.3}	IRF7_HUMAN.H11MO.0.C	100	1
124	Variable_specific	PRDM6	More than 3 adjacent zinc finger factors{2.3.3}	PRDM6_HUMAN.H11MO.0.C	100	0
125	Variable_specific	SOX5	SOX-related factors{4.1.1}	SOX5_HUMAN.H11MO.0.C	100	0
126	Variable_specific	HOXB13	HOX-related factors{3.1.1}	HXB13_HUMAN.H11MO.0.A	100	0
127	Variable_specific	FOXK1	Forkhead box (FOX) factors{3.3.1}	FOXK1_HUMAN.H11MO.0.A	100	0
128	Variable_specific	FOXP1	Forkhead box (FOX) factors{3.3.1}	FOXP1_HUMAN.H11MO.0.A	100	0
129	Variable_specific	GATA3	GATA-type zinc fingers{2.2.1}	GATA3_HUMAN.H11MO.0.A	100	0
130	Variable_specific	TBP	TBP-related factors{8.1.1}	TBP_HUMAN.H11MO.0.A	100	0
131	Variable_specific	FOXM1	Forkhead box (FOX) factors{3.3.1}	FOXM1_HUMAN.H11MO.0.A	100	0
132	Variable_specific	POU1F1	POU domain factors{3.1.10}	PIT1_HUMAN.H11MO.0.C	100	0
133	Variable_specific	NFATC1	NFAT-related factors{6.1.3}	NFAC1_HUMAN.H11MO.0.B	100	0
134	Variable_specific	HOXA10	HOX-related factors{3.1.1}	HXA10_HUMAN.H11MO.0.C	100	1
135	Variable_specific	SMARCA1	Myb/SANT domain factors{3.5.1}	SMCA1_HUMAN.H11MO.0.C	100	0
136	Variable_specific	DBP	C/EBP-related{1.1.8}	DBP_HUMAN.H11MO.0.B	100	0
137	Variable_specific	FOXO4	Forkhead box (FOX) factors{3.3.1}	FOXO4_HUMAN.H11MO.0.C	100	3
138	Variable_specific	POU2F1	POU domain factors{3.1.10}	PO2F1_HUMAN.H11MO.0.C	100	0
139	Variable_specific	FEZF1	More than 3 adjacent zinc finger factors{2.3.3}	FEZF1_HUMAN.H11MO.0.C	100	0
140	Variable_specific	SOX2	SOX-related factors{4.1.1}	SOX2_HUMAN.H11MO.0.A	100	0
141	Variable_specific	ZNF350	More than 3 adjacent zinc finger factors{2.3.3}	ZN350_HUMAN.H11MO.0.C	100	0
142	Variable_specific	PBX2	TALE-type homeo domain factors{3.1.4}	PBX2_HUMAN.H11MO.0.C	100	0
143	Variable_specific	NKX6-1	NK-related factors{3.1.2}	NKX61_HUMAN.H11MO.0.B	100	0
144	Variable_specific	ZNF394	More than 3 adjacent zinc finger factors{2.3.3}	ZN394_HUMAN.H11MO.0.C	100	0
145	Variable_specific	FOXA1	Forkhead box (FOX) factors{3.3.1}	FOXA1_HUMAN.H11MO.0.A	100	0
146	Variable_specific	FOXJ2	Forkhead box (FOX) factors{3.3.1}	FOXJ2_HUMAN.H11MO.0.C	100	0
147	Variable_specific	AR	Steroid hormone receptors (NR3){2.1.1}	ANDR_HUMAN.H11MO.0.A	100	0
148	Variable_specific	SOX4	SOX-related factors{4.1.1}	SOX4_HUMAN.H11MO.0.B	100	0
149	Variable_specific	HNF1A	POU domain factors{3.1.10}	HNF1A_HUMAN.H11MO.0.C	100	0
150	Variable_specific	ARID5B	ARID-related factors{3.7.1}	ARI5B_HUMAN.H11MO.0.C	100	0
151	Variable_specific	FOXO1	Forkhead box (FOX) factors{3.3.1}	FOXO1_HUMAN.H11MO.0.A	100	0
152	Variable_specific	FOXA3	Forkhead box (FOX) factors{3.3.1}	FOXA3_HUMAN.H11MO.0.B	100	0
153	Variable_specific	LEF1	TCF-7-related factors{4.1.3}	LEF1_HUMAN.H11MO.0.A	100	0
154	Variable_specific	ALX1	Paired-related HD factors{3.1.3}	ALX1_HUMAN.H11MO.0.B	100	0
155	Variable_specific	STAT2	STAT factors{6.2.1}	STAT2_HUMAN.H11MO.0.A	100	0
156	Variable_specific	NKX3-2	NK-related factors{3.1.2}	NKX32_HUMAN.H11MO.0.C	100	0
157	Variable_specific	IRF3	Interferon-regulatory factors{3.5.3}	IRF3_HUMAN.H11MO.0.B	100	0
158	Variable_specific	IRF1	Interferon-regulatory factors{3.5.3}	IRF1_HUMAN.H11MO.0.A	100	0
159	Variable_specific	LHX3	HD-LIM factors{3.1.5}	LHX3_HUMAN.H11MO.0.C	100	2
160	Variable_specific	GATA6	GATA-type zinc fingers{2.2.1}	GATA6_HUMAN.H11MO.0.A	100	0
161	Variable_specific	HOXA13	HOX-related factors{3.1.1}	HXA13_HUMAN.H11MO.0.C	100	0
162	Variable_specific	ZNF354A	More than 3 adjacent zinc finger factors{2.3.3}	Z354A_HUMAN.H11MO.0.C	100	0
163	Variable_specific	MEF2B	Regulators of differentiation{5.1.1}	MEF2B_HUMAN.H11MO.0.A	100	0
164	Variable_specific	MEF2C	Regulators of differentiation{5.1.1}	MEF2C_HUMAN.H11MO.0.A	100	0
165	Variable_specific	NR2E3	RXR-related receptors (NR2){2.1.3}	NR2E3_HUMAN.H11MO.0.C	100	0
166	Variable_specific	AIRE	AIRE{5.3.1}	AIRE_HUMAN.H11MO.0.C	100	0
167	Variable_specific	HNF1B	POU domain factors{3.1.10}	HNF1B_HUMAN.H11MO.0.A	100	0
168	Variable_specific	MEF2A	Regulators of differentiation{5.1.1}	MEF2A_HUMAN.H11MO.0.A	100	0
169	Variable_specific	BATF	B-ATF-related factors{1.1.4}	BATF_HUMAN.H11MO.0.A	100	0
170	Variable_specific	FOXQ1	Forkhead box (FOX) factors{3.3.1}	FOXQ1_HUMAN.H11MO.0.C	100	0
171	Variable_specific	MECOM	Factors with multiple dispersed zinc fingers{2.3.4}	EVI1_HUMAN.H11MO.0.B	100	0
172	Variable_specific	CEBPE	C/EBP-related{1.1.8}	CEBPE_HUMAN.H11MO.0.A	100	0
173	Variable_specific	IRF8	Interferon-regulatory factors{3.5.3}	IRF8_HUMAN.H11MO.0.B	100	2
174	Variable_specific	FOXC1	Forkhead box (FOX) factors{3.3.1}	FOXC1_HUMAN.H11MO.0.C	100	0
175	Variable_specific	IRF9	Interferon-regulatory factors{3.5.3}	IRF9_HUMAN.H11MO.0.C	100	0
176	Variable_specific	SRF	Responders to external signals (SRF/RLM1){5.1.2}	SRF_HUMAN.H11MO.0.A	100	0
177	Variable_specific	DUX4	Paired-related HD factors{3.1.3}	DUX4_HUMAN.H11MO.0.A	100	0
178	Variable_specific	ZNF8	Factors with multiple dispersed zinc fingers{2.3.4}	ZNF8_HUMAN.H11MO.0.C	100	0
179	Variable_specific	ZIM3	More than 3 adjacent zinc finger factors{2.3.3}	ZIM3_HUMAN.H11MO.0.C	100	1
180	Variable_specific	SOX17	SOX-related factors{4.1.1}	SOX17_HUMAN.H11MO.0.C	100	0
181	Variable_specific	IRF2	Interferon-regulatory factors{3.5.3}	IRF2_HUMAN.H11MO.0.A	100	0
182	Variable_specific	HLF	C/EBP-related{1.1.8}	HLF_HUMAN.H11MO.0.C	100	0
183	Variable_specific	ZNF250	More than 3 adjacent zinc finger factors{2.3.3}	ZN250_HUMAN.H11MO.0.C	100	0
184	Variable_specific	ZNF146	More than 3 adjacent zinc finger factors{2.3.3}	OZF_HUMAN.H11MO.0.C	100	0
185	Variable_specific	ZNF85	More than 3 adjacent zinc finger factors{2.3.3}	ZNF85_HUMAN.H11MO.0.C	100	0
186	Variable_specific	ZNF260	More than 3 adjacent zinc finger factors{2.3.3}	ZN260_HUMAN.H11MO.0.C	100	0
187	Variable_specific	OTX2	Paired-related HD factors{3.1.3}	OTX2_HUMAN.H11MO.0.A	100	3
188	Variable_specific	MEF2D	Regulators of differentiation{5.1.1}	MEF2D_HUMAN.H11MO.0.A	100	0
189	Variable_specific	ZFP82	More than 3 adjacent zinc finger factors{2.3.3}	ZFP82_HUMAN.H11MO.0.C	100	0
190	Variable_specific	ZNF418	Factors with multiple dispersed zinc fingers{2.3.4}	ZN418_HUMAN.H11MO.0.C	100	0
191	Variable_specific	BATF3	B-ATF-related factors{1.1.4}	BATF3_HUMAN.H11MO.0.B	100	0
192	Variable_specific	FOXJ3	Forkhead box (FOX) factors{3.3.1}	FOXJ3_HUMAN.H11MO.0.A	100	0
193	Variable_specific	TEAD4	TEF-1-related factors{3.6.1}	TEAD4_HUMAN.H11MO.0.A	100	0
194	Variable_specific	ZNF136	More than 3 adjacent zinc finger factors{2.3.3}	ZN136_HUMAN.H11MO.0.C	100	0
195	Variable_specific	NKX3-1	NK-related factors{3.1.2}	NKX31_HUMAN.H11MO.0.C	100	0
196	Variable_specific	ZFP28	More than 3 adjacent zinc finger factors{2.3.3}	ZFP28_HUMAN.H11MO.0.C	100	0
197	Variable_specific	ZNF490	More than 3 adjacent zinc finger factors{2.3.3}	ZN490_HUMAN.H11MO.0.C	100	0
198	Variable_specific	POU3F2	POU domain factors{3.1.10}	PO3F2_HUMAN.H11MO.0.A	100	0
199	Variable_specific	ZNF586	More than 3 adjacent zinc finger factors{2.3.3}	ZN586_HUMAN.H11MO.0.C	100	1
200	Variable_specific	ATF4	ATF-4-related factors{1.1.6}	ATF4_HUMAN.H11MO.0.A	100	0
201	Variable_specific	TEAD1	TEF-1-related factors{3.6.1}	TEAD1_HUMAN.H11MO.0.A	99	0
202	Variable_specific	CEBPG	C/EBP-related{1.1.8}	CEBPG_HUMAN.H11MO.0.B	98	0

## Sheet: Supplementary Data 6
DMR Type		Genomic Coordinate			DMR Information			Average Fractional Methylation						Genomic annotation
DMR	Term	chr	str	end	length	nCG	areaStat	Human NeuN+	Human Olig2+	Chimpanzee NeuN+	Chimpanzee Olig2+	Macaque NeuN+	Macaque Olig2+	Feature	Ensembl ID	Gene symbol
DMR_1	NeuN+ hypo	chr10	11060843	11099493	38651	264	5223.36	0.3726	0.849	0.3927	0.8665	0.3626	0.8939	Intron	ENSG00000048740	CELF2
DMR_2	NeuN+ hypo	chr8	9765025	9777938	12914	116	2911.05	0.1871	0.7812	0.1987	0.8177	0.1352	0.7569	Distal Intergenic	ENSG00000175806	MSRA
DMR_3	NeuN+ hypo	chr10	11208185	11224140	15956	142	2644.39	0.3765	0.8176	0.3891	0.8599	0.3941	0.8956	Intron	ENSG00000048740	CELF2
DMR_4	NeuN+ hypo	chr8	65289292	65294648	5357	86	2583.31	0.0501	0.6537	0.0876	0.7978	0.0389	0.6798	Distal Intergenic	ENSG00000172817	CYP7B1
DMR_5	NeuN+ hypo	chr10	11185649	11204028	18380	143	2568.26	0.4371	0.8818	0.5006	0.8896	0.4026	0.8807	Promoter	ENSG00000048740	CELF2
DMR_6	NeuN+ hypo	chr10	11288048	11302212	14165	142	2563.11	0.4933	0.9104	0.5168	0.9164	0.4492	0.9217	Exon	ENSG00000048740	CELF2
DMR_7	NeuN+ hypo	chr5	88054574	88075699	21126	131	2377.02	0.4912	0.8712	0.526	0.8881	0.3939	0.872	Exon	ENSG00000081189	MEF2C
DMR_8	NeuN+ hypo	chr12	14115787	14133359	17573	99	2097.86	0.246	0.7564	0.24	0.7146	0.2845	0.7724	Promoter	ENSG00000273079	GRIN2B
DMR_9	NeuN+ hypo	chr12	90057767	90084380	26614	125	2086.47	0.5793	0.9177	0.6008	0.908	0.5464	0.864	Distal Intergenic	ENSG00000070961	ATP2B1
DMR_10	NeuN+ hypo	chr4	153236666	153259287	22622	91	2067.61	0.4268	0.9339	0.4911	0.9348	0.4657	0.9194	3 UTR	ENSG00000109670	FBXW7
DMR_11	NeuN+ hypo	chr10	11240242	11252415	12174	109	1874.78	0.3948	0.8271	0.4304	0.8516	0.4236	0.8812	Intron	ENSG00000048740	CELF2
DMR_12	NeuN+ hypo	chr11	64373644	64414032	40389	110	1730	0.424	0.7127	0.443	0.7833	0.4106	0.6399	Promoter	ENSG00000110076	NRXN2
DMR_13	NeuN+ hypo	chr10	11169028	11184340	15313	100	1728.2	0.52	0.9076	0.5611	0.9094	0.5207	0.937	Intron	ENSG00000048740	CELF2
DMR_14	NeuN+ hypo	chr1	9873953	9882747	8795	95	1715.04	0.4473	0.8597	0.4554	0.8641	0.6348	0.8607	Intron	ENSG00000171603	CLSTN1
DMR_15	NeuN+ hypo	chr10	11103960	11119100	15141	94	1712.84	0.468	0.8991	0.5043	0.8834	0.4943	0.907	Intron	ENSG00000048740	CELF2
DMR_16	NeuN+ hypo	chr8	136510970	136530931	19962	124	1677.71	0.5691	0.8599	0.5353	0.8443	0.4849	0.6488	Intron	ENSG00000131773	KHDRBS3
DMR_17	NeuN+ hypo	chr10	11324508	11340154	15647	98	1666.24	0.5381	0.9074	0.5922	0.9154	0.5182	0.9372	Exon	ENSG00000048740	CELF2
DMR_18	NeuN+ hypo	chr8	136544967	136568030	23064	104	1645.74	0.5355	0.8689	0.5172	0.857	0.5449	0.7596	Exon	ENSG00000131773	KHDRBS3
DMR_19	NeuN+ hypo	chr5	71405403	71423932	18530	103	1598.17	0.3057	0.6647	0.4049	0.759	0.4402	0.7044	Exon	ENSG00000131711	MAP1B
DMR_20	NeuN+ hypo	chr2	70978382	70996085	17704	96	1558.7	0.3425	0.566	0.5733	0.9029	0.3324	0.5842	Promoter	ENSG00000075340	ADD2
DMR_21	NeuN+ hypo	chr18	3804920	3819264	14345	96	1547.88	0.5469	0.9168	0.648	0.9105	0.5484	0.7948	Exon	ENSG00000170579	DLGAP1
DMR_22	NeuN+ hypo	chr5	88026480	88039952	13473	64	1500.16	0.3425	0.8887	0.3514	0.8976	0.38	0.9091	Exon	ENSG00000081189	MEF2C
DMR_23	NeuN+ hypo	chr8	65276957	65285654	8698	71	1491.32	0.2517	0.6865	0.2847	0.772	0.2622	0.5714	Distal Intergenic	ENSG00000172817	CYP7B1
DMR_24	NeuN+ hypo	chr2	233780807	233791166	10360	84	1490.78	0.4495	0.9041	0.5044	0.9232	0.5829	0.8292	Exon	ENSG00000066248	NGEF
DMR_25	NeuN+ hypo	chr5	149629402	149652113	22712	82	1460.37	0.4846	0.882	0.5306	0.8855	0.4371	0.8254	Exon	ENSG00000070808	CAMK2A
DMR_26	NeuN+ hypo	chr5	57747407	57755063	7657	54	1456.81	0.1736	0.7774	0.2002	0.8164	0.137	0.6035	3 UTR	ENSG00000145632	PLK2
DMR_27	NeuN+ hypo	chr10	11368377	11377992	9616	84	1425.27	0.3746	0.7847	0.4465	0.8308	0.3989	0.8107	3 UTR	ENSG00000048740	CELF2
DMR_28	NeuN+ hypo	chr4	153260490	153275668	15179	68	1388.84	0.2837	0.7789	0.3207	0.7713	0.3039	0.7975	Promoter	ENSG00000109670	FBXW7
DMR_29	NeuN+ hypo	chr5	149652391	149670615	18225	60	1347.11	0.2442	0.7874	0.3129	0.8329	0.3065	0.7793	Promoter	ENSG00000070808	CAMK2A
DMR_30	NeuN+ hypo	chr10	3815724	3825429	9706	75	1333.12	0.3482	0.7838	0.392	0.7719	0.3805	0.7349	3 UTR	ENSG00000067082	KLF6
DMR_31	NeuN+ hypo	chr6	12716580	12731310	14731	89	1331.52	0.3507	0.7334	0.4029	0.733	0.3785	0.6933	Promoter	ENSG00000112137	PHACTR1
DMR_32	NeuN+ hypo	chr13	100636572	100647914	11343	101	1328.41	0.3585	0.6366	0.381	0.7824	0.3877	0.7368	3 UTR	ENSG00000043355	ZIC2
DMR_33	NeuN+ hypo	chr5	166998728	167004834	6107	73	1290.16	0.2046	0.5869	0.2347	0.6114	0.2069	0.5609	Intron	ENSG00000145934	TENM2
DMR_34	NeuN+ hypo	chr8	9753498	9760528	7031	53	1270.04	0.1108	0.7319	0.1381	0.8028	0.157	0.7889	Distal Intergenic	ENSG00000175806	MSRA
DMR_35	NeuN+ hypo	chr2	200306360	200321610	15251	69	1245.42	0.2668	0.6101	0.4219	0.8218	0.2717	0.5796	Promoter	ENSG00000119042	SATB2
DMR_36	NeuN+ hypo	chr20	10224384	10238016	13633	74	1238.11	0.515	0.9083	0.5298	0.868	0.5704	0.8709	Intron	ENSG00000132639	SNAP25
DMR_37	NeuN+ hypo	chr3	35739322	35761698	22377	86	1235.95	0.56	0.9026	0.6329	0.8941	0.5802	0.9002	Exon	ENSG00000172995	ARPP21
DMR_38	NeuN+ hypo	chr22	39225109	39240840	15732	67	1234.08	0.2464	0.455	0.4455	0.8518	0.3477	0.6657	Promoter	ENSG00000221890	NPTXR
DMR_39	NeuN+ hypo	chr2	175657291	175671833	14543	72	1222.74	0.5402	0.9163	0.5856	0.9057	0.6608	0.9101	3 UTR	ENSG00000138435	CHRNA1
DMR_40	NeuN+ hypo	chr5	175108356	175124590	16235	74	1194.58	0.5684	0.8027	0.5279	0.8131	0.569	0.8098	Promoter	ENSG00000113749	HRH2
DMR_41	NeuN+ hypo	chr1	214155154	214160435	5282	81	1193	0.1674	0.43	0.3411	0.7138	0.1841	0.5224	Promoter	ENSG00000117707	PROX1
DMR_42	NeuN+ hypo	chr20	36613412	36620397	6986	55	1174.42	0.4176	0.8433	0.4278	0.8667	0.4768	0.8248	Intron	ENSG00000101407	TTI1
DMR_43	NeuN+ hypo	chr10	11152989	11160134	7146	61	1163.13	0.4831	0.9258	0.55	0.942	0.427	0.8857	Intron	ENSG00000048740	CELF2
DMR_44	NeuN+ hypo	chr13	76375752	76381354	5603	47	1161.22	0.3995	0.9341	0.4438	0.9228	0.3904	0.8896	Promoter	ENSG00000136153	LMO7
DMR_45	NeuN+ hypo	chr5	73925668	73935414	9747	68	1146.41	0.3748	0.8278	0.4753	0.8655	0.3817	0.8629	Promoter	ENSG00000049860	HEXB
DMR_46	NeuN+ hypo	chr2	2320941	2332220	11280	66	1142.06	0.1708	0.5612	0.193	0.5853	0.1232	0.4721	Intron	ENSG00000186487	MYT1L
DMR_47	NeuN+ hypo	chr18	35112179	35121521	9343	66	1104.29	0.4247	0.7574	0.4684	0.8188	0.3946	0.7037	Intron	ENSG00000101489	CELF4
DMR_48	NeuN+ hypo	chr3	107785669	107807301	21633	75	1104.04	0.5937	0.9005	0.6614	0.9196	0.686	0.8938	Exon	ENSG00000196776	CD47
DMR_49	NeuN+ hypo	chr20	10200617	10215807	15191	52	1093.9	0.3255	0.7884	0.3233	0.7212	0.365	0.8299	Intron	ENSG00000132639	SNAP25
DMR_50	NeuN+ hypo	chr22	27054358	27066240	11883	60	1087.51	0.3041	0.6339	0.3694	0.7828	0.3228	0.6354	Distal Intergenic	ENSG00000196431	CRYBA4
DMR_51	NeuN+ hypo	chr5	92921738	92931945	10208	64	1085.34	0.2888	0.6637	0.3708	0.7398	0.3756	0.7694	3 UTR	ENSG00000175745	NR2F1
DMR_52	NeuN+ hypo	chr5	88007152	88019817	12666	72	1083.58	0.4518	0.7968	0.5288	0.8694	0.4789	0.902	3 UTR	ENSG00000081189	MEF2C
DMR_53	NeuN+ hypo	chr14	60087131	60097816	10686	60	1076.71	0.1972	0.4299	0.3455	0.7192	0.2022	0.4637	Promoter	ENSG00000139970	RTN1
DMR_54	NeuN+ hypo	chr10	11316698	11322017	5320	64	1057.72	0.4135	0.8204	0.4292	0.8427	0.3739	0.9188	Exon	ENSG00000048740	CELF2
DMR_55	NeuN+ hypo	chr15	25226673	25240192	13520	76	1049.18	0.4831	0.7829	0.5014	0.7957	0.404	0.6252	Distal Intergenic	ENSG00000128739	SNRPN
DMR_56	NeuN+ hypo	chr12	4921173	4931105	9933	56	1041.33	0.2845	0.7594	0.2318	0.6693	0.3524	0.7609	3 UTR	ENSG00000130035	KCNA6
DMR_57	NeuN+ hypo	chr16	56813808	56823776	9969	57	1026.8	0.547	0.8808	0.4457	0.8287	0.5376	0.8338	Promoter	ENSG00000102900	NUP93
DMR_58	NeuN+ hypo	chr5	161276046	161291940	15895	45	1025.39	0.4084	0.8499	0.4613	0.8678	0.4944	0.8812	Promoter	ENSG00000022355	GABRA1
DMR_59	NeuN+ hypo	chr11	113944256	113951049	6794	63	1012.93	0.411	0.7916	0.3663	0.7694	0.3893	0.8294	Intron	ENSG00000109906	ZBTB16
DMR_60	NeuN+ hypo	chr10	14368118	14373938	5821	35	1003.81	0.1621	0.7963	0.1894	0.8129	0.172	0.8849	Promoter	ENSG00000151474	FRMD4A
DMR_61	NeuN+ hypo	chr8	141093641	141100717	7077	66	994.71	0.5455	0.8706	0.5962	0.9241	0.4612	0.8989	Intron	ENSG00000167632	TRAPPC9
DMR_62	NeuN+ hypo	chr5	17219416	17226540	7125	58	987.489	0.2097	0.6088	0.1958	0.6151	0.3802	0.7796	Intron	ENSG00000176788	BASP1
DMR_63	NeuN+ hypo	chr11	33396522	33400999	4478	50	981.151	0.1399	0.2901	0.3632	0.7338	0.2013	0.4888	Distal Intergenic	ENSG00000110422	HIPK3
DMR_64	NeuN+ hypo	chr2	144703795	144715329	11535	57	976.859	0.5254	0.8875	0.542	0.8726	0.5457	0.8255	3 UTR	ENSG00000121964	GTDC1
DMR_65	NeuN+ hypo	chr17	79030539	79036415	5877	56	967.893	0.4455	0.9017	0.5307	0.9096	0.5437	0.8695	Exon	ENSG00000175866	BAIAP2
DMR_66	NeuN+ hypo	chr2	60724613	60737196	12584	60	959.343	0.6028	0.9071	0.6154	0.8949	0.6795	0.8856	5 UTR	ENSG00000119866	BCL11A
DMR_67	NeuN+ hypo	chr11	12182021	12190384	8364	55	955.054	0.5252	0.8967	0.5731	0.9202	0.6311	0.9435	Promoter	ENSG00000133816	MICAL2
DMR_68	NeuN+ hypo	chr9	137985499	137999305	13807	52	945.698	0.3488	0.7515	0.3104	0.7488	0.3232	0.734	3 UTR	ENSG00000130558	OLFM1
DMR_69	NeuN+ hypo	chr12	16742903	16758112	15210	62	941.231	0.2789	0.6058	0.3436	0.7011	0.3545	0.5726	Promoter	ENSG00000048540	LMO3
DMR_70	NeuN+ hypo	chr12	16719926	16731039	11114	60	933.445	0.5171	0.8662	0.531	0.8623	0.6393	0.8167	Intron	ENSG00000048540	LMO3
DMR_71	NeuN+ hypo	chr1	2238406	2241613	3208	55	933.444	0.4543	0.9248	0.5488	0.9219	0.4999	0.8966	3 UTR	ENSG00000157933	SKI
DMR_72	NeuN+ hypo	chr3	73603071	73611855	8785	39	916.128	0.3992	0.9233	0.4345	0.9033	0.4694	0.8973	Promoter	ENSG00000121440	PDZRN3
DMR_73	NeuN+ hypo	chr2	172934181	172948244	14064	91	913.506	0.4009	0.6063	0.541	0.8118	0.4212	0.6344	Promoter	ENSG00000144355	DLX1
DMR_74	NeuN+ hypo	chr2	235398584	235403955	5372	48	910.709	0.2223	0.6836	0.2178	0.6821	0.1804	0.6877	3 UTR	ENSG00000188042	ARL4C
DMR_75	NeuN+ hypo	chr15	37394818	37398766	3949	68	910.32	0.2405	0.5978	0.2154	0.5664	0.2176	0.5438	Promoter	ENSG00000134138	MEIS2
DMR_76	NeuN+ hypo	chr9	131315831	131320815	4985	50	908.344	0.2267	0.6935	0.2802	0.7515	0.2204	0.5367	Intron	ENSG00000197694	SPTAN1
DMR_77	NeuN+ hypo	chr17	9843493	9850783	7291	66	907.162	0.6573	0.9269	0.6681	0.9013	0.6771	0.8626	Exon	ENSG00000007237	GAS7
DMR_78	NeuN+ hypo	chr2	175701120	175710357	9238	47	904.045	0.3597	0.8682	0.3933	0.909	0.3747	0.9093	Intron	ENSG00000128656	CHN1
DMR_79	NeuN+ hypo	chr11	109291133	109298562	7430	49	902.894	0.0829	0.2832	0.2765	0.6745	0.0689	0.2349	Promoter	ENSG00000185742	C11orf87
DMR_80	NeuN+ hypo	chr6	152782765	152793813	11049	55	890.927	0.3813	0.7736	0.3945	0.6964	0.5161	0.7521	Promoter	ENSG00000131018	SYNE1
DMR_81	NeuN+ hypo	chr8	94931130	94938481	7352	49	882.042	0.4381	0.8862	0.4846	0.8813	0.5167	0.8671	5 UTR	ENSG00000164951	PDP1
DMR_82	NeuN+ hypo	chr14	104151365	104153830	2466	49	881.252	0.4733	0.9081	0.5213	0.928	0.5675	0.7854	3 UTR	ENSG00000126215	XRCC3
DMR_83	NeuN+ hypo	chr1	244219462	244226143	6682	44	880.596	0.369	0.8651	0.4344	0.911	0.5006	0.8853	3 UTR	ENSG00000179456	ZBTB18
DMR_84	NeuN+ hypo	chr5	88040715	88050977	10263	50	877.119	0.5491	0.9321	0.5916	0.9161	0.6076	0.9207	Exon	ENSG00000081189	MEF2C
DMR_85	NeuN+ hypo	chr9	34956287	34965508	9222	45	871.631	0.2898	0.6069	0.4538	0.8584	0.3528	0.6648	Promoter	ENSG00000122733	PHF24
DMR_86	NeuN+ hypo	chr16	14280535	14288967	8433	49	870.241	0.3036	0.7515	0.3426	0.7215	0.3912	0.7605	Promoter	ENSG00000186260	MRTFB
DMR_87	NeuN+ hypo	chr2	136355061	136364099	9039	53	869.108	0.5936	0.9359	0.6047	0.931	0.6309	0.9053	5 UTR	ENSG00000048991	R3HDM1
DMR_88	NeuN+ hypo	chr10	134111256	134120246	8991	66	868.194	0.5635	0.8943	0.5574	0.8441	0.5688	0.8054	Promoter	ENSG00000165752	STK32C
DMR_89	NeuN+ hypo	chr15	80733461	80741453	7993	47	861.441	0.4203	0.8476	0.4168	0.8438	0.2065	0.7615	Promoter	ENSG00000172379	ARNT2
DMR_90	NeuN+ hypo	chr11	47550068	47556956	6889	47	860.525	0.4929	0.9214	0.5213	0.9063	0.6205	0.9143	Distal Intergenic	ENSG00000110536	PTPMT1
DMR_91	NeuN+ hypo	chr11	125037470	125040380	2911	34	859.682	0.1798	0.8088	0.2704	0.867	0.1687	0.7612	Intron	ENSG00000165495	PKNOX2
DMR_92	NeuN+ hypo	chr2	37887034	37897902	10869	65	857.146	0.6854	0.9064	0.5871	0.8899	0.6195	0.8194	Intron	ENSG00000163171	CDC42EP3
DMR_93	NeuN+ hypo	chr13	36419339	36432082	12744	51	854.873	0.4663	0.8568	0.4981	0.8609	0.4117	0.784	Promoter	ENSG00000133083	DCLK1
DMR_94	NeuN+ hypo	chr11	113965097	113970992	5896	46	847.638	0.5276	0.9021	0.4161	0.8669	0.5054	0.9139	Intron	ENSG00000109906	ZBTB16
DMR_95	NeuN+ hypo	chr22	26088023	26092610	4588	44	844.28	0.582	0.9272	0.601	0.9176	0.76	0.933	Exon	ENSG00000100077	GRK3
DMR_96	NeuN+ hypo	chr16	87634692	87642997	8306	38	842.933	0.1152	0.3162	0.2519	0.862	0.1619	0.3419	Promoter	ENSG00000154118	JPH3
DMR_97	NeuN+ hypo	chr3	10510515	10522012	11498	49	842.661	0.4059	0.8401	0.4596	0.8415	0.4038	0.7515	Intron	ENSG00000157087	ATP2B2
DMR_98	NeuN+ hypo	chr10	11358505	11365467	6963	53	841.466	0.5031	0.9108	0.6194	0.9334	0.4765	0.9195	Exon	ENSG00000048740	CELF2
DMR_99	NeuN+ hypo	chr5	67588385	67593246	4862	36	827.17	0.2983	0.8627	0.3698	0.8709	0.3186	0.9029	Promoter	ENSG00000145675	PIK3R1
DMR_100	NeuN+ hypo	chr8	136586461	136600610	14150	64	825.347	0.6056	0.8685	0.5908	0.8455	0.5649	0.7877	Exon	ENSG00000131773	KHDRBS3
DMR_101	NeuN+ hypo	chr5	16806751	16810992	4242	48	825.249	0.4362	0.8827	0.5255	0.8746	0.4389	0.9156	Intron	ENSG00000145555	MYO10
DMR_102	NeuN+ hypo	chr7	44299221	44310610	11390	39	821.986	0.5074	0.8713	0.4105	0.8204	0.5481	0.8191	Distal Intergenic	ENSG00000106636	YKT6
DMR_103	NeuN+ hypo	chr20	1894944	1911258	16315	60	820.297	0.5269	0.7893	0.5057	0.806	0.6153	0.8217	Distal Intergenic	ENSG00000101327	PDYN
DMR_104	NeuN+ hypo	chr2	58990783	58999932	9150	56	811.546	0.5813	0.8579	0.592	0.8805	0.6493	0.8599	Distal Intergenic	ENSG00000115392	FANCL
DMR_105	NeuN+ hypo	chr20	10258348	10263899	5552	36	810.216	0.3264	0.8849	0.376	0.8343	0.4252	0.8075	Exon	ENSG00000132639	SNAP25
DMR_106	NeuN+ hypo	chr2	46154288	46158008	3721	38	807.214	0.223	0.7617	0.3044	0.7718	0.3709	0.774	Intron	ENSG00000171132	PRKCE
DMR_107	NeuN+ hypo	chr9	136441718	136447515	5798	34	807.014	0.4361	0.8685	0.3903	0.8996	0.4732	0.8465	Distal Intergenic	ENSG00000197859	ADAMTSL2
DMR_108	NeuN+ hypo	chr19	31829513	31837446	7934	62	799.202	0.5218	0.8005	0.6062	0.8394	0.5577	0.8427	Intron	ENSG00000121297	TSHZ3
DMR_109	NeuN+ hypo	chr13	109806734	109810309	3576	45	798.729	0.4044	0.8644	0.4598	0.8634	0.514	0.9233	Intron	ENSG00000041515	MYO16
DMR_110	NeuN+ hypo	chr1	14108709	14113106	4398	44	795.95	0.3526	0.8054	0.3164	0.7985	0.5706	0.8701	3 UTR	ENSG00000116731	PRDM2
DMR_111	NeuN+ hypo	chr11	19736492	19745954	9463	39	793.521	0.3946	0.876	0.3675	0.875	0.3361	0.8672	Intron	ENSG00000166833	NAV2
DMR_112	NeuN+ hypo	chr12	125612336	125614805	2470	35	790.78	0.337	0.8605	0.3266	0.8739	0.5116	0.8953	Exon	ENSG00000081760	AACS
DMR_113	NeuN+ hypo	chr18	56027312	56032636	5325	38	790.343	0.5064	0.9351	0.5259	0.9386	0.6591	0.8912	Exon	ENSG00000049759	NEDD4L
DMR_114	NeuN+ hypo	chr18	35135884	35144278	8395	60	788.824	0.414	0.7012	0.4474	0.6568	0.4387	0.6878	Intron	ENSG00000101489	CELF4
DMR_115	NeuN+ hypo	chr14	65427371	65440471	13101	67	781.282	0.3333	0.5425	0.5577	0.8189	0.4742	0.7103	Promoter	ENSG00000139998	RAB15
DMR_116	NeuN+ hypo	chr12	122789187	122795843	6657	36	780.732	0.3645	0.8774	0.3811	0.899	0.4005	0.9038	Exon	ENSG00000184047	DIABLO
DMR_117	NeuN+ hypo	chr2	106774822	106778398	3577	44	777.917	0.4706	0.9148	0.5159	0.9026	0.6519	0.8493	Intron	ENSG00000115652	UXS1
DMR_118	NeuN+ hypo	chr11	12124991	12137804	12814	40	775.95	0.2405	0.4978	0.4939	0.8978	0.2892	0.5663	Promoter	ENSG00000133816	MICAL2
DMR_119	NeuN+ hypo	chr2	240579292	240584946	5655	42	774.42	0.6065	0.9125	0.5554	0.9106	0.6855	0.8755	Distal Intergenic	ENSG00000068024	HDAC4
DMR_120	NeuN+ hypo	chr22	28185267	28190968	5702	62	773.292	0.5114	0.788	0.5345	0.8056	0.3926	0.6453	Distal Intergenic	ENSG00000180957	PITPNB
DMR_121	NeuN+ hypo	chr12	79271028	79297104	26077	58	766.896	0.6045	0.867	0.6252	0.8616	0.6198	0.8514	Intron	ENSG00000067715	SYT1
DMR_122	NeuN+ hypo	chr8	136470548	136478127	7580	48	764.964	0.1871	0.541	0.2335	0.6815	0.1398	0.4079	Intron	ENSG00000131773	KHDRBS3
DMR_123	NeuN+ hypo	chr20	43430616	43437755	7140	39	761.442	0.3906	0.6689	0.437	0.8188	0.2782	0.6063	Intron	ENSG00000101098	RIMS4
DMR_124	NeuN+ hypo	chr6	44216253	44223789	7537	48	760.088	0.4027	0.6989	0.4244	0.7801	0.4413	0.6283	5 UTR	ENSG00000096384	HSP90AB1
DMR_125	NeuN+ hypo	chr21	40191366	40196427	5062	51	758.748	0.6189	0.934	0.6765	0.9203	0.6723	0.9347	3 UTR	ENSG00000157557	ETS2
DMR_126	NeuN+ hypo	chr2	199179829	199189137	9309	40	758.414	0.4168	0.8776	0.4734	0.8855	0.4916	0.8489	Distal Intergenic	ENSG00000115896	PLCL1
DMR_127	NeuN+ hypo	chr12	14097369	14108992	11624	40	754.822	0.4926	0.8683	0.5098	0.8669	0.4761	0.8095	Intron	ENSG00000273079	GRIN2B
DMR_128	NeuN+ hypo	chr22	25507935	25511962	4028	39	754.105	0.2682	0.8447	0.372	0.8511	0.2796	0.8168	Distal Intergenic	ENSG00000100053	CRYBB3
DMR_129	NeuN+ hypo	chr3	25470113	25478587	8475	62	752.954	0.5034	0.7434	0.5418	0.804	0.6334	0.8247	Promoter	ENSG00000077092	RARB
DMR_130	NeuN+ hypo	chr14	29237876	29243119	5244	43	749.817	0.0197	0.3556	0.0137	0.4025	0.0095	0.3446	3 UTR	ENSG00000176165	FOXG1
DMR_131	NeuN+ hypo	chr3	141103299	141110158	6860	53	749.552	0.2508	0.5631	0.2545	0.6312	0.1878	0.5734	Promoter	ENSG00000177311	ZBTB38
DMR_132	NeuN+ hypo	chr3	184052193	184061741	9549	41	747.544	0.1962	0.4077	0.3142	0.7589	0.3028	0.543	Promoter	ENSG00000175182	FAM131A
DMR_133	NeuN+ hypo	chr14	91115783	91122846	7064	38	744.182	0.46	0.8784	0.5037	0.8923	0.5372	0.8398	Exon	ENSG00000165914	TTC7B
DMR_134	NeuN+ hypo	chr1	181452732	181462427	9696	51	738.693	0.1462	0.3305	0.3484	0.6363	0.1877	0.4162	Promoter	ENSG00000198216	CACNA1E
DMR_135	NeuN+ hypo	chr4	46985458	46994901	9444	39	737.445	0.3557	0.7822	0.4302	0.8049	0.3668	0.7779	Exon	ENSG00000109158	GABRA4
DMR_136	NeuN+ hypo	chr17	79371745	79379054	7310	61	735.091	0.1215	0.3104	0.2913	0.6271	0.1649	0.361	Promoter	ENSG00000266074	BAHCC1
DMR_137	NeuN+ hypo	chr12	7301000	7314773	13774	49	731.541	0.5689	0.9162	0.6356	0.905	0.6137	0.8739	3 UTR	ENSG00000139182	CLSTN3
DMR_138	NeuN+ hypo	chr2	175682654	175693765	11112	51	729.149	0.5176	0.8515	0.5335	0.861	0.4971	0.7589	5 UTR	ENSG00000128656	CHN1
DMR_139	NeuN+ hypo	chr4	6343697	6352955	9259	42	728.313	0.4707	0.8392	0.4302	0.8336	0.5692	0.7711	Exon	ENSG00000074211	PPP2R2C
DMR_140	NeuN+ hypo	chr8	110657854	110661828	3975	35	726.488	0.3333	0.799	0.3044	0.8503	0.212	0.7461	Promoter	ENSG00000147642	SYBU
DMR_141	NeuN+ hypo	chr16	79029268	79031834	2567	34	724.126	0.4577	0.9338	0.3311	0.9174	0.4494	0.8804	Intron	ENSG00000178573	MAF
DMR_142	NeuN+ hypo	chr2	149857245	149860411	3167	26	723.72	0.1951	0.8378	0.1904	0.8449	0.1797	0.8592	Exon	ENSG00000150556	LYPD6B
DMR_143	NeuN+ hypo	chr14	24038387	24044279	5893	35	723.058	0.3894	0.8183	0.2847	0.8501	0.3601	0.8171	Promoter	ENSG00000092051	JPH4
DMR_144	NeuN+ hypo	chr8	75146483	75149769	3287	35	721.933	0.4308	0.8971	0.4463	0.8837	0.4915	0.8832	3 UTR	ENSG00000104369	JPH1
DMR_145	NeuN+ hypo	chr20	1890884	1894496	3613	34	720.897	0.2976	0.837	0.3028	0.8206	0.392	0.8341	Distal Intergenic	ENSG00000101327	PDYN
DMR_146	NeuN+ hypo	chr2	17723112	17729321	6210	31	720.241	0.2524	0.7728	0.2151	0.7798	0.3006	0.7366	Intron	ENSG00000163032	VSNL1
DMR_147	NeuN+ hypo	chr11	12234010	12238597	4588	40	710.499	0.4272	0.822	0.3956	0.8228	0.5756	0.8845	Exon	ENSG00000133816	MICAL2
DMR_148	NeuN+ hypo	chr8	110978098	110986062	7965	44	704.267	0.4282	0.8589	0.5012	0.8527	0.5582	0.8612	3 UTR	ENSG00000164794	KCNV1
DMR_149	NeuN+ hypo	chr3	35721166	35733147	11982	47	703.178	0.3402	0.7716	0.4011	0.7841	0.3557	0.8024	Promoter	ENSG00000172995	ARPP21
DMR_150	NeuN+ hypo	chr10	24740113	24746000	5888	38	701.977	0.5144	0.8611	0.5499	0.8783	0.6397	0.8743	Intron	ENSG00000120549	KIAA1217
DMR_151	NeuN+ hypo	chr18	3722932	3730185	7254	43	701.051	0.6611	0.9309	0.6542	0.9323	0.5654	0.926	Exon	ENSG00000170579	DLGAP1
DMR_152	NeuN+ hypo	chr10	18689838	18694712	4875	34	699.873	0.3268	0.7172	0.3484	0.7094	0.2664	0.6635	Promoter	ENSG00000165995	CACNB2
DMR_153	NeuN+ hypo	chr11	113932734	113944165	11432	43	697.952	0.531	0.8553	0.4289	0.812	0.3797	0.8252	5 UTR	ENSG00000109906	ZBTB16
DMR_154	NeuN+ hypo	chr2	106399150	106401536	2387	32	697.441	0.309	0.902	0.3246	0.8736	0.4729	0.7797	Intron	ENSG00000071051	NCK2
DMR_155	NeuN+ hypo	chr10	11282539	11287605	5067	44	696.157	0.4679	0.8268	0.5994	0.9289	0.4358	0.8647	Intron	ENSG00000048740	CELF2
DMR_156	NeuN+ hypo	chr2	210444754	210457012	12259	43	694.179	0.4439	0.7792	0.4956	0.826	0.3995	0.7066	Promoter	ENSG00000078018	MAP2
DMR_157	NeuN+ hypo	chr2	136391346	136400388	9043	51	693.986	0.6673	0.9417	0.7191	0.9411	0.7386	0.9149	Exon	ENSG00000048991	R3HDM1
DMR_158	NeuN+ hypo	chr19	31795763	31799067	3305	42	693.459	0.5689	0.9025	0.6351	0.881	0.6594	0.8311	Intron	ENSG00000121297	TSHZ3
DMR_159	NeuN+ hypo	chr3	156010357	156016127	5771	41	693.069	0.5246	0.8732	0.5548	0.9241	0.3714	0.7381	Distal Intergenic	ENSG00000114850	SSR3
DMR_160	NeuN+ hypo	chr7	127660701	127668506	7806	35	692.51	0.3125	0.7148	0.2459	0.6828	0.3246	0.7316	3 UTR	ENSG00000128594	LRRC4
DMR_161	NeuN+ hypo	chr1	60277347	60282561	5215	36	691.833	0.1748	0.5005	0.3363	0.7551	0.2572	0.4826	Promoter	ENSG00000134709	HOOK1
DMR_162	NeuN+ hypo	chr1	237141973	237144617	2645	34	690.453	0.3108	0.8908	0.4157	0.906	0.3643	0.8143	Distal Intergenic	ENSG00000198626	RYR2
DMR_163	NeuN+ hypo	chr13	99661449	99668674	7226	50	688.44	0.3513	0.6897	0.4186	0.7328	0.3843	0.7704	Intron	ENSG00000088387	DOCK9
DMR_164	NeuN+ hypo	chr2	47791659	47796649	4991	31	684.989	0.3511	0.8597	0.4487	0.8334	0.3572	0.6683	Intron	ENSG00000184261	KCNK12
DMR_165	NeuN+ hypo	chr5	149605604	149617341	11738	46	681.353	0.6218	0.9345	0.6321	0.9267	0.6414	0.8902	Exon	ENSG00000011083	SLC6A7
DMR_166	NeuN+ hypo	chr8	141101239	141106797	5559	39	677.854	0.6015	0.9492	0.6455	0.9488	0.5536	0.8838	Intron	ENSG00000167632	TRAPPC9
DMR_167	NeuN+ hypo	chr7	75980017	75984319	4303	47	676.977	0.4594	0.796	0.4694	0.8049	0.4243	0.7431	Intron	ENSG00000170027	YWHAG
DMR_168	NeuN+ hypo	chr3	124133187	124142549	9363	50	676.711	0.5702	0.886	0.5955	0.8737	0.5862	0.9008	Exon	ENSG00000160145	KALRN
DMR_169	NeuN+ hypo	chr8	64614849	64618780	3932	38	675.195	0.3774	0.7382	0.3711	0.7246	0.4782	0.6612	Distal Intergenic	ENSG00000137561	TTPA
DMR_170	NeuN+ hypo	chr6	138569957	138573080	3124	27	673.104	0.375	0.9043	0.4047	0.9153	0.4014	0.9116	Intron	ENSG00000112379	ARFGEF3
DMR_171	NeuN+ hypo	chr12	79259387	79265701	6315	23	672.875	0.1296	0.7639	0.1408	0.7587	0.1062	0.6648	Intron	ENSG00000067715	SYT1
DMR_172	NeuN+ hypo	chr5	160737299	160740555	3257	38	672.057	0.484	0.9329	0.454	0.8864	0.5352	0.8546	Intron	ENSG00000145864	GABRB2
DMR_173	NeuN+ hypo	chr5	63803244	63809923	6680	34	668.51	0.428	0.8209	0.3922	0.7991	0.509	0.75	Exon	ENSG00000186479	RGS7BP
DMR_174	NeuN+ hypo	chr1	117205593	117211047	5455	39	667.079	0.1565	0.3894	0.3456	0.7062	0.1617	0.4841	Promoter	ENSG00000143061	IGSF3
DMR_175	NeuN+ hypo	chr2	3260332	3261874	1543	33	666.169	0.2248	0.747	0.1884	0.7654	0.2886	0.7916	Exon	ENSG00000032389	EIPR1
DMR_176	NeuN+ hypo	chr9	17579878	17584201	4324	38	663.9	0.4375	0.8643	0.4782	0.8327	0.5142	0.8268	Intron	ENSG00000107295	SH3GL2
DMR_177	NeuN+ hypo	chr20	45880538	45884615	4078	41	663.881	0.526	0.9052	0.5644	0.8945	0.4407	0.91	Intron	ENSG00000101040	ZMYND8
DMR_178	NeuN+ hypo	chr1	240257185	240261462	4278	38	662.932	0.3979	0.8313	0.417	0.8099	0.3036	0.8145	Intron	ENSG00000155816	FMN2
DMR_179	NeuN+ hypo	chr18	35063732	35065064	1333	29	662.577	0.0796	0.5802	0.0848	0.5854	0.069	0.4951	Intron	ENSG00000101489	CELF4
DMR_180	NeuN+ hypo	chr20	21496690	21501397	4708	52	662.52	0.0781	0.5444	0.0611	0.4253	0.0602	0.5942	Promoter	ENSG00000125820	NKX2-2
DMR_181	NeuN+ hypo	chr10	11307660	11312107	4448	36	662.338	0.3494	0.8147	0.426	0.8424	0.4196	0.9176	Exon	ENSG00000048740	CELF2
DMR_182	NeuN+ hypo	chr16	23848659	23856997	8339	49	659.989	0.5162	0.8826	0.6499	0.9012	0.4749	0.81	Exon	ENSG00000166501	PRKCB
DMR_183	NeuN+ hypo	chr17	9927168	9930474	3307	25	659.769	0.1201	0.7046	0.2235	0.8305	0.1469	0.5113	Promoter	ENSG00000007237	GAS7
DMR_184	NeuN+ hypo	chr16	24174347	24180557	6211	37	658.996	0.5305	0.9041	0.6228	0.9282	0.4845	0.8891	Intron	ENSG00000006116	CACNG3
DMR_185	NeuN+ hypo	chr2	222391763	222400890	9128	53	658.702	0.6204	0.9058	0.6563	0.8909	0.6524	0.9071	Intron	ENSG00000116106	EPHA4
DMR_186	NeuN+ hypo	chr11	13300695	13306487	5793	34	655.965	0.3476	0.801	0.3425	0.7842	0.3526	0.7804	Intron	ENSG00000133794	ARNTL
DMR_187	NeuN+ hypo	chr1	54866310	54870590	4281	42	655.697	0.4259	0.8599	0.4813	0.8494	0.5844	0.8337	Exon	ENSG00000157216	SSBP3
DMR_188	NeuN+ hypo	chr17	75206081	75216464	10384	52	652.094	0.5797	0.7905	0.4871	0.7343	0.5263	0.8403	3 UTR	ENSG00000129657	SEC14L1
DMR_189	NeuN+ hypo	chr22	43846845	43849200	2356	32	650.771	0.4915	0.8491	0.3648	0.8478	0.3361	0.8589	Distal Intergenic	ENSG00000100304	TTLL12
DMR_190	NeuN+ hypo	chr1	226592011	226595032	3022	29	650.734	0.2722	0.7894	0.288	0.7825	0.4825	0.6805	Intron	ENSG00000143799	PARP1
DMR_191	NeuN+ hypo	chr20	48084781	48093082	8302	42	650.675	0.5209	0.9163	0.5647	0.8596	0.5239	0.814	Intron	ENSG00000158445	KCNB1
DMR_192	NeuN+ hypo	chr1	208407807	208413976	6170	40	649.068	0.4193	0.8337	0.404	0.8096	0.4558	0.8805	Intron	ENSG00000076356	PLXNA2
DMR_193	NeuN+ hypo	chr6	34476101	34494881	18781	49	647.526	0.5052	0.786	0.4746	0.7558	0.5002	0.7891	Promoter	ENSG00000124507	PACSIN1
DMR_194	NeuN+ hypo	chr10	11267851	11273725	5875	34	647.192	0.386	0.8639	0.506	0.9015	0.4358	0.9287	Intron	ENSG00000048740	CELF2
DMR_195	NeuN+ hypo	chr14	69435682	69440205	4524	40	643.358	0.5063	0.9056	0.5684	0.9107	0.5548	0.8449	Intron	ENSG00000072110	ACTN1
DMR_196	NeuN+ hypo	chr14	101312337	101319722	7386	59	643.288	0.6488	0.8902	0.6991	0.8888	0.6368	0.8829	Distal Intergenic	ENSG00000185559	DLK1
DMR_197	NeuN+ hypo	chr8	35094769	35100280	5512	33	639.401	0.384	0.8034	0.4409	0.7739	0.4884	0.7764	Intron	ENSG00000156687	UNC5D
DMR_198	NeuN+ hypo	chr1	9856298	9860061	3764	37	639.084	0.5027	0.9039	0.5309	0.9124	0.4063	0.8399	Intron	ENSG00000171603	CLSTN1
DMR_199	NeuN+ hypo	chr10	6161703	6164429	2727	38	639.052	0.3799	0.8851	0.4466	0.8562	0.4949	0.8529	Distal Intergenic	ENSG00000134453	RBM17
DMR_200	NeuN+ hypo	chr11	132708392	132710924	2533	35	636.146	0.3905	0.8142	0.3628	0.8278	0.39	0.7318	Intron	ENSG00000183715	OPCML
DMR_201	NeuN+ hypo	chr7	44437166	44441284	4119	28	633.951	0.3132	0.898	0.2906	0.855	0.264	0.4718	Intron	ENSG00000015676	NUDCD3
DMR_202	NeuN+ hypo	chr2	39960116	39965425	5310	38	633.661	0.5328	0.9573	0.5656	0.9091	0.5886	0.9257	3 UTR	ENSG00000138050	THUMPD2
DMR_203	NeuN+ hypo	chr18	55929507	55936467	6961	39	631.883	0.6315	0.93	0.672	0.9451	0.7335	0.9183	Intron	ENSG00000049759	NEDD4L
DMR_204	NeuN+ hypo	chr1	239551528	239553864	2337	26	629.161	0.1269	0.6712	0.1238	0.6782	0.187	0.707	Intron	ENSG00000133019	CHRM3
DMR_205	NeuN+ hypo	chr2	16824178	16829050	4873	31	628.6	0.4588	0.9012	0.4006	0.8839	0.4787	0.8239	Intron	ENSG00000197872	FAM49A
DMR_206	NeuN+ hypo	chr8	120219151	120224179	5029	45	625.951	0.1983	0.4185	0.3155	0.6006	0.1791	0.3578	Distal Intergenic	ENSG00000184374	COLEC10
DMR_207	NeuN+ hypo	chr5	142429466	142438040	8575	40	625.934	0.5683	0.8898	0.573	0.8943	0.5996	0.9263	Exon	ENSG00000145819	ARHGAP26
DMR_208	NeuN+ hypo	chr1	239705696	239711399	5704	37	624.29	0.5724	0.9315	0.6118	0.9446	0.5109	0.9225	Exon	ENSG00000133019	CHRM3
DMR_209	NeuN+ hypo	chr14	86003353	86012624	9272	43	623.703	0.5111	0.8154	0.5338	0.8401	0.538	0.7642	Intron	ENSG00000185070	FLRT2
DMR_210	NeuN+ hypo	chr12	71139698	71148935	9238	40	623.667	0.5548	0.8948	0.5879	0.8309	0.5581	0.8446	Promoter	ENSG00000153233	PTPRR
DMR_211	NeuN+ hypo	chr15	52566764	52571828	5065	39	620.019	0.5616	0.9392	0.6318	0.9303	0.6455	0.9251	Exon	ENSG00000128833	MYO5C
DMR_212	NeuN+ hypo	chr11	70758293	70762252	3960	36	619.74	0.3067	0.6726	0.3589	0.746	0.3377	0.6862	Intron	ENSG00000162105	SHANK2
DMR_213	NeuN+ hypo	chr20	60848253	60850477	2225	35	619.045	0.4405	0.8742	0.5716	0.8988	0.4363	0.6758	Exon	ENSG00000130706	ADRM1
DMR_214	NeuN+ hypo	chr3	147139670	147143039	3370	68	614.514	0.3829	0.6257	0.3385	0.6116	0.2523	0.5095	Distal Intergenic	ENSG00000152977	ZIC1
DMR_215	NeuN+ hypo	chr14	29231652	29234981	3330	53	614.106	0.0428	0.2914	0.05	0.2237	0.0423	0.2868	Promoter	ENSG00000176165	FOXG1
DMR_216	NeuN+ hypo	chr11	119228894	119236813	7920	39	613.376	0.2243	0.58	0.4501	0.8197	0.2459	0.6943	Promoter	ENSG00000036672	USP2
DMR_217	NeuN+ hypo	chr2	65537303	65540380	3078	36	612.531	0.55	0.9173	0.6139	0.9264	0.6355	0.9074	3 UTR	ENSG00000198369	SPRED2
DMR_218	NeuN+ hypo	chr9	21987950	21993644	5695	51	612.247	0.2974	0.5322	0.3439	0.6618	0.315	0.6714	Intron	ENSG00000147889	CDKN2A
DMR_219	NeuN+ hypo	chr2	1793881	1796997	3117	41	612.002	0.5978	0.9066	0.5365	0.8948	0.4653	0.7346	3 UTR	ENSG00000130508	PXDN
DMR_220	NeuN+ hypo	chr12	90088690	90097288	8599	39	609.099	0.5832	0.9133	0.5591	0.9067	0.6025	0.882	Distal Intergenic	ENSG00000070961	ATP2B1
DMR_221	NeuN+ hypo	chr19	13471543	13475546	4004	39	608.76	0.3973	0.807	0.342	0.7735	0.2942	0.7634	Intron	ENSG00000141837	CACNA1A
DMR_222	NeuN+ hypo	chr2	46066494	46073483	6990	60	608.759	0.4955	0.7343	0.5187	0.7292	0.6213	0.79	Exon	ENSG00000171132	PRKCE
DMR_223	NeuN+ hypo	chr12	120428263	120431018	2756	28	608.511	0.3375	0.7932	0.3436	0.7992	0.3787	0.8137	Intron	ENSG00000135127	BICDL1
DMR_224	NeuN+ hypo	chr13	80056397	80062498	6102	36	608.076	0.4582	0.8595	0.5438	0.8757	0.5084	0.859	Intron	ENSG00000102471	NDFIP2
DMR_225	NeuN+ hypo	chr15	70489717	70495783	6067	29	606.25	0.6447	0.8891	0.5141	0.8937	0.6961	0.925	Distal Intergenic	ENSG00000140332	TLE3
DMR_226	NeuN+ hypo	chr13	110884446	110886801	2356	32	605.723	0.503	0.9016	0.5065	0.89	0.6514	0.8875	Intron	ENSG00000187498	COL4A1
DMR_227	NeuN+ hypo	chr2	99481370	99488448	7079	39	605.513	0.5942	0.8926	0.5706	0.8888	0.6857	0.8571	Intron	ENSG00000196872	KIAA1211L
DMR_228	NeuN+ hypo	chr3	71720511	71721809	1299	27	604.537	0.3688	0.9359	0.392	0.9211	0.3542	0.8516	Distal Intergenic	ENSG00000163412	EIF4E3
DMR_229	NeuN+ hypo	chr6	80405216	80416751	11536	38	602.942	0.5467	0.9137	0.611	0.8758	0.6618	0.8812	3 UTR	ENSG00000198478	SH3BGRL2
DMR_230	NeuN+ hypo	chr5	141240778	141254573	13796	55	602.643	0.5173	0.766	0.5468	0.7934	0.5418	0.6968	Promoter	ENSG00000156453	PCDH1
DMR_231	NeuN+ hypo	chr8	76316339	76319053	2715	40	598.498	0.2465	0.4581	0.2916	0.6041	0.2961	0.5257	Promoter	ENSG00000164749	HNF4G
DMR_232	NeuN+ hypo	chr3	38007994	38012000	4007	30	598.087	0.45	0.8082	0.4515	0.8798	0.5001	0.8439	Exon	ENSG00000136059	VILL
DMR_233	NeuN+ hypo	chr17	15924594	15927809	3216	29	598.072	0.5096	0.8908	0.5292	0.9125	0.619	0.894	Promoter	ENSG00000011295	TTC19
DMR_234	NeuN+ hypo	chr5	88180321	88185103	4783	33	595.149	0.0908	0.4718	0.0929	0.5005	0.1299	0.52	Promoter	ENSG00000081189	MEF2C
DMR_235	NeuN+ hypo	chr10	10404937	10408567	3631	31	595.001	0.4663	0.9319	0.469	0.9236	0.5475	0.9285	Distal Intergenic	ENSG00000048740	CELF2
DMR_236	NeuN+ hypo	chr5	152871146	152881209	10064	31	594.774	0.2778	0.6402	0.371	0.7188	0.3719	0.7103	Promoter	ENSG00000155511	GRIA1
DMR_237	NeuN+ hypo	chr10	12525830	12530513	4684	35	594.742	0.3909	0.8961	0.4199	0.8378	0.5367	0.8225	Intron	ENSG00000183049	CAMK1D
DMR_238	NeuN+ hypo	chr16	10263056	10272581	9526	37	593.481	0.4749	0.8858	0.5071	0.8519	0.447	0.8347	Intron	ENSG00000183454	GRIN2A
DMR_239	NeuN+ hypo	chr5	92899070	92907620	8551	51	592.221	0.4996	0.6982	0.6782	0.8941	0.3507	0.5323	Distal Intergenic	ENSG00000175745	NR2F1
DMR_240	NeuN+ hypo	chr13	36700265	36709291	9027	33	591.893	0.1541	0.3193	0.4535	0.8009	0.3626	0.6504	Promoter	ENSG00000133083	DCLK1
DMR_241	NeuN+ hypo	chr1	116935913	116941269	5357	49	588.275	0.6059	0.8613	0.6741	0.8932	0.6851	0.8764	Exon	ENSG00000163399	ATP1A1
DMR_242	NeuN+ hypo	chr10	83636415	83640632	4218	29	587.848	0.1201	0.5753	0.1271	0.5766	0.1144	0.3584	Promoter	ENSG00000185737	NRG3
DMR_243	NeuN+ hypo	chr10	11160833	11167005	6173	36	586.935	0.5033	0.8892	0.58	0.8925	0.4976	0.9216	Intron	ENSG00000048740	CELF2
DMR_244	NeuN+ hypo	chr4	183167473	183168844	1372	29	585.79	0.366	0.871	0.4105	0.8701	0.4511	0.9338	Intron	ENSG00000218336	TENM3
DMR_245	NeuN+ hypo	chr1	85149852	85155232	5381	30	585.445	0.3518	0.7894	0.4024	0.7907	0.2822	0.7821	Intron	ENSG00000117155	SSX2IP
DMR_246	NeuN+ hypo	chr19	13612673	13615864	3192	28	584.791	0.2355	0.7194	0.3165	0.8179	0.1952	0.6521	Intron	ENSG00000141837	CACNA1A
DMR_247	NeuN+ hypo	chr6	143428216	143434197	5982	33	584.254	0.5289	0.9253	0.6336	0.9218	0.649	0.9152	Intron	ENSG00000146416	AIG1
DMR_248	NeuN+ hypo	chr15	77950308	77965390	15083	42	583.863	0.5535	0.8737	0.6198	0.8734	0.5691	0.8084	Intron	ENSG00000169783	LINGO1
DMR_249	NeuN+ hypo	chr7	133074795	133081846	7052	30	583.08	0.4239	0.912	0.5417	0.887	0.591	0.9068	Intron	ENSG00000131558	EXOC4
DMR_250	NeuN+ hypo	chr3	35786480	35801871	15392	48	583.044	0.5005	0.7966	0.5358	0.7837	0.5196	0.8021	Intron	ENSG00000172995	ARPP21
DMR_251	NeuN+ hypo	chr1	42132126	42140235	8110	28	582.723	0.4928	0.9285	0.5648	0.9265	0.6805	0.9131	Intron	ENSG00000127124	HIVEP3
DMR_252	NeuN+ hypo	chr1	92659870	92663331	3462	36	582.413	0.487	0.9426	0.6054	0.94	0.6423	0.9352	Distal Intergenic	ENSG00000203910	C1orf146
DMR_253	NeuN+ hypo	chr12	110721586	110726027	4442	37	580.99	0.4125	0.7756	0.5222	0.8369	0.4852	0.7834	Intron	ENSG00000174437	ATP2A2
DMR_254	NeuN+ hypo	chr11	70503062	70507601	4540	34	580.544	0.4378	0.8486	0.4223	0.7499	0.3367	0.7901	Promoter	ENSG00000162105	SHANK2
DMR_255	NeuN+ hypo	chr10	11312412	11316405	3994	38	579.649	0.3927	0.787	0.3895	0.7121	0.4605	0.8603	Exon	ENSG00000048740	CELF2
DMR_256	NeuN+ hypo	chr6	143081489	143087088	5600	35	579.562	0.5597	0.9177	0.6323	0.9186	0.4431	0.8952	Exon	ENSG00000010818	HIVEP2
DMR_257	NeuN+ hypo	chr9	126775848	126780399	4552	44	577.846	0.1084	0.3416	0.144	0.4945	0.1387	0.4911	Exon	ENSG00000106689	LHX2
DMR_258	NeuN+ hypo	chr15	99194256	99196123	1868	42	577.319	0.1403	0.3947	0.1212	0.4368	0.1297	0.4254	Intron	ENSG00000140443	IGF1R
DMR_259	NeuN+ hypo	chr3	10743546	10748281	4736	29	576.519	0.3144	0.7575	0.5059	0.8968	0.386	0.8953	Intron	ENSG00000157087	ATP2B2
DMR_260	NeuN+ hypo	chr12	4386687	4392151	5465	34	576.191	0.3739	0.6285	0.3592	0.696	0.415	0.6871	Exon	ENSG00000118971	CCND2
DMR_261	NeuN+ hypo	chr12	3729693	3734430	4738	31	575.022	0.4518	0.8795	0.4605	0.8452	0.4453	0.8247	Intron	ENSG00000111218	PRMT8
DMR_262	NeuN+ hypo	chr7	101555711	101558938	3228	36	574.603	0.4076	0.8135	0.4007	0.8627	0.4337	0.7367	Intron	ENSG00000257923	CUX1
DMR_263	NeuN+ hypo	chr1	6388720	6399795	11076	52	573.279	0.5165	0.8038	0.5084	0.8259	0.571	0.838	Exon	ENSG00000097021	ACOT7
DMR_264	NeuN+ hypo	chr14	64887675	64892130	4456	46	572.589	0.6279	0.8807	0.6444	0.8709	0.6878	0.854	Exon	ENSG00000100714	MTHFD1
DMR_265	NeuN+ hypo	chr1	110677080	110681754	4675	32	571.918	0.374	0.7368	0.4051	0.7425	0.3173	0.6215	Distal Intergenic	ENSG00000197106	SLC6A17
DMR_266	NeuN+ hypo	chr1	230519440	230522765	3326	28	571.552	0.5335	0.9318	0.4929	0.8949	0.4374	0.8538	Intron	ENSG00000177614	PGBD5
DMR_267	NeuN+ hypo	chr20	14304699	14312462	7764	43	569.912	0.6614	0.894	0.6409	0.9183	0.6754	0.9004	5 UTR	ENSG00000125848	FLRT3
DMR_268	NeuN+ hypo	chr5	17230997	17236253	5257	48	569.727	0.5736	0.8533	0.5311	0.8601	0.4793	0.879	Intron	ENSG00000176788	BASP1
DMR_269	NeuN+ hypo	chr2	60804766	60807544	2779	25	568.951	0.4197	0.9363	0.4602	0.9435	0.5336	0.8203	Distal Intergenic	ENSG00000119866	BCL11A
DMR_270	NeuN+ hypo	chr5	172193599	172197012	3414	33	568.593	0.3008	0.7215	0.2649	0.6558	0.2827	0.7513	3 UTR	ENSG00000120129	DUSP1
DMR_271	NeuN+ hypo	chr10	11348721	11358032	9312	46	567.77	0.6748	0.9258	0.6803	0.9138	0.5775	0.9482	Exon	ENSG00000048740	CELF2
DMR_272	NeuN+ hypo	chr19	31764506	31766913	2408	27	567.566	0.2598	0.71	0.2309	0.6514	0.2679	0.5137	3 UTR	ENSG00000121297	TSHZ3
DMR_273	NeuN+ hypo	chr5	45690038	45694982	4945	33	566.096	0.2282	0.5342	0.2424	0.6334	0.1498	0.3084	Intron	ENSG00000164588	HCN1
DMR_274	NeuN+ hypo	chr17	1888850	1893087	4238	37	565.209	0.5299	0.939	0.5395	0.9212	0.6754	0.9068	Intron	ENSG00000185924	RTN4RL1
DMR_275	NeuN+ hypo	chr13	80907874	80912961	5088	39	564.99	0.292	0.6022	0.3427	0.6359	0.1494	0.4256	5 UTR	ENSG00000136158	SPRY2
DMR_276	NeuN+ hypo	chr10	97259775	97266444	6670	31	564.9	0.3951	0.8368	0.4944	0.868	0.6678	0.8718	Intron	ENSG00000095637	SORBS1
DMR_277	NeuN+ hypo	chr4	152540964	152549147	8184	35	562.783	0.4746	0.9155	0.5955	0.9012	0.5574	0.8797	Intron	ENSG00000059691	GATB
DMR_278	NeuN+ hypo	chr5	88075878	88080630	4753	31	562.721	0.502	0.9222	0.633	0.9497	0.6137	0.9224	Intron	ENSG00000081189	MEF2C
DMR_279	NeuN+ hypo	chr7	44357589	44368911	11323	33	561.746	0.2402	0.4184	0.5098	0.772	0.4092	0.6539	Distal Intergenic	ENSG00000106636	YKT6
DMR_280	NeuN+ hypo	chr2	99561370	99565491	4122	35	561.681	0.432	0.7808	0.5332	0.844	0.4509	0.66	Distal Intergenic	ENSG00000196872	KIAA1211L
DMR_281	NeuN+ hypo	chr8	110651092	110656166	5075	32	560.636	0.3999	0.8409	0.4554	0.866	0.4594	0.8146	Promoter	ENSG00000147642	SYBU
DMR_282	NeuN+ hypo	chr7	75956239	75959386	3148	34	560.321	0.4946	0.8237	0.3544	0.7528	0.4891	0.8124	3 UTR	ENSG00000106211	HSPB1
DMR_283	NeuN+ hypo	chr5	175135850	175140611	4762	34	559.896	0.4726	0.8479	0.5282	0.9074	0.4312	0.7194	Distal Intergenic	ENSG00000113749	HRH2
DMR_284	NeuN+ hypo	chr5	67593532	67599562	6031	43	559.536	0.5091	0.8277	0.5252	0.8205	0.4861	0.7227	3 UTR	ENSG00000145675	PIK3R1
DMR_285	NeuN+ hypo	chr10	10504953	10512202	7250	33	558.37	0.4319	0.8855	0.5104	0.8745	0.5303	0.8074	Distal Intergenic	ENSG00000048740	CELF2
DMR_286	NeuN+ hypo	chr14	99725396	99727194	1799	38	558.213	0.624	0.9405	0.631	0.9335	0.624	0.95	Intron	ENSG00000127152	BCL11B
DMR_287	NeuN+ hypo	chr2	152952254	152954366	2113	33	558.078	0.2962	0.7004	0.3462	0.67	0.2218	0.5518	Intron	ENSG00000182389	CACNB4
DMR_288	NeuN+ hypo	chr3	10407653	10414977	7325	37	557.939	0.5352	0.8834	0.5665	0.8207	0.5703	0.83	Exon	ENSG00000157087	ATP2B2
DMR_289	NeuN+ hypo	chr12	100369952	100377821	7870	34	557.508	0.2933	0.6191	0.3432	0.675	0.244	0.5038	Intron	ENSG00000185046	ANKS1B
DMR_290	NeuN+ hypo	chr4	5844563	5848846	4284	31	556.997	0.48	0.838	0.4431	0.87	0.4452	0.673	Exon	ENSG00000072832	CRMP1
DMR_291	NeuN+ hypo	chr12	121728036	121733058	5023	43	556.24	0.6869	0.9415	0.6113	0.9336	0.6329	0.9368	Intron	ENSG00000110931	CAMKK2
DMR_292	NeuN+ hypo	chr15	82274808	82276546	1739	24	555.479	0.4917	0.9338	0.5157	0.9431	0.3655	0.8563	Distal Intergenic	ENSG00000183496	MEX3B
DMR_293	NeuN+ hypo	chr13	110778609	110785606	6998	59	555.43	0.6008	0.7978	0.5726	0.7794	0.6007	0.822	Distal Intergenic	ENSG00000187498	COL4A1
DMR_294	NeuN+ hypo	chr2	100716351	100725446	9096	41	554.751	0.2144	0.3857	0.4088	0.67	0.2562	0.4332	Promoter	ENSG00000144218	AFF3
DMR_295	NeuN+ hypo	chr1	41226817	41231115	4299	32	554.334	0.4709	0.8675	0.5216	0.8944	0.6286	0.8834	Exon	ENSG00000117013	KCNQ4
DMR_296	NeuN+ hypo	chr18	55868302	55876869	8568	37	553.606	0.5919	0.889	0.6023	0.8848	0.6426	0.8727	Intron	ENSG00000049759	NEDD4L
DMR_297	NeuN+ hypo	chr15	27215480	27219974	4495	24	552.824	0.0681	0.3099	0.1821	0.7327	0.0729	0.3073	Distal Intergenic	ENSG00000166206	GABRB3
DMR_298	NeuN+ hypo	chr16	6329985	6332641	2657	29	551.858	0.4928	0.898	0.4895	0.9419	0.644	0.8033	Intron	ENSG00000078328	RBFOX1
DMR_299	NeuN+ hypo	chr22	26830387	26834055	3669	36	551.646	0.5409	0.8684	0.5883	0.892	0.4858	0.7286	Exon	ENSG00000128203	ASPHD2
DMR_300	NeuN+ hypo	chr5	152889735	152897882	8148	36	551.13	0.5522	0.8524	0.5574	0.8595	0.4881	0.7955	Intron	ENSG00000155511	GRIA1
DMR_301	NeuN+ hypo	chr20	57473952	57476423	2472	39	550.323	0.5489	0.8549	0.5465	0.8443	0.4693	0.8306	3 UTR	ENSG00000087460	GNAS
DMR_302	NeuN+ hypo	chr17	77468915	77472377	3463	35	549.272	0.4372	0.8274	0.4335	0.8249	0.3942	0.7602	Intron	ENSG00000167281	RBFOX3
DMR_303	NeuN+ hypo	chr16	69360385	69362897	2513	32	549.158	0.4277	0.8387	0.4528	0.8328	0.6618	0.8676	3 UTR	ENSG00000132603	NIP7
DMR_304	NeuN+ hypo	chr14	91079772	91083863	4092	34	549.115	0.4583	0.8653	0.4356	0.8286	0.3999	0.8074	Intron	ENSG00000165914	TTC7B
DMR_305	NeuN+ hypo	chr7	26331332	26335669	4338	36	546.938	0.1705	0.3307	0.4297	0.7725	0.2938	0.4823	Promoter	ENSG00000086300	SNX10
DMR_306	NeuN+ hypo	chr18	55861579	55865769	4191	30	546.376	0.2683	0.695	0.4576	0.8806	0.4384	0.5949	Promoter	ENSG00000049759	NEDD4L
DMR_307	NeuN+ hypo	chr2	101322911	101324779	1869	22	546.293	0.3273	0.9146	0.3647	0.9067	0.2701	0.8795	Distal Intergenic	ENSG00000170485	NPAS2
DMR_308	NeuN+ hypo	chr2	208577302	208580196	2895	44	545.763	0.4709	0.8068	0.598	0.8206	0.3829	0.6934	Intron	ENSG00000163249	CCNYL1
DMR_309	NeuN+ hypo	chr3	4839122	4842275	3154	26	545.344	0.5123	0.9446	0.5051	0.9335	0.3859	0.9197	Exon	ENSG00000134107	BHLHE40
DMR_310	NeuN+ hypo	chr2	200193212	200199270	6059	32	544.969	0.5396	0.9322	0.5853	0.9227	0.6306	0.9146	Exon	ENSG00000119042	SATB2
DMR_311	NeuN+ hypo	chr3	56826781	56833210	6430	41	544.451	0.6582	0.9165	0.6061	0.8738	0.6703	0.9161	Intron	ENSG00000163947	ARHGEF3
DMR_312	NeuN+ hypo	chr11	70456575	70463931	7357	43	544.375	0.5591	0.7839	0.5326	0.7554	0.6589	0.8377	Intron	ENSG00000162105	SHANK2
DMR_313	NeuN+ hypo	chr5	14425742	14430112	4371	42	544.311	0.6313	0.906	0.669	0.9046	0.666	0.8601	Intron	ENSG00000145569	OTULINL
DMR_314	NeuN+ hypo	chr5	150019410	150032893	13484	50	543.424	0.4999	0.8263	0.5012	0.7702	0.5308	0.8449	Promoter	ENSG00000171992	SYNPO
DMR_315	NeuN+ hypo	chr2	60683739	60687752	4014	27	542.902	0.4985	0.9098	0.5647	0.935	0.5739	0.921	3 UTR	ENSG00000119866	BCL11A
DMR_316	NeuN+ hypo	chr1	181059518	181062525	3008	29	542.066	0.326	0.778	0.3884	0.7405	0.3335	0.7148	3 UTR	ENSG00000162783	IER5
DMR_317	NeuN+ hypo	chr18	8742623	8748319	5697	40	541.266	0.7058	0.9344	0.6886	0.9301	0.6558	0.9512	Intron	ENSG00000168502	MTCL1
DMR_318	NeuN+ hypo	chr10	75865926	75871611	5686	29	541.182	0.5245	0.9291	0.4804	0.9172	0.4477	0.9084	Exon	ENSG00000185009	AP3M1
DMR_319	NeuN+ hypo	chr10	128974722	128975470	749	24	540.974	0.3756	0.8674	0.3507	0.885	0.3945	0.8709	Promoter	ENSG00000188916	INSYN2A
DMR_320	NeuN+ hypo	chr1	208395201	208399388	4188	33	540.128	0.6471	0.9504	0.6471	0.9497	0.6254	0.9464	Intron	ENSG00000076356	PLXNA2
DMR_321	NeuN+ hypo	chr14	51223814	51226486	2673	33	539.995	0.5886	0.9505	0.6448	0.9514	0.4877	0.9403	Exon	ENSG00000100503	NIN
DMR_322	NeuN+ hypo	chr7	130710121	130714740	4620	30	539.756	0.3893	0.7853	0.4842	0.8833	0.5888	0.7565	Distal Intergenic	ENSG00000128585	MKLN1
DMR_323	NeuN+ hypo	chr2	60773433	60776328	2896	22	539.262	0.1439	0.7072	0.154	0.7695	0.171	0.7569	5 UTR	ENSG00000119866	BCL11A
DMR_324	NeuN+ hypo	chr12	2598031	2600158	2128	23	537.97	0.3884	0.9114	0.3776	0.8757	0.5671	0.8811	Intron	ENSG00000004478	FKBP4
DMR_325	NeuN+ hypo	chr6	143162551	143170486	7936	41	537.69	0.3842	0.5922	0.4664	0.7261	0.3559	0.6456	Intron	ENSG00000010818	HIVEP2
DMR_326	NeuN+ hypo	chr14	51231917	51237314	5398	39	537.369	0.589	0.8993	0.5647	0.8793	0.6364	0.8594	Exon	ENSG00000100503	NIN
DMR_327	NeuN+ hypo	chr4	77872331	77875785	3455	33	536.952	0.1902	0.5591	0.239	0.6192	0.2939	0.6268	Intron	ENSG00000138758	SEPTIN11
DMR_328	NeuN+ hypo	chr12	52346710	52349317	2608	25	536.796	0.1703	0.6562	0.1119	0.58	0.103	0.4917	Promoter	ENSG00000135503	ACVR1B
DMR_329	NeuN+ hypo	chr1	87615693	87618032	2340	40	536.512	0.458	0.756	0.5132	0.8367	0.4339	0.6126	Distal Intergenic	ENSG00000143013	LMO4
DMR_330	NeuN+ hypo	chr17	61452341	61461191	8851	35	536.415	0.5972	0.9312	0.6352	0.8988	0.6363	0.8736	Exon	ENSG00000008283	CYB561
DMR_331	NeuN+ hypo	chr12	123596504	123601075	4572	27	534.903	0.3128	0.8603	0.3498	0.827	0.3616	0.8242	Promoter	ENSG00000090975	PITPNM2
DMR_332	NeuN+ hypo	chr1	151033520	151039118	5599	34	534.411	0.5727	0.8609	0.5	0.8636	0.3136	0.7094	Intron	ENSG00000213190	MLLT11
DMR_333	NeuN+ hypo	chr1	207988503	207998292	9790	28	533.296	0.1636	0.6784	0.1893	0.6558	0.1923	0.6877	Distal Intergenic	ENSG00000117335	CD46
DMR_334	NeuN+ hypo	chr4	153185535	153187297	1763	18	533.046	0.2374	0.9066	0.1868	0.8928	0.2827	0.8821	Distal Intergenic	ENSG00000109670	FBXW7
DMR_335	NeuN+ hypo	chr19	40869633	40875747	6115	32	531.606	0.3315	0.6977	0.394	0.8244	0.473	0.7405	5 UTR	ENSG00000105223	PLD3
DMR_336	NeuN+ hypo	chr3	63962929	63966385	3457	23	530.775	0.4164	0.9413	0.5173	0.9444	0.4805	0.844	Exon	ENSG00000163635	ATXN7
DMR_337	NeuN+ hypo	chr5	88668959	88677049	8091	29	529.342	0.4395	0.841	0.4348	0.8158	0.625	0.8115	Distal Intergenic	ENSG00000081189	MEF2C
DMR_338	NeuN+ hypo	chr11	123520514	123526454	5941	33	529.108	0.144	0.3467	0.3325	0.714	0.2044	0.3597	Promoter	ENSG00000166257	SCN3B
DMR_339	NeuN+ hypo	chr2	144109785	144115798	6014	37	527.998	0.5934	0.8655	0.5388	0.8554	0.4983	0.8525	Intron	ENSG00000075884	ARHGAP15
DMR_340	NeuN+ hypo	chr16	81634438	81637256	2819	28	527.93	0.4972	0.7933	0.4527	0.8812	0.2474	0.7875	Intron	ENSG00000153815	CMIP
DMR_341	NeuN+ hypo	chr12	120233163	120240193	7031	38	527.511	0.3824	0.7165	0.4055	0.7526	0.4331	0.7873	Intron	ENSG00000122966	CIT
DMR_342	NeuN+ hypo	chr15	52844168	52852492	8325	26	527.244	0.3827	0.927	0.461	0.9174	0.4303	0.8351	Exon	ENSG00000128989	ARPP19
DMR_343	NeuN+ hypo	chr12	131195905	131202033	6129	30	526.799	0.1251	0.2772	0.343	0.7016	0.2291	0.4325	Distal Intergenic	ENSG00000111450	STX2
DMR_344	NeuN+ hypo	chr11	123109914	123114312	4399	43	526.587	0.4993	0.792	0.5125	0.8293	0.4383	0.8019	Distal Intergenic	ENSG00000166250	CLMP
DMR_345	NeuN+ hypo	chr4	146123029	146126667	3639	37	526.579	0.5325	0.8982	0.6627	0.9151	0.6311	0.8204	Distal Intergenic	ENSG00000164164	OTUD4
DMR_346	NeuN+ hypo	chr2	7545919	7548900	2982	23	526.261	0.3501	0.9049	0.4006	0.9159	0.5675	0.9203	Distal Intergenic	ENSG00000151692	RNF144A
DMR_347	NeuN+ hypo	chr2	11478604	11482875	4272	31	525.863	0.4263	0.819	0.5302	0.8057	0.5313	0.8194	Intron	ENSG00000134318	ROCK2
DMR_348	NeuN+ hypo	chr7	43154686	43159475	4790	35	525.343	0.3713	0.7627	0.4315	0.836	0.4082	0.7191	Intron	ENSG00000002746	HECW1
DMR_349	NeuN+ hypo	chr11	46374953	46380330	5378	30	525.006	0.4982	0.8811	0.6026	0.9092	0.4312	0.8028	Promoter	ENSG00000149091	DGKZ
DMR_350	NeuN+ hypo	chr4	152929421	152933440	4020	33	523.816	0.5062	0.8723	0.5389	0.8639	0.5698	0.8524	Distal Intergenic	ENSG00000059691	GATB
DMR_351	NeuN+ hypo	chr13	76333727	76341218	7492	32	523.733	0.4773	0.8675	0.5003	0.8544	0.5457	0.748	Promoter	ENSG00000136153	LMO7
DMR_352	NeuN+ hypo	chr4	152934910	152939205	4296	26	523.671	0.4862	0.9405	0.5056	0.9462	0.4524	0.9199	Distal Intergenic	ENSG00000059691	GATB
DMR_353	NeuN+ hypo	chr2	174280051	174281495	1445	31	523.637	0.3474	0.7338	0.4071	0.7862	0.3928	0.7217	Distal Intergenic	ENSG00000144354	CDCA7
DMR_354	NeuN+ hypo	chr11	123432183	123435248	3066	27	523.555	0.2255	0.7493	0.3199	0.8279	0.2328	0.8529	Intron	ENSG00000023171	GRAMD1B
DMR_355	NeuN+ hypo	chr6	17417575	17419975	2401	27	521.542	0.4286	0.9143	0.4159	0.8904	0.3904	0.8793	Intron	ENSG00000112186	CAP2
DMR_356	NeuN+ hypo	chr14	51529064	51542432	13369	41	521.316	0.4473	0.7554	0.5296	0.7589	0.6632	0.818	Intron	ENSG00000100505	TRIM9
DMR_357	NeuN+ hypo	chr18	48199588	48201359	1772	31	521.217	0.4615	0.8815	0.5263	0.9012	0.553	0.9026	Intron	ENSG00000141639	MAPK4
DMR_358	NeuN+ hypo	chr14	24538938	24552406	13469	28	520.82	0.3772	0.5693	0.4686	0.859	0.4754	0.6268	Promoter	ENSG00000100884	CPNE6
DMR_359	NeuN+ hypo	chr12	76948436	76952518	4083	31	520.697	0.3665	0.7384	0.3745	0.7252	0.3064	0.6662	Intron	ENSG00000091039	OSBPL8
DMR_360	NeuN+ hypo	chr16	24268132	24277585	9454	32	520.645	0.415	0.7234	0.3411	0.7275	0.4603	0.7045	Exon	ENSG00000006116	CACNG3
DMR_361	NeuN+ hypo	chr8	22231498	22238484	6987	35	520.359	0.6221	0.9435	0.5913	0.9242	0.7429	0.9337	Intron	ENSG00000104635	SLC39A14
DMR_362	NeuN+ hypo	chr14	98100434	98102188	1755	33	520.066	0.231	0.565	0.2898	0.6467	0.3884	0.6091	Distal Intergenic	ENSG00000100749	VRK1
DMR_363	NeuN+ hypo	chr1	150594039	150601084	7046	42	520.044	0.5134	0.8034	0.5088	0.8144	0.508	0.7927	3 UTR	ENSG00000143420	ENSA
DMR_364	NeuN+ hypo	chr12	14109497	14115419	5923	36	519.994	0.2447	0.6295	0.295	0.5279	0.2681	0.5485	Intron	ENSG00000273079	GRIN2B
DMR_365	NeuN+ hypo	chr8	136574934	136579318	4385	38	519.653	0.5597	0.9003	0.5979	0.8724	0.5897	0.7738	Intron	ENSG00000131773	KHDRBS3
DMR_366	NeuN+ hypo	chr11	128832435	128838101	5667	36	519.549	0.5567	0.8801	0.6679	0.8739	0.6408	0.8714	3 UTR	ENSG00000120471	TP53AIP1
DMR_367	NeuN+ hypo	chr6	155570056	155574158	4103	41	519.37	0.6094	0.9307	0.6884	0.9187	0.662	0.931	Exon	ENSG00000171217	CLDN20
DMR_368	NeuN+ hypo	chr15	81022642	81026698	4057	31	519.184	0.4347	0.8463	0.43	0.877	0.5367	0.7815	Intron	ENSG00000136379	ABHD17C
DMR_369	NeuN+ hypo	chr5	89017332	89020737	3406	21	518.212	0.4037	0.9345	0.4302	0.9186	0.3695	0.917	Distal Intergenic	ENSG00000153140	CETN3
DMR_370	NeuN+ hypo	chr12	128304598	128308578	3981	36	517.915	0.471	0.8988	0.5884	0.8786	0.5776	0.8527	Distal Intergenic	ENSG00000181234	TMEM132C
DMR_371	NeuN+ hypo	chr1	44441504	44453035	11532	39	517.882	0.3924	0.5431	0.5461	0.863	0.5867	0.7716	Promoter	ENSG00000117411	B4GALT2
DMR_372	NeuN+ hypo	chr10	12677251	12681222	3972	35	517.278	0.4873	0.8346	0.5461	0.8844	0.55	0.8	Intron	ENSG00000183049	CAMK1D
DMR_373	NeuN+ hypo	chr11	70469803	70479058	9256	32	517.006	0.3836	0.8526	0.3966	0.8108	0.42	0.8507	Intron	ENSG00000162105	SHANK2
DMR_374	NeuN+ hypo	chr11	13345803	13348602	2800	33	516.601	0.5581	0.9314	0.581	0.9336	0.498	0.9159	5 UTR	ENSG00000133794	ARNTL
DMR_375	NeuN+ hypo	chr6	110648716	110652589	3874	26	515.479	0.317	0.791	0.3246	0.832	0.4336	0.802	Intron	ENSG00000053328	METTL24
DMR_376	NeuN+ hypo	chr3	39852230	39854334	2105	26	515.476	0.3093	0.8015	0.2768	0.8063	0.2195	0.622	Intron	ENSG00000170011	MYRIP
DMR_377	NeuN+ hypo	chr9	138057543	138061207	3665	29	515.363	0.5073	0.9051	0.468	0.8791	0.5245	0.818	Distal Intergenic	ENSG00000130558	OLFM1
DMR_378	NeuN+ hypo	chr4	11422707	11425718	3012	21	514.957	0.366	0.8971	0.5304	0.9233	0.51	0.8599	Distal Intergenic	ENSG00000109684	CLNK
DMR_379	NeuN+ hypo	chr4	41261176	41263959	2784	22	514.439	0.3413	0.8373	0.3527	0.8741	0.4438	0.8958	Exon	ENSG00000154277	UCHL1
DMR_380	NeuN+ hypo	chr1	230556696	230559909	3214	26	513.835	0.1832	0.6269	0.2198	0.6477	0.1375	0.6179	Intron	ENSG00000177614	PGBD5
DMR_381	NeuN+ hypo	chr16	57408375	57414362	5988	30	513.631	0.4907	0.8892	0.5049	0.9105	0.1496	0.7766	Exon	ENSG00000006210	CX3CL1
DMR_382	NeuN+ hypo	chr10	18549308	18553901	4594	44	513.19	0.3122	0.617	0.2979	0.4806	0.3558	0.7458	Promoter	ENSG00000165995	CACNB2
DMR_383	NeuN+ hypo	chr8	17002389	17004510	2122	30	513.079	0.4604	0.9087	0.5047	0.905	0.6911	0.9481	Distal Intergenic	ENSG00000104219	ZDHHC2
DMR_384	NeuN+ hypo	chr19	31824732	31828207	3476	36	512.786	0.6483	0.9294	0.6691	0.918	0.7761	0.9268	Intron	ENSG00000121297	TSHZ3
DMR_385	NeuN+ hypo	chr15	25208590	25215702	7113	46	512.744	0.5632	0.8258	0.551	0.7889	0.5041	0.6919	5 UTR	ENSG00000128739	SNRPN
DMR_386	NeuN+ hypo	chr10	8098559	8101643	3085	35	512.447	0.2849	0.5598	0.3216	0.7076	0.3735	0.5841	Exon	ENSG00000107485	GATA3
DMR_387	NeuN+ hypo	chr5	95743578	95746767	3190	25	512.281	0.4431	0.9031	0.3703	0.9019	0.3448	0.8657	Exon	ENSG00000175426	PCSK1
DMR_388	NeuN+ hypo	chr17	8514813	8517785	2973	30	511.947	0.5584	0.9165	0.5361	0.9357	0.6204	0.9163	Intron	ENSG00000133026	MYH10
DMR_389	NeuN+ hypo	chr6	156828187	156830367	2181	28	511.839	0.4035	0.8941	0.4142	0.8409	0.4298	0.8003	Distal Intergenic	ENSG00000049618	ARID1B
DMR_390	NeuN+ hypo	chr2	136341884	136351436	9553	29	511.445	0.5157	0.892	0.4794	0.8551	0.4901	0.8175	Promoter	ENSG00000048991	R3HDM1
DMR_391	NeuN+ hypo	chr12	52366315	52369617	3303	31	510.884	0.4953	0.8731	0.5114	0.8443	0.6804	0.8701	5 UTR	ENSG00000135503	ACVR1B
DMR_392	NeuN+ hypo	chr8	10243848	10247402	3555	31	510.238	0.6029	0.9087	0.604	0.9297	0.6889	0.8978	Intron	ENSG00000184647	PRSS55
DMR_393	NeuN+ hypo	chr10	123989155	123993883	4729	29	509.823	0.6235	0.882	0.5266	0.8781	0.6657	0.861	Exon	ENSG00000138162	TACC2
DMR_394	NeuN+ hypo	chr17	12820312	12822393	2082	20	509.265	0.4276	0.9351	0.3759	0.9415	0.4388	0.9462	Intron	ENSG00000006744	ELAC2
DMR_395	NeuN+ hypo	chr10	134904007	134907612	3606	26	509.135	0.4959	0.7886	0.4655	0.9402	0.6794	0.9114	Exon	ENSG00000197177	ADGRA1
DMR_396	NeuN+ hypo	chr13	111855680	111859030	3351	25	508.933	0.2405	0.6211	0.253	0.6745	0.3151	0.5821	Promoter	ENSG00000102606	ARHGEF7
DMR_397	NeuN+ hypo	chr1	6363107	6364254	1148	19	508.312	0.3967	0.9278	0.3688	0.9562	0.7312	0.9574	Intron	ENSG00000158292	GPR153
DMR_398	NeuN+ hypo	chr8	93652761	93655341	2581	25	507.233	0.3932	0.9185	0.4867	0.9324	0.4917	0.919	Distal Intergenic	ENSG00000205133	TRIQK
DMR_399	NeuN+ hypo	chr6	21519591	21524011	4421	32	507.064	0.5066	0.8778	0.4248	0.8709	0.2532	0.6219	Distal Intergenic	ENSG00000124766	SOX4
DMR_400	NeuN+ hypo	chr15	99901211	99905709	4499	35	506.865	0.5544	0.8963	0.576	0.8759	0.667	0.9081	Exon	ENSG00000168904	LRRC28
DMR_401	NeuN+ hypo	chr2	106362307	106367039	4733	40	506.356	0.4895	0.8203	0.5185	0.7605	0.5237	0.7915	Intron	ENSG00000071051	NCK2
DMR_402	NeuN+ hypo	chr9	15506035	15510011	3977	33	505.716	0.3795	0.6512	0.3696	0.6996	0.314	0.4726	Promoter	ENSG00000164985	PSIP1
DMR_403	NeuN+ hypo	chr12	76859919	76865784	5866	26	505.187	0.5649	0.9278	0.5556	0.9207	0.6476	0.8045	Intron	ENSG00000091039	OSBPL8
DMR_404	NeuN+ hypo	chr10	10953520	10957073	3554	36	504.899	0.4772	0.7643	0.5468	0.8298	0.6279	0.8944	Distal Intergenic	ENSG00000048740	CELF2
DMR_405	NeuN+ hypo	chr9	35844160	35849861	5702	35	504.372	0.4228	0.8073	0.5312	0.8274	0.6323	0.8208	3 UTR	ENSG00000137103	TMEM8B
DMR_406	NeuN+ hypo	chr11	120254723	120259590	4868	20	504.35	0.2944	0.8547	0.2693	0.8841	0.2956	0.8266	Promoter	ENSG00000196914	ARHGEF12
DMR_407	NeuN+ hypo	chr13	36661618	36667728	6111	34	504.348	0.64	0.8904	0.5587	0.9103	0.5575	0.8657	Intron	ENSG00000133083	DCLK1
DMR_408	NeuN+ hypo	chr6	6614072	6615725	1654	34	504.342	0.4216	0.872	0.4734	0.8573	0.439	0.6118	Intron	ENSG00000112799	LY86
DMR_409	NeuN+ hypo	chr11	130008641	130010333	1693	23	504.086	0.4389	0.9206	0.5039	0.9146	0.4289	0.8309	Exon	ENSG00000149418	ST14
DMR_410	NeuN+ hypo	chr7	104765797	104767802	2006	29	504.077	0.3768	0.7766	0.3924	0.8135	0.3575	0.7059	Exon	ENSG00000005483	KMT2E
DMR_411	NeuN+ hypo	chr9	130421662	130425397	3736	41	503.224	0.521	0.8232	0.5467	0.8142	0.5162	0.752	Exon	ENSG00000160401	CFAP157
DMR_412	NeuN+ hypo	chr6	110640365	110646201	5837	27	503.208	0.5105	0.8771	0.488	0.8672	0.5392	0.8804	Exon	ENSG00000053328	METTL24
DMR_413	NeuN+ hypo	chr2	100906461	100910695	4235	33	503.014	0.548	0.9297	0.5793	0.9265	0.5545	0.8672	Exon	ENSG00000170500	LONRF2
DMR_414	NeuN+ hypo	chr20	31122102	31127402	5301	28	502.426	0.2234	0.4347	0.3728	0.8947	0.3148	0.5635	Distal Intergenic	ENSG00000197183	NOL4L
DMR_415	NeuN+ hypo	chr16	47762646	47770276	7631	43	501.924	0.6854	0.9004	0.6723	0.8876	0.6038	0.8681	Distal Intergenic	ENSG00000102893	PHKB
DMR_416	NeuN+ hypo	chr20	3169935	3178393	8459	37	501.563	0.5289	0.9121	0.595	0.9036	0.5868	0.8762	3 UTR	ENSG00000198171	DDRGK1
DMR_417	NeuN+ hypo	chr12	125551669	125556682	5014	28	500.966	0.4026	0.8268	0.5134	0.9161	0.4419	0.7765	Intron	ENSG00000081760	AACS
DMR_418	NeuN+ hypo	chr9	126762837	126770068	7232	50	500.287	0.4152	0.6693	0.4133	0.6232	0.4212	0.765	Distal Intergenic	ENSG00000106689	LHX2
DMR_419	NeuN+ hypo	chr3	12044891	12050746	5856	28	500.241	0.3138	0.6395	0.2826	0.5616	0.0595	0.2512	Distal Intergenic	ENSG00000157150	TIMP4
DMR_420	NeuN+ hypo	chr7	102947501	102954408	6908	36	500.082	0.5898	0.9168	0.7147	0.9068	0.7514	0.9089	3 UTR	ENSG00000105819	PMPCB
DMR_421	NeuN+ hypo	chr8	136531845	136539359	7515	32	499.912	0.5317	0.898	0.5522	0.871	0.5604	0.7902	Exon	ENSG00000131773	KHDRBS3
DMR_422	NeuN+ hypo	chr13	98374948	98380875	5928	41	497.825	0.6093	0.8625	0.6553	0.8785	0.6703	0.9117	Distal Intergenic	ENSG00000065150	IPO5
DMR_423	NeuN+ hypo	chr2	63816966	63820866	3901	31	496.875	0.3153	0.6471	0.3441	0.655	0.3158	0.5481	Intron	ENSG00000014641	MDH1
DMR_424	NeuN+ hypo	chr5	17236653	17239233	2581	29	495	0.569	0.9116	0.5687	0.8974	0.2569	0.8423	Intron	ENSG00000176788	BASP1
DMR_425	NeuN+ hypo	chr5	149823024	149826947	3924	38	494.955	0.4433	0.8401	0.5019	0.8779	0.493	0.834	3 UTR	ENSG00000164587	RPS14
DMR_426	NeuN+ hypo	chr16	68377546	68379170	1625	23	494.917	0.3964	0.8809	0.3798	0.8553	0.4081	0.9052	Intron	ENSG00000103056	SMPD3
DMR_427	NeuN+ hypo	chr11	13377829	13382202	4374	24	494.882	0.529	0.9332	0.5109	0.9263	0.453	0.8573	Promoter	ENSG00000133794	ARNTL
DMR_428	NeuN+ hypo	chr18	46245323	46247124	1802	18	493.268	0.3358	0.9437	0.3568	0.9354	0.2719	0.9034	Intron	ENSG00000134030	CTIF
DMR_429	NeuN+ hypo	chr16	7064886	7068177	3292	35	493.21	0.5566	0.9084	0.6103	0.9051	0.5479	0.7999	Intron	ENSG00000078328	RBFOX1
DMR_430	NeuN+ hypo	chr17	10996978	10998544	1567	23	492.923	0.424	0.9344	0.4254	0.9451	0.6986	0.9263	Distal Intergenic	ENSG00000188803	SHISA6
DMR_431	NeuN+ hypo	chr7	130715733	130718670	2938	28	492.889	0.5017	0.9192	0.5961	0.9157	0.6692	0.865	Distal Intergenic	ENSG00000128585	MKLN1
DMR_432	NeuN+ hypo	chr1	210923115	210933017	9903	37	492.476	0.6004	0.848	0.627	0.8771	0.7165	0.8926	Intron	ENSG00000054392	HHAT
DMR_433	NeuN+ hypo	chr19	15522879	15525362	2484	35	491.557	0.4931	0.8484	0.4898	0.7292	0.6281	0.9016	Intron	ENSG00000011243	AKAP8L
DMR_434	NeuN+ hypo	chr3	10392762	10399607	6846	31	491.495	0.5578	0.8799	0.5661	0.8739	0.5286	0.8026	Intron	ENSG00000157087	ATP2B2
DMR_435	NeuN+ hypo	chr18	42261470	42264516	3047	28	491.325	0.1807	0.6037	0.1378	0.574	0.1844	0.6012	Intron	ENSG00000152217	SETBP1
DMR_436	NeuN+ hypo	chr2	222405534	222411931	6398	38	491.189	0.6757	0.9478	0.7153	0.9361	0.7011	0.908	Intron	ENSG00000116106	EPHA4
DMR_437	NeuN+ hypo	chr14	62341087	62346301	5215	30	490.892	0.4005	0.7408	0.419	0.711	0.2943	0.5917	Distal Intergenic	ENSG00000139973	SYT16
DMR_438	NeuN+ hypo	chr5	66658242	66663813	5572	32	490.778	0.5669	0.9239	0.618	0.8808	0.6414	0.8782	Distal Intergenic	ENSG00000134061	CD180
DMR_439	NeuN+ hypo	chr17	35851079	35855985	4907	39	489.252	0.526	0.7812	0.5696	0.8059	0.445	0.7754	Intron	ENSG00000276023	DUSP14
DMR_440	NeuN+ hypo	chr18	24098835	24103138	4304	37	489.222	0.666	0.9342	0.7402	0.9291	0.6363	0.8552	Intron	ENSG00000134504	KCTD1
DMR_441	NeuN+ hypo	chr2	240723716	240724700	985	27	488.596	0.3991	0.9241	0.5207	0.9233	0.5526	0.8691	Distal Intergenic	ENSG00000130414	NDUFA10
DMR_442	NeuN+ hypo	chr12	7292389	7299391	7003	41	488.25	0.6251	0.8831	0.663	0.8537	0.6347	0.8232	Exon	ENSG00000139182	CLSTN3
DMR_443	NeuN+ hypo	chr9	77131034	77135359	4326	40	487.359	0.6897	0.9338	0.744	0.9298	0.6755	0.9267	Intron	ENSG00000198963	RORB
DMR_444	NeuN+ hypo	chr2	135923711	135927715	4005	26	487.194	0.4056	0.891	0.4544	0.8878	0.524	0.9229	3 UTR	ENSG00000115839	RAB3GAP1
DMR_445	NeuN+ hypo	chr12	131031159	131033015	1857	20	487.17	0.4373	0.9217	0.4218	0.9062	0.5238	0.8241	Distal Intergenic	ENSG00000125207	PIWIL1
DMR_446	NeuN+ hypo	chr1	36212543	36214994	2452	28	486.955	0.5395	0.9289	0.5882	0.9214	0.6225	0.8848	Exon	ENSG00000092853	CLSPN
DMR_447	NeuN+ hypo	chr21	32647507	32648940	1434	22	486.926	0.438	0.9426	0.4617	0.9488	0.3948	0.8529	Promoter	ENSG00000156299	TIAM1
DMR_448	NeuN+ hypo	chr20	49176741	49180627	3887	26	486.79	0.374	0.9121	0.4832	0.9052	0.4779	0.8734	Exon	ENSG00000196396	PTPN1
DMR_449	NeuN+ hypo	chr2	204296163	204301115	4953	32	486.588	0.543	0.8783	0.6043	0.869	0.5949	0.8616	3 UTR	ENSG00000138443	ABI2
DMR_450	NeuN+ hypo	chr12	3238472	3241735	3264	34	485.29	0.585	0.9175	0.6104	0.9367	0.3869	0.829	Intron	ENSG00000011105	TSPAN9
DMR_451	NeuN+ hypo	chr17	53356911	53359787	2877	24	485.287	0.5032	0.9383	0.5516	0.8976	0.5219	0.8986	Intron	ENSG00000108924	HLF
DMR_452	NeuN+ hypo	chr9	93372977	93378473	5497	31	484.441	0.5548	0.9123	0.5019	0.9193	0.5712	0.9026	5 UTR	ENSG00000165023	DIRAS2
DMR_453	NeuN+ hypo	chr8	22868570	22876026	7457	34	484.379	0.5516	0.8845	0.6847	0.921	0.5764	0.9185	3 UTR	ENSG00000008853	RHOBTB2
DMR_454	NeuN+ hypo	chr1	244105079	244108521	3443	30	483.883	0.5111	0.8669	0.5185	0.8677	0.5426	0.7644	Distal Intergenic	ENSG00000117020	AKT3
DMR_455	NeuN+ hypo	chr12	63185819	63187611	1793	24	482.728	0.3729	0.8398	0.399	0.8761	0.469	0.8659	Intron	ENSG00000111110	PPM1H
DMR_456	NeuN+ hypo	chr6	40547519	40553302	5784	31	482.353	0.4714	0.8852	0.5641	0.8901	0.5448	0.9183	Intron	ENSG00000156564	LRFN2
DMR_457	NeuN+ hypo	chr1	241911969	241913470	1502	25	482.118	0.2922	0.8538	0.3093	0.8391	0.4828	0.8745	Exon	ENSG00000162843	WDR64
DMR_458	NeuN+ hypo	chr1	156391992	156399638	7647	27	481.785	0.1401	0.5587	0.1183	0.5805	0.1136	0.538	Promoter	ENSG00000125462	C1orf61
DMR_459	NeuN+ hypo	chr4	11415185	11422212	7028	42	481.539	0.6948	0.9015	0.7045	0.8857	0.6838	0.8453	Distal Intergenic	ENSG00000109684	CLNK
DMR_460	NeuN+ hypo	chr16	9889933	9895812	5880	31	480.596	0.6002	0.9006	0.6029	0.8998	0.6413	0.8375	Exon	ENSG00000183454	GRIN2A
DMR_461	NeuN+ hypo	chr18	52921912	52926106	4195	28	480.276	0.5056	0.8653	0.4664	0.8514	0.4536	0.8227	Exon	ENSG00000196628	TCF4
DMR_462	NeuN+ hypo	chr2	191746909	191752628	5720	39	480.185	0.5375	0.7968	0.5783	0.8144	0.6342	0.8838	Intron	ENSG00000115419	GLS
DMR_463	NeuN+ hypo	chr1	183605775	183610000	4226	27	480.163	0.4064	0.7678	0.4082	0.8162	0.4864	0.7749	Intron	ENSG00000143344	RGL1
DMR_464	NeuN+ hypo	chr16	15606606	15607907	1302	31	479.784	0.5858	0.9592	0.646	0.9531	0.4877	0.9607	Intron	ENSG00000166780	BMERB1
DMR_465	NeuN+ hypo	chr20	9598049	9599457	1409	24	479.179	0.3638	0.8647	0.4005	0.8138	0.4905	0.7635	Intron	ENSG00000125869	LAMP5
DMR_466	NeuN+ hypo	chr1	4766202	4775852	9651	29	478.855	0.5591	0.8241	0.6547	0.8675	0.5557	0.8661	Exon	ENSG00000196581	AJAP1
DMR_467	NeuN+ hypo	chr9	87564509	87568744	4236	27	478.703	0.4618	0.8333	0.4102	0.814	0.4609	0.808	Intron	ENSG00000148053	NTRK2
DMR_468	NeuN+ hypo	chr2	106472692	106476532	3841	27	478.671	0.5125	0.9349	0.6141	0.9311	0.5263	0.8828	Intron	ENSG00000071051	NCK2
DMR_469	NeuN+ hypo	chr8	58981998	58984624	2627	29	477.863	0.1596	0.4522	0.1526	0.5688	0.2384	0.5152	Intron	ENSG00000169122	FAM110B
DMR_470	NeuN+ hypo	chr12	125712741	125715307	2567	31	477.637	0.5076	0.86	0.5681	0.91	0.3198	0.6527	Distal Intergenic	ENSG00000139364	TMEM132B
DMR_471	NeuN+ hypo	chr12	2466965	2472607	5643	31	477.419	0.5754	0.9069	0.5534	0.875	0.6118	0.8784	Intron	ENSG00000151067	CACNA1C
DMR_472	NeuN+ hypo	chr13	25951800	25954589	2790	25	477.293	0.4749	0.9008	0.447	0.929	0.389	0.7779	Intron	ENSG00000132932	ATP8A2
DMR_473	NeuN+ hypo	chr9	100318789	100322532	3744	29	477.269	0.403	0.8013	0.4856	0.8521	0.5226	0.803	Intron	ENSG00000136842	TMOD1
DMR_474	NeuN+ hypo	chr10	95516658	95520888	4231	37	476.506	0.1531	0.3736	0.1266	0.3626	0.1001	0.4185	Promoter	ENSG00000108231	LGI1
DMR_475	NeuN+ hypo	chr8	997921	1000431	2511	27	474.66	0.5587	0.8533	0.5737	0.8988	0.605	0.9446	Distal Intergenic	ENSG00000104714	ERICH1
DMR_476	NeuN+ hypo	chr2	65217352	65218440	1089	24	473.573	0.0691	0.5832	0.046	0.465	0.3102	0.6487	Intron	ENSG00000115902	SLC1A4
DMR_477	NeuN+ hypo	chr15	43694347	43697706	3360	28	473.067	0.4757	0.8643	0.4474	0.8613	0.5467	0.835	3 UTR	ENSG00000137822	TUBGCP4
DMR_478	NeuN+ hypo	chr12	13896106	13899993	3888	25	473.013	0.3826	0.8048	0.3704	0.7497	0.3538	0.6789	Intron	ENSG00000273079	GRIN2B
DMR_479	NeuN+ hypo	chr12	110781996	110785596	3601	28	472.985	0.4813	0.8588	0.4986	0.8747	0.5695	0.9007	3 UTR	ENSG00000174437	ATP2A2
DMR_480	NeuN+ hypo	chr11	125241623	125247250	5628	29	472.927	0.4536	0.8795	0.4793	0.887	0.4194	0.8294	Intron	ENSG00000149557	FEZ1
DMR_481	NeuN+ hypo	chr16	80713407	80715589	2183	23	472.889	0.4122	0.8867	0.4338	0.9003	0.3185	0.831	Intron	ENSG00000166446	CDYL2
DMR_482	NeuN+ hypo	chr1	41113984	41121306	7323	28	472.678	0.3366	0.7292	0.5296	0.8671	0.4017	0.6441	Intron	ENSG00000117016	RIMS3
DMR_483	NeuN+ hypo	chr2	12905966	12912143	6178	45	472.548	0.4311	0.7536	0.5169	0.7466	0.503	0.8696	Distal Intergenic	ENSG00000071575	TRIB2
DMR_484	NeuN+ hypo	chr3	49570887	49573052	2166	27	472.441	0.3664	0.8003	0.4026	0.8541	0.4203	0.7659	3 UTR	ENSG00000164061	BSN
DMR_485	NeuN+ hypo	chr15	25913998	25917369	3372	30	472.35	0.3409	0.6395	0.4072	0.8095	0.3649	0.6756	Distal Intergenic	ENSG00000206190	ATP10A
DMR_486	NeuN+ hypo	chr12	90013490	90020917	7428	32	471.978	0.6153	0.9306	0.6487	0.9074	0.6503	0.9111	Exon	ENSG00000070961	ATP2B1
DMR_487	NeuN+ hypo	chr1	220864380	220867733	3354	29	471.527	0.3888	0.8144	0.428	0.8239	0.667	0.9307	Intron	ENSG00000162817	C1orf115
DMR_488	NeuN+ hypo	chr13	35517742	35523235	5494	26	471.299	0.3513	0.6701	0.2799	0.6706	0.2503	0.5613	Intron	ENSG00000172915	NBEA
DMR_489	NeuN+ hypo	chr2	80815004	80819675	4672	27	470.715	0.4661	0.9428	0.5657	0.9076	0.4875	0.8791	Distal Intergenic	ENSG00000162951	LRRTM1
DMR_490	NeuN+ hypo	chr6	12938359	12942692	4334	29	470.593	0.5638	0.9047	0.6002	0.9341	0.6313	0.8141	Intron	ENSG00000112137	PHACTR1
DMR_491	NeuN+ hypo	chr2	59540184	59542013	1830	28	470.436	0.372	0.7934	0.3544	0.7594	0.2967	0.7343	Distal Intergenic	ENSG00000115392	FANCL
DMR_492	NeuN+ hypo	chr19	2184858	2187984	3127	22	470.322	0.4959	0.9075	0.4434	0.9344	0.6	0.8188	Exon	ENSG00000104885	DOT1L
DMR_493	NeuN+ hypo	chr1	233798428	233801994	3567	29	470.276	0.4461	0.8584	0.5209	0.9172	0.4846	0.6588	Intron	ENSG00000135750	KCNK1
DMR_494	NeuN+ hypo	chr4	40914548	40915847	1300	23	469.728	0.4013	0.8796	0.4038	0.9118	0.5066	0.9199	Intron	ENSG00000163697	APBB2
DMR_495	NeuN+ hypo	chr21	46549018	46551430	2413	22	469.559	0.4627	0.8808	0.3942	0.8724	0.67	0.9079	Intron	ENSG00000197381	ADARB1
DMR_496	NeuN+ hypo	chr15	69840753	69841939	1187	26	468.836	0.496	0.934	0.5042	0.942	0.489	0.8976	Distal Intergenic	ENSG00000137818	RPLP1
DMR_497	NeuN+ hypo	chr14	62584826	62593379	8554	41	468.626	0.4936	0.7345	0.5833	0.7449	0.5232	0.7243	Distal Intergenic	ENSG00000139973	SYT16
DMR_498	NeuN+ hypo	chr6	16624307	16626669	2363	21	468.597	0.4552	0.8841	0.4854	0.9224	0.5945	0.94	Intron	ENSG00000124788	ATXN1
DMR_499	NeuN+ hypo	chr8	101443089	101445811	2723	25	468.518	0.3123	0.7564	0.3427	0.8148	0.3575	0.7089	Distal Intergenic	ENSG00000034677	RNF19A
DMR_500	NeuN+ hypo	chr20	43419355	43420341	987	15	468.476	0.1843	0.8855	0.1882	0.9068	0.1248	0.8771	Intron	ENSG00000101098	RIMS4
DMR_501	NeuN+ hypo	chr11	110576573	110581682	5110	30	468.272	0.3817	0.6953	0.3794	0.6738	0.3027	0.6689	Intron	ENSG00000137727	ARHGAP20
DMR_502	NeuN+ hypo	chr12	19284366	19288649	4284	23	468.175	0.4195	0.8449	0.3996	0.8356	0.3624	0.6849	Distal Intergenic	ENSG00000139154	AEBP2
DMR_503	NeuN+ hypo	chr9	135039219	135040360	1142	35	467.835	0.1935	0.602	0.1892	0.5791	0.1398	0.6532	Intron	ENSG00000196358	NTNG2
DMR_504	NeuN+ hypo	chr3	35762207	35774968	12762	38	467.751	0.6216	0.8769	0.6433	0.8832	0.5489	0.8537	Exon	ENSG00000172995	ARPP21
DMR_505	NeuN+ hypo	chr3	71626584	71630538	3955	29	467.468	0.4138	0.7902	0.4463	0.8428	0.4491	0.8685	Intron	ENSG00000114861	FOXP1
DMR_506	NeuN+ hypo	chr12	90098093	90100733	2641	21	467.162	0.2937	0.7935	0.2942	0.7606	0.3024	0.7451	Distal Intergenic	ENSG00000070961	ATP2B1
DMR_507	NeuN+ hypo	chr10	11279304	11282406	3103	30	466.978	0.5892	0.9125	0.6449	0.907	0.5519	0.928	Intron	ENSG00000048740	CELF2
DMR_508	NeuN+ hypo	chr18	3757942	3763879	5938	41	466.926	0.6387	0.9132	0.6634	0.9003	0.6001	0.8391	Intron	ENSG00000170579	DLGAP1
DMR_509	NeuN+ hypo	chr3	10481583	10493861	12279	45	466.343	0.6291	0.8474	0.6386	0.8664	0.6391	0.8575	5 UTR	ENSG00000157087	ATP2B2
DMR_510	NeuN+ hypo	chr10	64565899	64574322	8424	38	465.974	0.7023	0.8867	0.6962	0.9004	0.6733	0.9062	3 UTR	ENSG00000181915	ADO
DMR_511	NeuN+ hypo	chr21	40186518	40189183	2666	34	465.856	0.5361	0.8806	0.6077	0.8833	0.6095	0.9312	Exon	ENSG00000157557	ETS2
DMR_512	NeuN+ hypo	chr2	2296054	2300439	4386	26	465.724	0.4028	0.8274	0.3012	0.7668	0.3503	0.6194	Intron	ENSG00000186487	MYT1L
DMR_513	NeuN+ hypo	chr4	182568233	182569684	1452	22	465.707	0.371	0.883	0.4661	0.8991	0.6755	0.9264	Distal Intergenic	ENSG00000218336	TENM3
DMR_514	NeuN+ hypo	chr2	71130849	71139010	8162	45	465.658	0.4126	0.7591	0.4884	0.7991	0.3648	0.6069	Intron	ENSG00000116035	VAX2
DMR_515	NeuN+ hypo	chr4	186726799	186734530	7732	43	465.476	0.3871	0.5642	0.2982	0.5028	0.3312	0.5786	Promoter	ENSG00000154556	SORBS2
DMR_516	NeuN+ hypo	chr10	11128260	11132210	3951	32	465.29	0.4912	0.8619	0.5248	0.8705	0.505	0.9257	Intron	ENSG00000048740	CELF2
DMR_517	NeuN+ hypo	chr6	34357011	34358965	1955	30	465.093	0.4292	0.817	0.3401	0.7612	0.4091	0.7934	Intron	ENSG00000272325	NUDT3
DMR_518	NeuN+ hypo	chr9	95963115	95970906	7792	27	464.877	0.3446	0.6416	0.314	0.6362	0.3063	0.6496	Distal Intergenic	ENSG00000131669	NINJ1
DMR_519	NeuN+ hypo	chr11	131058264	131063422	5159	28	464.618	0.6083	0.9408	0.6404	0.9275	0.7348	0.9094	Distal Intergenic	ENSG00000182667	NTM
DMR_520	NeuN+ hypo	chr12	131057818	131061845	4028	25	464.427	0.392	0.8327	0.4236	0.8927	0.5289	0.869	Distal Intergenic	ENSG00000125207	PIWIL1
DMR_521	NeuN+ hypo	chr10	79149917	79157466	7550	29	464.217	0.5149	0.7939	0.4718	0.8427	0.4155	0.851	Distal Intergenic	ENSG00000151208	DLG5
DMR_522	NeuN+ hypo	chr2	11527446	11531166	3721	40	463.921	0.6515	0.9102	0.6998	0.9187	0.7404	0.9314	Distal Intergenic	ENSG00000134318	ROCK2
DMR_523	NeuN+ hypo	chr2	99062001	99064281	2281	27	463.744	0.2048	0.6125	0.2413	0.6785	0.1298	0.356	Intron	ENSG00000040933	INPP4A
DMR_524	NeuN+ hypo	chr2	145140809	145145911	5103	28	463.337	0.5058	0.8455	0.6478	0.8789	0.583	0.7912	3 UTR	ENSG00000121964	GTDC1
DMR_525	NeuN+ hypo	chr20	61968065	61970038	1974	24	463.29	0.4004	0.8772	0.3288	0.8001	0.5923	0.8832	Distal Intergenic	ENSG00000101204	CHRNA4
DMR_526	NeuN+ hypo	chr1	26020312	26025081	4770	40	463.243	0.5736	0.8508	0.5326	0.8043	0.5531	0.8	Intron	ENSG00000117643	MAN1C1
DMR_527	NeuN+ hypo	chr1	6222077	6225185	3109	24	463.224	0.2244	0.7316	0.2285	0.7675	0.2835	0.8012	Intron	ENSG00000116254	CHD5
DMR_528	NeuN+ hypo	chr20	48094255	48098611	4357	27	463.05	0.4053	0.8585	0.4552	0.8692	0.2922	0.7506	Exon	ENSG00000158445	KCNB1
DMR_529	NeuN+ hypo	chr16	8806012	8809240	3229	33	462.888	0.1009	0.4195	0.1598	0.5885	0.2915	0.5396	Promoter	ENSG00000183044	ABAT
DMR_530	NeuN+ hypo	chr5	146833990	146836265	2276	24	462.829	0.2338	0.609	0.1798	0.5526	0.4084	0.6641	Promoter	ENSG00000113657	DPYSL3
DMR_531	NeuN+ hypo	chr2	40737298	40740634	3337	25	462.402	0.406	0.8604	0.4105	0.8719	0.3329	0.8056	Promoter	ENSG00000183023	SLC8A1
DMR_532	NeuN+ hypo	chr2	100495672	100499845	4174	31	462.31	0.3607	0.7331	0.3498	0.7453	0.3098	0.5595	Intron	ENSG00000144218	AFF3
DMR_533	NeuN+ hypo	chr11	31817774	31821006	3233	42	462.262	0.3346	0.6568	0.4093	0.8078	0.2778	0.7259	Intron	ENSG00000007372	PAX6
DMR_534	NeuN+ hypo	chr16	24297882	24304773	6892	33	462.187	0.4343	0.7729	0.5178	0.7931	0.5578	0.7813	Intron	ENSG00000006116	CACNG3
DMR_535	NeuN+ hypo	chr18	3819970	3826477	6508	33	461.969	0.5096	0.8492	0.5808	0.8724	0.5522	0.846	Intron	ENSG00000170579	DLGAP1
DMR_536	NeuN+ hypo	chr2	2332820	2336095	3276	24	461.725	0.0301	0.3972	0.0311	0.4417	0.0152	0.3738	Promoter	ENSG00000186487	MYT1L
DMR_537	NeuN+ hypo	chr2	101437606	101440905	3300	43	461.042	0.2795	0.4859	0.2562	0.4927	0.3339	0.6941	Promoter	ENSG00000170485	NPAS2
DMR_538	NeuN+ hypo	chr2	70487954	70490830	2877	30	460.688	0.5491	0.88	0.647	0.8694	0.6087	0.8634	Exon	ENSG00000116005	PCYOX1
DMR_539	NeuN+ hypo	chr5	175034485	175037656	3172	21	460.32	0.3481	0.8935	0.3991	0.8964	0.4239	0.8556	Distal Intergenic	ENSG00000113749	HRH2
DMR_540	NeuN+ hypo	chr15	92610720	92614875	4156	33	459.746	0.5333	0.7963	0.5198	0.7538	0.5822	0.8597	Intron	ENSG00000176463	SLCO3A1
DMR_541	NeuN+ hypo	chr22	44219896	44222390	2495	26	459.438	0.2761	0.8201	0.2856	0.7562	0.3287	0.7472	3 UTR	ENSG00000186976	EFCAB6
DMR_542	NeuN+ hypo	chr22	36354780	36359717	4938	28	459.176	0.3404	0.7279	0.3373	0.7423	0.3529	0.635	Intron	ENSG00000100320	RBFOX2
DMR_543	NeuN+ hypo	chr2	25543989	25549899	5911	26	459.045	0.4627	0.7983	0.4684	0.8609	0.5086	0.7507	Intron	ENSG00000119772	DNMT3A
DMR_544	NeuN+ hypo	chr19	48002970	48006250	3281	25	458.84	0.396	0.8337	0.3462	0.8127	0.4822	0.8728	Exon	ENSG00000105402	NAPA
DMR_545	NeuN+ hypo	chr16	68412307	68415895	3589	23	458.195	0.5775	0.9136	0.4234	0.8575	0.5759	0.9022	Intron	ENSG00000103056	SMPD3
DMR_546	NeuN+ hypo	chr11	114008028	114014690	6663	42	457.824	0.4501	0.7093	0.4577	0.7234	0.4406	0.6735	Intron	ENSG00000109906	ZBTB16
DMR_547	NeuN+ hypo	chr13	107028507	107030842	2336	27	457.62	0.5129	0.9157	0.5094	0.9327	0.5847	0.9331	Distal Intergenic	ENSG00000125266	EFNB2
DMR_548	NeuN+ hypo	chr2	99523884	99528748	4865	29	457.212	0.5016	0.8539	0.4569	0.8001	0.5332	0.82	Intron	ENSG00000196872	KIAA1211L
DMR_549	NeuN+ hypo	chr1	220869573	220872853	3281	25	456.718	0.4552	0.9216	0.4512	0.8795	0.5494	0.9072	3 UTR	ENSG00000162817	C1orf115
DMR_550	NeuN+ hypo	chr5	150001694	150012432	10739	28	456.695	0.3082	0.6826	0.4509	0.8561	0.308	0.7223	Intron	ENSG00000171992	SYNPO
DMR_551	NeuN+ hypo	chr11	33617234	33622805	5572	47	456.622	0.4386	0.6562	0.4479	0.5991	0.4452	0.7422	3 UTR	ENSG00000110427	KIAA1549L
DMR_552	NeuN+ hypo	chr4	6880791	6884583	3793	37	456.337	0.5862	0.813	0.6412	0.8202	0.5406	0.7339	3 UTR	ENSG00000132405	TBC1D14
DMR_553	NeuN+ hypo	chr11	114102767	114108670	5904	31	455.87	0.5471	0.7638	0.5853	0.8623	0.4745	0.7367	Intron	ENSG00000166741	NNMT
DMR_554	NeuN+ hypo	chr1	116924323	116927974	3652	24	455.675	0.5345	0.9011	0.5898	0.9375	0.5853	0.9319	Promoter	ENSG00000163399	ATP1A1
DMR_555	NeuN+ hypo	chr20	45859362	45860891	1530	25	455.248	0.3585	0.8492	0.3712	0.8265	0.5102	0.7288	Intron	ENSG00000101040	ZMYND8
DMR_556	NeuN+ hypo	chr22	39754383	39761980	7598	28	455.151	0.5417	0.8197	0.5431	0.8526	0.4064	0.7441	Promoter	ENSG00000100321	SYNGR1
DMR_557	NeuN+ hypo	chr13	46507069	46508550	1482	20	454.994	0.3325	0.9125	0.2421	0.8674	0.3038	0.8138	Distal Intergenic	ENSG00000123200	ZC3H13
DMR_558	NeuN+ hypo	chr2	16843000	16848281	5282	21	454.573	0.1212	0.4661	0.2415	0.7609	0.1524	0.6	Promoter	ENSG00000197872	FAM49A
DMR_559	NeuN+ hypo	chr16	6543402	6546853	3452	35	453.499	0.6557	0.9331	0.6716	0.9141	0.526	0.8894	Intron	ENSG00000078328	RBFOX1
DMR_560	NeuN+ hypo	chr11	47489895	47493050	3156	28	453.335	0.4162	0.8347	0.4262	0.8363	0.3569	0.6244	Distal Intergenic	ENSG00000165917	RAPSN
DMR_561	NeuN+ hypo	chr2	136413177	136416450	3274	36	453.001	0.6704	0.9607	0.7471	0.9497	0.7686	0.962	Intron	ENSG00000048991	R3HDM1
DMR_562	NeuN+ hypo	chr12	51898329	51902977	4649	23	451.782	0.4274	0.9072	0.497	0.9196	0.559	0.898	5 UTR	ENSG00000050438	SLC4A8
DMR_563	NeuN+ hypo	chr2	106013357	106016462	3106	27	451.543	0.1965	0.3791	0.4314	0.7819	0.2157	0.366	Promoter	ENSG00000115641	FHL2
DMR_564	NeuN+ hypo	chr3	188856198	188857891	1694	16	451.391	0.2515	0.8888	0.2121	0.8667	0.1927	0.8965	Intron	ENSG00000188001	TPRG1
DMR_565	NeuN+ hypo	chr15	27290720	27292588	1869	28	450.874	0.4814	0.9071	0.5155	0.9171	0.4545	0.9233	Distal Intergenic	ENSG00000166206	GABRB3
DMR_566	NeuN+ hypo	chr3	188043618	188046436	2819	21	450.398	0.487	0.9034	0.4794	0.8979	0.5644	0.8944	Intron	ENSG00000145012	LPP
DMR_567	NeuN+ hypo	chr10	73817830	73820121	2292	21	450.051	0.5665	0.8714	0.4532	0.9303	0.5611	0.9102	3 UTR	ENSG00000107742	SPOCK2
DMR_568	NeuN+ hypo	chr20	57895492	57899448	3957	30	449.936	0.6868	0.9126	0.6509	0.9294	0.7105	0.9058	3 UTR	ENSG00000124205	EDN3
DMR_569	NeuN+ hypo	chr5	142623292	142626288	2997	28	449.615	0.53	0.9231	0.5569	0.9202	0.5352	0.8945	Distal Intergenic	ENSG00000113580	NR3C1
DMR_570	NeuN+ hypo	chr10	93170826	93175421	4596	25	449.276	0.2505	0.6791	0.3732	0.7295	0.3602	0.6903	Intron	ENSG00000165338	HECTD2
DMR_571	NeuN+ hypo	chr1	241517107	241521939	4833	27	447.409	0.1112	0.2767	0.2084	0.484	0.1375	0.3268	Promoter	ENSG00000182901	RGS7
DMR_572	NeuN+ hypo	chr12	54470632	54475465	4834	53	447.394	0.2298	0.4387	0.2682	0.4628	0.1093	0.2623	Distal Intergenic	ENSG00000198353	HOXC4
DMR_573	NeuN+ hypo	chr6	16837212	16839403	2192	20	447.201	0.473	0.9078	0.5038	0.9209	0.4892	0.8414	Distal Intergenic	ENSG00000124788	ATXN1
DMR_574	NeuN+ hypo	chr8	5418550	5419413	864	16	446.865	0.3617	0.9307	0.3687	0.9155	0.3418	0.7613	Distal Intergenic	ENSG00000183117	CSMD1
DMR_575	NeuN+ hypo	chr1	42325879	42329683	3805	28	446.63	0.3448	0.8261	0.4701	0.8454	0.4399	0.7828	Intron	ENSG00000127124	HIVEP3
DMR_576	NeuN+ hypo	chr8	110974806	110977423	2618	27	446.575	0.4859	0.9104	0.5209	0.8966	0.5151	0.8447	Downstream	ENSG00000164794	KCNV1
DMR_577	NeuN+ hypo	chr9	125797091	125802980	5890	24	446.412	0.4509	0.925	0.4698	0.915	0.3356	0.8183	Intron	ENSG00000011454	RABGAP1
DMR_578	NeuN+ hypo	chr1	31836761	31847188	10428	32	446.273	0.2187	0.4575	0.501	0.83	0.3903	0.6212	Promoter	ENSG00000121769	FABP3
DMR_579	NeuN+ hypo	chr3	24083658	24085653	1996	15	446.091	0.2515	0.8762	0.2365	0.8862	0.3532	0.877	Distal Intergenic	ENSG00000197885	NKIRAS1
DMR_580	NeuN+ hypo	chr15	74447680	74452816	5137	32	446.046	0.4764	0.7736	0.4401	0.738	0.5162	0.8092	Distal Intergenic	ENSG00000129009	ISLR
DMR_581	NeuN+ hypo	chr5	150858588	150863235	4648	31	445.976	0.5099	0.8561	0.5055	0.8611	0.3838	0.7924	3 UTR	ENSG00000123643	SLC36A1
DMR_582	NeuN+ hypo	chr9	101191002	101196773	5772	29	445.745	0.6085	0.9151	0.584	0.8882	0.625	0.8544	Intron	ENSG00000095383	TBC1D2
DMR_583	NeuN+ hypo	chr14	97672696	97673924	1229	25	445.744	0.5135	0.9082	0.5224	0.909	0.52	0.8916	Distal Intergenic	ENSG00000100749	VRK1
DMR_584	NeuN+ hypo	chr17	30846937	30849165	2229	30	445.544	0.4134	0.804	0.4013	0.6881	0.3748	0.7037	Intron	ENSG00000176749	CDK5R1
DMR_585	NeuN+ hypo	chr3	10381026	10389957	8932	32	445.527	0.5248	0.8586	0.5875	0.8607	0.6553	0.8435	Exon	ENSG00000157087	ATP2B2
DMR_586	NeuN+ hypo	chr8	137307901	137312367	4467	28	445.462	0.5511	0.8912	0.6298	0.9082	0.5787	0.8149	Distal Intergenic	ENSG00000131773	KHDRBS3
DMR_587	NeuN+ hypo	chr10	11119424	11125135	5712	30	445.103	0.4595	0.8323	0.5464	0.873	0.4019	0.8525	Intron	ENSG00000048740	CELF2
DMR_588	NeuN+ hypo	chr8	10221017	10224446	3430	29	445.011	0.4428	0.7552	0.4843	0.8279	0.3238	0.6501	Intron	ENSG00000184647	PRSS55
DMR_589	NeuN+ hypo	chr5	152825206	152828307	3102	23	444.929	0.3824	0.8254	0.322	0.7275	0.52	0.8236	Distal Intergenic	ENSG00000155511	GRIA1
DMR_590	NeuN+ hypo	chr14	104122198	104124113	1916	22	444.885	0.3324	0.8277	0.4071	0.8857	0.3881	0.8507	Exon	ENSG00000126215	XRCC3
DMR_591	NeuN+ hypo	chr3	56807253	56809637	2385	23	444.227	0.3578	0.8547	0.407	0.8387	0.4038	0.8573	Promoter	ENSG00000163947	ARHGEF3
DMR_592	NeuN+ hypo	chr10	34481305	34484589	3285	23	444.097	0.5922	0.9149	0.5059	0.9198	0.4159	0.821	Intron	ENSG00000148498	PARD3
DMR_593	NeuN+ hypo	chr22	50270129	50271002	874	16	443.195	0.4719	0.9594	0.3408	0.8784	0.2549	0.8898	Intron	ENSG00000100426	ZBED4
DMR_594	NeuN+ hypo	chr8	136478490	136482697	4208	34	442.412	0.4328	0.7919	0.4275	0.7275	0.3824	0.6102	Intron	ENSG00000131773	KHDRBS3
DMR_595	NeuN+ hypo	chr12	125392855	125398157	5303	26	441.953	0.1669	0.603	0.2581	0.6878	0.127	0.4279	Distal Intergenic	ENSG00000073060	SCARB1
DMR_596	NeuN+ hypo	chr17	20056790	20058965	2176	24	441.602	0.388	0.7755	0.4855	0.8666	0.264	0.5323	Promoter	ENSG00000128487	SPECC1
DMR_597	NeuN+ hypo	chr2	2173322	2174737	1416	23	441.141	0.4734	0.9578	0.5083	0.905	0.5421	0.9477	Intron	ENSG00000186487	MYT1L
DMR_598	NeuN+ hypo	chr1	18124334	18126940	2607	28	440.671	0.4235	0.8396	0.498	0.8402	0.526	0.8292	Intron	ENSG00000117148	ACTL8
DMR_599	NeuN+ hypo	chr7	130780394	130783773	3380	34	440.649	0.4475	0.7532	0.5018	0.7533	0.3003	0.6217	Distal Intergenic	ENSG00000128585	MKLN1
DMR_600	NeuN+ hypo	chr21	32637421	32641561	4141	31	439.918	0.4205	0.907	0.5017	0.894	0.4419	0.8377	5 UTR	ENSG00000156299	TIAM1
DMR_601	NeuN+ hypo	chr5	31266874	31270055	3182	26	439.6	0.5188	0.9181	0.5348	0.9043	0.4262	0.9275	5 UTR	ENSG00000113361	CDH6
DMR_602	NeuN+ hypo	chr22	38841450	38858199	16750	28	439.273	0.3209	0.5176	0.5165	0.8222	0.3482	0.543	Promoter	ENSG00000168135	KCNJ4
DMR_603	NeuN+ hypo	chr4	118952338	118954254	1917	24	438.333	0.4245	0.9224	0.4927	0.8969	0.6497	0.936	Promoter	ENSG00000164100	NDST3
DMR_604	NeuN+ hypo	chr10	11140819	11144532	3714	29	436.234	0.5665	0.9049	0.5937	0.9004	0.5821	0.9475	Intron	ENSG00000048740	CELF2
DMR_605	NeuN+ hypo	chr3	179747384	179753901	6518	26	436.132	0.4242	0.7858	0.4036	0.8333	0.5037	0.8176	Intron	ENSG00000114757	PEX5L
DMR_606	NeuN+ hypo	chr1	8105939	8108336	2398	30	436.021	0.5862	0.9316	0.6405	0.9307	0.5188	0.8618	Distal Intergenic	ENSG00000116285	ERRFI1
DMR_607	NeuN+ hypo	chr4	184554556	184558751	4196	41	435.975	0.5968	0.8503	0.5779	0.8424	0.584	0.8752	Downstream	ENSG00000182552	RWDD4
DMR_608	NeuN+ hypo	chr18	54119942	54121760	1819	17	435.895	0.3852	0.908	0.3706	0.8638	0.3806	0.7913	Distal Intergenic	ENSG00000091164	TXNL1
DMR_609	NeuN+ hypo	chr6	123318285	123322365	4081	22	435.763	0.3831	0.7913	0.2304	0.6634	0.2801	0.7374	5 UTR	ENSG00000146352	CLVS2
DMR_610	NeuN+ hypo	chr14	78693481	78694585	1105	18	435.62	0.3562	0.9229	0.2936	0.9413	0.2683	0.902	Distal Intergenic	ENSG00000021645	NRXN3
DMR_611	NeuN+ hypo	chr1	233773399	233778423	5025	26	435.384	0.5351	0.9208	0.5753	0.8856	0.507	0.8546	Intron	ENSG00000135750	KCNK1
DMR_612	NeuN+ hypo	chr3	127425000	127431582	6583	26	435.291	0.548	0.8725	0.5153	0.862	0.5516	0.8639	Exon	ENSG00000074416	MGLL
DMR_613	NeuN+ hypo	chr12	111475238	111476859	1622	26	435.138	0.4274	0.8141	0.4572	0.8346	0.5808	0.8707	Intron	ENSG00000111249	CUX2
DMR_614	NeuN+ hypo	chr16	81690574	81692267	1694	24	434.912	0.4589	0.9027	0.4818	0.9045	0.4201	0.8934	Exon	ENSG00000153815	CMIP
DMR_615	NeuN+ hypo	chr8	20374966	20376557	1592	34	434.355	0.5833	0.9181	0.6434	0.9129	0.7045	0.8829	Distal Intergenic	ENSG00000061337	LZTS1
DMR_616	NeuN+ hypo	chr9	15468529	15474539	6011	27	434.117	0.5644	0.9155	0.6248	0.9123	0.5964	0.8463	3 UTR	ENSG00000164985	PSIP1
DMR_617	NeuN+ hypo	chr5	32263049	32266305	3257	26	434.051	0.5861	0.9515	0.6444	0.9617	0.4859	0.8597	Exon	ENSG00000150712	MTMR12
DMR_618	NeuN+ hypo	chr6	161500563	161502779	2217	27	434.035	0.5794	0.9421	0.6332	0.9396	0.5703	0.916	Distal Intergenic	ENSG00000026652	AGPAT4
DMR_619	NeuN+ hypo	chr11	31823315	31828715	5401	44	433.96	0.3289	0.6266	0.4875	0.7557	0.3076	0.6631	5 UTR	ENSG00000007372	PAX6
DMR_620	NeuN+ hypo	chr17	48704224	48706386	2163	19	433.944	0.3425	0.8113	0.4322	0.9208	0.4736	0.8534	3 UTR	ENSG00000108846	ABCC3
DMR_621	NeuN+ hypo	chr3	43447154	43448387	1234	15	433.916	0.3171	0.9434	0.3102	0.9245	0.1886	0.9268	Intron	ENSG00000163788	SNRK
DMR_622	NeuN+ hypo	chr3	181557171	181558770	1600	14	433.472	0.3832	0.9381	0.3235	0.9215	0.3599	0.914	Distal Intergenic	ENSG00000181449	SOX2
DMR_623	NeuN+ hypo	chr12	90043466	90052250	8785	30	433.239	0.7092	0.9573	0.6273	0.9406	0.6185	0.9283	Promoter	ENSG00000070961	ATP2B1
DMR_624	NeuN+ hypo	chr5	172302783	172306677	3895	28	433.2	0.626	0.8937	0.6642	0.8529	0.6059	0.8277	Intron	ENSG00000113719	ERGIC1
DMR_625	NeuN+ hypo	chr6	3158668	3160709	2042	19	432.588	0.3015	0.8465	0.3487	0.8608	0.1952	0.4938	Promoter	ENSG00000137267	TUBB2A
DMR_626	NeuN+ hypo	chr7	111421575	111426751	5177	22	431.458	0.543	0.9095	0.5733	0.8738	0.5428	0.7819	Promoter	ENSG00000128512	DOCK4
DMR_627	NeuN+ hypo	chr2	200283717	200289982	6266	29	431.168	0.6595	0.923	0.6663	0.9308	0.5897	0.8719	Intron	ENSG00000119042	SATB2
DMR_628	NeuN+ hypo	chr2	26954370	26957106	2737	25	431.016	0.5872	0.927	0.5991	0.8873	0.5724	0.7851	Distal Intergenic	ENSG00000213699	SLC35F6
DMR_629	NeuN+ hypo	chr19	31815842	31818767	2926	28	430.787	0.4614	0.8242	0.5769	0.8493	0.4968	0.9063	Intron	ENSG00000121297	TSHZ3
DMR_630	NeuN+ hypo	chr15	42835010	42840188	5179	30	430.28	0.6049	0.8511	0.6546	0.8629	0.6926	0.9355	3 UTR	ENSG00000180979	LRRC57
DMR_631	NeuN+ hypo	chr10	25032554	25035682	3129	25	429.978	0.5175	0.9349	0.6114	0.9453	0.4336	0.8883	Distal Intergenic	ENSG00000107863	ARHGAP21
DMR_632	NeuN+ hypo	chr9	137659323	137661113	1791	17	429.961	0.3017	0.8841	0.2238	0.9002	0.4208	0.9103	Distal Intergenic	ENSG00000160339	FCN2
DMR_633	NeuN+ hypo	chr8	145801511	145802422	912	16	429.908	0.4263	0.9539	0.3196	0.9416	0.6045	0.9353	Intron	ENSG00000147799	ARHGAP39
DMR_634	NeuN+ hypo	chr12	125620875	125625634	4760	28	429.837	0.52	0.8755	0.4513	0.8473	0.4701	0.7693	Exon	ENSG00000081760	AACS
DMR_635	NeuN+ hypo	chr17	61440852	61446363	5512	30	429.632	0.5237	0.8386	0.5538	0.802	0.6246	0.8712	Intron	ENSG00000008283	CYB561
DMR_636	NeuN+ hypo	chr2	171822286	171823539	1254	29	429.392	0.5419	0.8948	0.6019	0.8933	0.5574	0.8796	3 UTR	ENSG00000115806	GORASP2
DMR_637	NeuN+ hypo	chr1	51881105	51888775	7671	32	429.369	0.416	0.6907	0.4384	0.6876	0.5421	0.7498	Promoter	ENSG00000085832	EPS15
DMR_638	NeuN+ hypo	chr3	37961684	37967301	5618	27	428.962	0.52	0.8336	0.504	0.876	0.4197	0.7101	Intron	ENSG00000144677	CTDSPL
DMR_639	NeuN+ hypo	chr20	61429868	61432171	2304	17	428.862	0.4145	0.9154	0.3185	0.8917	0.5015	0.8667	3 UTR	ENSG00000101189	MRGBP
DMR_640	NeuN+ hypo	chr8	21916062	21922008	5947	30	428.699	0.267	0.7406	0.3936	0.7637	0.425	0.6917	Promoter	ENSG00000158856	DMTN
DMR_641	NeuN+ hypo	chr13	107181971	107184372	2402	24	428.075	0.2139	0.7241	0.2541	0.6409	0.2226	0.9394	Intron	ENSG00000125266	EFNB2
DMR_642	NeuN+ hypo	chr6	17226467	17229410	2944	20	427.955	0.4172	0.9055	0.4896	0.8904	0.429	0.7313	Distal Intergenic	ENSG00000112183	RBM24
DMR_643	NeuN+ hypo	chr1	87798020	87800204	2185	23	427.414	0.2535	0.69	0.2425	0.7044	0.2921	0.8569	Intron	ENSG00000143013	LMO4
DMR_644	NeuN+ hypo	chr19	18316394	18318094	1701	24	427.409	0.5273	0.8047	0.4182	0.7385	0.2995	0.4926	Promoter	ENSG00000105649	RAB3A
DMR_645	NeuN+ hypo	chr1	5816431	5817879	1449	17	426.994	0.4326	0.9251	0.4094	0.936	0.3724	0.8262	Distal Intergenic	ENSG00000116254	CHD5
DMR_646	NeuN+ hypo	chr6	73126959	73132878	5920	26	426.749	0.5156	0.8614	0.546	0.8609	0.5082	0.8171	Distal Intergenic	ENSG00000185760	KCNQ5
DMR_647	NeuN+ hypo	chr18	35124208	35128506	4299	25	426.544	0.4811	0.9215	0.4783	0.9064	0.4545	0.8426	Intron	ENSG00000101489	CELF4
DMR_648	NeuN+ hypo	chr19	15491528	15494610	3083	29	426.301	0.4462	0.7802	0.5558	0.8324	0.4145	0.7711	Promoter	ENSG00000105127	AKAP8
DMR_649	NeuN+ hypo	chr9	87501392	87503296	1905	18	426.019	0.4213	0.9373	0.5016	0.9342	0.4294	0.947	Intron	ENSG00000148053	NTRK2
DMR_650	NeuN+ hypo	chr9	87366284	87370653	4370	21	425.884	0.4392	0.8969	0.463	0.922	0.4924	0.9394	Exon	ENSG00000148053	NTRK2
DMR_651	NeuN+ hypo	chr7	75976419	75979743	3325	31	425.658	0.5302	0.8891	0.5421	0.8744	0.6246	0.8619	Intron	ENSG00000170027	YWHAG
DMR_652	NeuN+ hypo	chr12	120150846	120152852	2007	23	425.42	0.4392	0.9334	0.5579	0.9529	0.6292	0.9339	Exon	ENSG00000111725	PRKAB1
DMR_653	NeuN+ hypo	chr14	55809991	55816179	6189	30	424.956	0.6047	0.9297	0.6378	0.9041	0.5945	0.8941	Intron	ENSG00000126775	ATG14
DMR_654	NeuN+ hypo	chr1	89991159	89995629	4471	19	424.639	0.1866	0.7274	0.1629	0.6195	0.1205	0.4712	5 UTR	ENSG00000197147	LRRC8B
DMR_655	NeuN+ hypo	chr8	135624213	135626293	2081	22	424.293	0.4685	0.9606	0.4446	0.9399	0.5761	0.9264	Intron	ENSG00000066827	ZFAT
DMR_656	NeuN+ hypo	chr5	94025598	94032334	6737	24	423.512	0.4001	0.7914	0.4389	0.8107	0.4398	0.6804	3 UTR	ENSG00000133302	SLF1
DMR_657	NeuN+ hypo	chr7	70144827	70148499	3673	26	423.115	0.5761	0.9358	0.6622	0.9386	0.6451	0.9302	Intron	ENSG00000185274	GALNT17
DMR_658	NeuN+ hypo	chr11	133393209	133399824	6616	40	423.027	0.5373	0.7347	0.6038	0.8193	0.5194	0.7283	Intron	ENSG00000183715	OPCML
DMR_659	NeuN+ hypo	chr10	11035702	11039898	4197	30	422.856	0.5749	0.9163	0.6124	0.9091	0.6275	0.946	Distal Intergenic	ENSG00000048740	CELF2
DMR_660	NeuN+ hypo	chr13	33731542	33736031	4490	22	422.675	0.4784	0.9315	0.5868	0.9289	0.5403	0.9242	Intron	ENSG00000133121	STARD13
DMR_661	NeuN+ hypo	chr19	15400316	15403311	2996	22	422.609	0.4784	0.8834	0.5405	0.909	0.6452	0.8721	Intron	ENSG00000141867	BRD4
DMR_662	NeuN+ hypo	chr3	124157350	124163523	6174	28	422.432	0.5368	0.9332	0.5887	0.8904	0.5165	0.8834	Exon	ENSG00000160145	KALRN
DMR_663	NeuN+ hypo	chr6	33397122	33404156	7035	27	422.401	0.276	0.5579	0.4038	0.7119	0.3392	0.6066	Exon	ENSG00000197283	SYNGAP1
DMR_664	NeuN+ hypo	chr12	117522151	117532417	10267	51	422.372	0.6538	0.842	0.6384	0.8145	0.6868	0.8473	Intron	ENSG00000088992	TESC
DMR_665	NeuN+ hypo	chr2	12474201	12475680	1480	18	421.71	0.3658	0.9305	0.3258	0.8991	0.6704	0.8612	Distal Intergenic	ENSG00000071575	TRIB2
DMR_666	NeuN+ hypo	chr11	19746802	19753257	6456	23	421.246	0.495	0.6566	0.5751	0.9281	0.4882	0.7002	Intron	ENSG00000166833	NAV2
DMR_667	NeuN+ hypo	chr5	175024163	175026989	2827	33	420.971	0.5958	0.8702	0.6858	0.9072	0.6153	0.8672	Distal Intergenic	ENSG00000113749	HRH2
DMR_668	NeuN+ hypo	chr5	174864084	174869335	5252	32	420.705	0.6226	0.8872	0.5481	0.8225	0.5412	0.8522	3 UTR	ENSG00000184845	DRD1
DMR_669	NeuN+ hypo	chr11	33409071	33412933	3863	28	420.427	0.6191	0.9123	0.6351	0.9299	0.5466	0.9174	Distal Intergenic	ENSG00000110422	HIPK3
DMR_670	NeuN+ hypo	chr18	73029379	73030754	1376	25	420.417	0.6182	0.9563	0.6512	0.9476	0.5655	0.9348	Distal Intergenic	ENSG00000179981	TSHZ1
DMR_671	NeuN+ hypo	chr11	46218852	46222788	3937	24	420.195	0.5855	0.8552	0.5526	0.8772	0.6455	0.8548	Distal Intergenic	ENSG00000135365	PHF21A
DMR_672	NeuN+ hypo	chr3	184474621	184476854	2234	22	420.17	0.5941	0.9131	0.3884	0.8892	0.7012	0.9478	Distal Intergenic	ENSG00000177383	MAGEF1
DMR_673	NeuN+ hypo	chr8	40753473	40755022	1550	26	420.082	0.1988	0.6504	0.2457	0.6482	0.1489	0.6138	Promoter	ENSG00000165061	ZMAT4
DMR_674	NeuN+ hypo	chr7	44316767	44325563	8797	24	420.066	0.5683	0.8433	0.5461	0.9137	0.6112	0.8233	Distal Intergenic	ENSG00000106636	YKT6
DMR_675	NeuN+ hypo	chr6	166998201	167001091	2891	20	419.943	0.6406	0.8705	0.4179	0.9311	0.5286	0.9058	Intron	ENSG00000071242	RPS6KA2
DMR_676	NeuN+ hypo	chr20	34815774	34819146	3373	28	419.818	0.4986	0.8789	0.5131	0.8944	0.5428	0.8356	3 UTR	ENSG00000131043	AAR2
DMR_677	NeuN+ hypo	chr7	70774897	70776988	2092	20	419.258	0.3652	0.92	0.407	0.954	0.6831	0.9548	Intron	ENSG00000185274	GALNT17
DMR_678	NeuN+ hypo	chr7	43479955	43483842	3888	21	419.047	0.4331	0.9356	0.4833	0.9231	0.6308	0.8938	Exon	ENSG00000164543	STK17A
DMR_679	NeuN+ hypo	chr4	186637251	186638678	1428	24	417.771	0.4572	0.9476	0.5123	0.9321	0.3818	0.9103	Intron	ENSG00000154556	SORBS2
DMR_680	NeuN+ hypo	chr16	58533056	58539914	6859	26	417.685	0.2369	0.436	0.4834	0.8659	0.2561	0.4956	Promoter	ENSG00000103034	NDRG4
DMR_681	NeuN+ hypo	chr15	88818563	88824134	5572	31	417.61	0.536	0.8714	0.5631	0.8512	0.5892	0.8884	Distal Intergenic	ENSG00000140538	NTRK3
DMR_682	NeuN+ hypo	chr10	12748930	12752377	3448	30	417.412	0.4765	0.8418	0.55	0.8363	0.5422	0.8562	Intron	ENSG00000151468	CCDC3
DMR_683	NeuN+ hypo	chr6	3136078	3138355	2278	24	417.146	0.4899	0.9298	0.5502	0.9253	0.5535	0.8193	Exon	ENSG00000137274	BPHL
DMR_684	NeuN+ hypo	chr8	6148555	6150403	1849	22	416.882	0.3608	0.861	0.3803	0.8795	0.6331	0.7973	Distal Intergenic	ENSG00000147316	MCPH1
DMR_685	NeuN+ hypo	chr3	125239513	125240492	980	33	416.862	0.6539	0.927	0.6184	0.9286	0.4915	0.6795	Promoter	ENSG00000114520	SNX4
DMR_686	NeuN+ hypo	chr18	3874746	3878983	4238	24	416.772	0.3678	0.8095	0.4069	0.8448	0.479	0.8703	Promoter	ENSG00000170579	DLGAP1
DMR_687	NeuN+ hypo	chr12	55361477	55369769	8293	32	416.741	0.6013	0.8729	0.6404	0.8743	0.6277	0.8946	Promoter	ENSG00000135426	TESPA1
DMR_688	NeuN+ hypo	chr13	21289543	21293858	4316	29	416.72	0.6683	0.8999	0.5742	0.858	0.6748	0.8546	Intron	ENSG00000172458	IL17D
DMR_689	NeuN+ hypo	chr14	104310604	104313012	2409	25	416.629	0.3534	0.7019	0.3614	0.6345	0.214	0.5564	Intron	ENSG00000088808	PPP1R13B
DMR_690	NeuN+ hypo	chr19	57526824	57528465	1642	21	416.569	0.2437	0.7565	0.4306	0.8876	0.3572	0.7918	Distal Intergenic	ENSG00000141946	ZIM3
DMR_691	NeuN+ hypo	chr8	28328978	28335606	6629	21	416.447	0.5254	0.9211	0.4972	0.874	0.667	0.8856	Exon	ENSG00000214050	FBXO16
DMR_692	NeuN+ hypo	chr3	127498515	127501647	3133	22	416.443	0.5634	0.892	0.4762	0.9216	0.7224	0.9424	Exon	ENSG00000074416	MGLL
DMR_693	NeuN+ hypo	chr9	132899028	132900246	1219	15	416.376	0.2131	0.9271	0.2691	0.8633	0.5919	0.7648	3 UTR	ENSG00000107130	NCS1
DMR_694	NeuN+ hypo	chr5	14415394	14418900	3507	29	416.299	0.6008	0.8944	0.6444	0.9211	0.6057	0.8532	Intron	ENSG00000145569	OTULINL
DMR_695	NeuN+ hypo	chr17	61411458	61416225	4768	27	416.255	0.6362	0.9538	0.6235	0.9466	0.6733	0.9488	Intron	ENSG00000008283	CYB561
DMR_696	NeuN+ hypo	chr2	109824829	109828186	3358	25	416.064	0.414	0.8554	0.443	0.7979	0.4457	0.7884	Intron	ENSG00000172985	SH3RF3
DMR_697	NeuN+ hypo	chr12	7284513	7287764	3252	15	415.989	0.3032	0.9083	0.2818	0.9098	0.4276	0.9049	Promoter	ENSG00000139182	CLSTN3
DMR_698	NeuN+ hypo	chr7	138660558	138664260	3703	29	415.824	0.528	0.8198	0.5525	0.8709	0.6966	0.8846	Intron	ENSG00000122778	KIAA1549
DMR_699	NeuN+ hypo	chr2	9747300	9750706	3407	33	415.764	0.4956	0.7715	0.5127	0.7923	0.5706	0.7832	Intron	ENSG00000134308	YWHAQ
DMR_700	NeuN+ hypo	chr15	26904647	26907639	2993	29	415.494	0.5342	0.8367	0.5135	0.8175	0.5194	0.8355	Intron	ENSG00000166206	GABRB3
DMR_701	NeuN+ hypo	chr12	78591615	78598464	6850	22	415.269	0.5689	0.9601	0.5807	0.9532	0.6025	0.9375	Exon	ENSG00000067798	NAV3
DMR_702	NeuN+ hypo	chr11	130003446	130005287	1842	23	414.849	0.5331	0.9583	0.6184	0.9513	0.7053	0.9513	Exon	ENSG00000149418	ST14
DMR_703	NeuN+ hypo	chr12	111448675	111450972	2298	23	414.769	0.4515	0.915	0.5071	0.9277	0.4681	0.8815	Distal Intergenic	ENSG00000111249	CUX2
DMR_704	NeuN+ hypo	chr9	126413727	126417520	3794	30	414.646	0.5615	0.934	0.6526	0.934	0.5831	0.9081	Promoter	ENSG00000119522	DENND1A
DMR_705	NeuN+ hypo	chr10	79382281	79385125	2845	27	414.113	0.5185	0.8771	0.5481	0.9024	0.4312	0.9077	Distal Intergenic	ENSG00000151208	DLG5
DMR_706	NeuN+ hypo	chr3	56911222	56912932	1711	26	413.694	0.5006	0.9261	0.5238	0.9218	0.4261	0.9409	Intron	ENSG00000163947	ARHGEF3
DMR_707	NeuN+ hypo	chr5	147022971	147025403	2433	25	413.692	0.4806	0.9232	0.5035	0.8993	0.673	0.9317	Exon	ENSG00000113657	DPYSL3
DMR_708	NeuN+ hypo	chr17	78864828	78866686	1859	24	413.162	0.4128	0.8946	0.4312	0.8587	0.4119	0.8472	Exon	ENSG00000176108	CHMP6
DMR_709	NeuN+ hypo	chr2	28045002	28046838	1837	15	412.984	0.4101	0.9307	0.463	0.9398	0.2315	0.7669	Intron	ENSG00000243147	MRPL33
DMR_710	NeuN+ hypo	chr2	101592466	101595602	3137	23	412.593	0.5266	0.875	0.5085	0.8727	0.5262	0.8838	Exon	ENSG00000170485	NPAS2
DMR_711	NeuN+ hypo	chr3	54276424	54278283	1860	19	412.294	0.3527	0.8347	0.408	0.8459	0.4825	0.8266	Intron	ENSG00000157445	CACNA2D3
DMR_712	NeuN+ hypo	chr11	20118387	20119857	1471	17	412.064	0.2436	0.8163	0.2851	0.8377	0.3204	0.8219	Exon	ENSG00000109851	DBX1
DMR_713	NeuN+ hypo	chr21	46475641	46476763	1123	21	411.769	0.1977	0.723	0.2299	0.8336	0.1082	0.4975	Distal Intergenic	ENSG00000197381	ADARB1
DMR_714	NeuN+ hypo	chr14	78636627	78639580	2954	29	411.659	0.4159	0.7634	0.3926	0.7643	0.3999	0.6423	Distal Intergenic	ENSG00000021645	NRXN3
DMR_715	NeuN+ hypo	chr1	154558871	154562856	3986	29	411.603	0.6471	0.8888	0.6448	0.9084	0.6418	0.9001	Exon	ENSG00000160710	ADAR
DMR_716	NeuN+ hypo	chr6	35936713	35938677	1965	21	411.505	0.4851	0.953	0.4928	0.9316	0.5395	0.9195	Promoter	ENSG00000112053	SLC26A8
DMR_717	NeuN+ hypo	chr13	80073399	80082733	9335	30	411.04	0.571	0.8621	0.5778	0.8288	0.5387	0.8308	Intron	ENSG00000102471	NDFIP2
DMR_718	NeuN+ hypo	chr14	97511870	97514290	2421	21	410.875	0.6603	0.9359	0.5922	0.9298	0.6455	0.9371	Distal Intergenic	ENSG00000100749	VRK1
DMR_719	NeuN+ hypo	chr20	45837777	45839876	2100	35	410.488	0.6298	0.9273	0.5951	0.892	0.4754	0.8403	3 UTR	ENSG00000101040	ZMYND8
DMR_720	NeuN+ hypo	chr5	32531442	32534384	2943	26	410.434	0.5335	0.8721	0.5319	0.8995	0.6739	0.9031	Distal Intergenic	ENSG00000113387	SUB1
DMR_721	NeuN+ hypo	chr12	63270002	63272485	2484	25	410.369	0.4869	0.8767	0.4176	0.8689	0.4774	0.9068	Intron	ENSG00000111110	PPM1H
DMR_722	NeuN+ hypo	chr14	55248583	55250099	1517	18	409.873	0.3166	0.8061	0.324	0.8238	0.3678	0.8685	Intron	ENSG00000020577	SAMD4A
DMR_723	NeuN+ hypo	chr6	139457588	139459435	1848	29	409.498	0.5753	0.8771	0.5826	0.8847	0.7018	0.9118	Intron	ENSG00000112406	HECA
DMR_724	NeuN+ hypo	chr20	1877269	1882934	5666	29	409.489	0.2519	0.5881	0.3253	0.736	0.234	0.6245	Distal Intergenic	ENSG00000101327	PDYN
DMR_725	NeuN+ hypo	chr2	175694395	175700729	6335	22	409.475	0.4833	0.9275	0.4988	0.9275	0.447	0.9164	Intron	ENSG00000128656	CHN1
DMR_726	NeuN+ hypo	chr16	69183382	69185288	1907	31	409.472	0.3904	0.821	0.4842	0.8084	0.4508	0.8464	Exon	ENSG00000141076	UTP4
DMR_727	NeuN+ hypo	chr7	29845596	29852550	6955	32	409.268	0.4271	0.6376	0.4733	0.6819	0.5226	0.7345	Promoter	ENSG00000122574	WIPF3
DMR_728	NeuN+ hypo	chr12	110766986	110769025	2040	29	409.1	0.5496	0.8986	0.6365	0.9317	0.5122	0.8906	Intron	ENSG00000174437	ATP2A2
DMR_729	NeuN+ hypo	chr1	5996421	5999429	3009	20	408.893	0.689	0.8949	0.614	0.9146	0.7531	0.9174	Distal Intergenic	ENSG00000116254	CHD5
DMR_730	NeuN+ hypo	chr4	154418589	154420453	1865	24	408.75	0.3555	0.8089	0.3997	0.841	0.4496	0.7584	Intron	ENSG00000121210	TMEM131L
DMR_731	NeuN+ hypo	chr19	13205470	13208344	2875	25	408.707	0.4435	0.6798	0.2835	0.7717	0.4485	0.6245	3 UTR	ENSG00000104903	LYL1
DMR_732	NeuN+ hypo	chr3	31916204	31918556	2353	22	408.684	0.4653	0.8927	0.4746	0.8838	0.4601	0.9066	Exon	ENSG00000144645	OSBPL10
DMR_733	NeuN+ hypo	chr2	23546004	23547550	1547	22	408.168	0.4529	0.9086	0.5501	0.9215	0.5656	0.8364	Distal Intergenic	ENSG00000119771	KLHL29
DMR_734	NeuN+ hypo	chr8	1850706	1853202	2497	27	407.981	0.5016	0.8717	0.4592	0.8221	0.5232	0.8317	Exon	ENSG00000104728	ARHGEF10
DMR_735	NeuN+ hypo	chr15	27012117	27016603	4487	23	407.871	0.3333	0.7071	0.3701	0.667	0.4221	0.6638	Intron	ENSG00000166206	GABRB3
DMR_736	NeuN+ hypo	chr1	164533124	164537980	4857	25	407.778	0.3974	0.7278	0.3699	0.6989	0.3292	0.7556	Intron	ENSG00000185630	PBX1
DMR_737	NeuN+ hypo	chr11	12169472	12175488	6017	25	407.406	0.5694	0.9541	0.5476	0.9481	0.6602	0.9131	Intron	ENSG00000133816	MICAL2
DMR_738	NeuN+ hypo	chr2	157178932	157183059	4128	41	407.251	0.5217	0.7458	0.5876	0.8041	0.5076	0.7276	3 UTR	ENSG00000153234	NR4A2
DMR_739	NeuN+ hypo	chr7	158253458	158255643	2186	23	407.154	0.5083	0.9381	0.584	0.9247	0.3746	0.9011	Distal Intergenic	ENSG00000106018	VIPR2
DMR_740	NeuN+ hypo	chr11	107463054	107466247	3194	26	406.906	0.2014	0.5281	0.264	0.6638	0.5482	0.7891	Intron	ENSG00000110675	ELMOD1
DMR_741	NeuN+ hypo	chr10	10926115	10930516	4402	27	406.381	0.5251	0.892	0.6049	0.8871	0.6051	0.9091	Distal Intergenic	ENSG00000048740	CELF2
DMR_742	NeuN+ hypo	chr22	40756795	40759694	2900	31	406.337	0.6303	0.9151	0.5669	0.9097	0.5688	0.8821	Exon	ENSG00000239900	ADSL
DMR_743	NeuN+ hypo	chr17	75142491	75144909	2419	34	406.259	0.5812	0.7919	0.5847	0.7889	0.5639	0.864	Intron	ENSG00000129657	SEC14L1
DMR_744	NeuN+ hypo	chr1	241877200	241881651	4452	24	406.133	0.427	0.8468	0.505	0.9061	0.4748	0.7141	Intron	ENSG00000162843	WDR64
DMR_745	NeuN+ hypo	chr14	29958691	29962871	4181	21	406.069	0.5266	0.9302	0.5126	0.9136	0.652	0.9111	Distal Intergenic	ENSG00000184304	PRKD1
DMR_746	NeuN+ hypo	chr13	36460446	36466690	6245	25	405.914	0.4533	0.8157	0.4188	0.7975	0.5504	0.8225	Intron	ENSG00000133083	DCLK1
DMR_747	NeuN+ hypo	chr1	44087111	44089431	2321	20	405.605	0.4375	0.9038	0.427	0.9182	0.4778	0.9109	3 UTR	ENSG00000066135	KDM4A
DMR_748	NeuN+ hypo	chr9	22001774	22008313	6540	30	405.512	0.208	0.5762	0.3672	0.779	0.1288	0.6996	3 UTR	ENSG00000147883	CDKN2B
DMR_749	NeuN+ hypo	chr22	34100513	34105119	4607	24	405.288	0.5107	0.9022	0.5166	0.9005	0.5632	0.9352	Intron	ENSG00000133424	LARGE1
DMR_750	NeuN+ hypo	chr16	24191454	24194102	2649	26	404.856	0.5115	0.9373	0.5611	0.9395	0.5284	0.8643	Exon	ENSG00000006116	CACNG3
DMR_751	NeuN+ hypo	chr17	7114139	7117160	3022	34	404.825	0.3428	0.5664	0.5105	0.6986	0.2657	0.4202	Intron	ENSG00000072778	ACADVL
DMR_752	NeuN+ hypo	chr15	38481350	38483385	2036	22	404.424	0.5251	0.9591	0.5631	0.9568	0.6788	0.8685	Distal Intergenic	ENSG00000166068	SPRED1
DMR_753	NeuN+ hypo	chr2	210585981	210593594	7614	27	404.292	0.6841	0.9369	0.7588	0.9413	0.6971	0.8907	Exon	ENSG00000144406	UNC80
DMR_754	NeuN+ hypo	chr18	13435778	13437524	1747	22	404.125	0.4481	0.9189	0.4574	0.8271	0.5533	0.9543	Intron	ENSG00000168675	LDLRAD4
DMR_755	NeuN+ hypo	chr13	107246814	107249651	2838	23	403.703	0.4023	0.909	0.4852	0.8763	0.387	0.8227	Distal Intergenic	ENSG00000134884	ARGLU1
DMR_756	NeuN+ hypo	chr3	54067068	54070260	3193	30	403.519	0.5649	0.9278	0.6438	0.9424	0.5797	0.8694	Distal Intergenic	ENSG00000157445	CACNA2D3
DMR_757	NeuN+ hypo	chr12	117487247	117492982	5736	33	402.972	0.7474	0.9088	0.6851	0.9272	0.6403	0.8149	Intron	ENSG00000088992	TESC
DMR_758	NeuN+ hypo	chr16	12314328	12315661	1334	18	402.756	0.4243	0.9282	0.4363	0.9348	0.6617	0.9639	Intron	ENSG00000048471	SNX29
DMR_759	NeuN+ hypo	chr12	121725665	121727603	1939	24	402.687	0.3091	0.8153	0.3469	0.8116	0.2359	0.6718	Intron	ENSG00000110931	CAMKK2
DMR_760	NeuN+ hypo	chr13	110532532	110534341	1810	21	402.663	0.6627	0.9335	0.5479	0.9405	0.7209	0.9428	Distal Intergenic	ENSG00000185950	IRS2
DMR_761	NeuN+ hypo	chr11	74154086	74156086	2001	21	402.213	0.3761	0.8553	0.411	0.852	0.5427	0.7805	Distal Intergenic	ENSG00000175538	KCNE3
DMR_762	NeuN+ hypo	chr5	149400906	149405277	4372	25	401.657	0.4373	0.8477	0.5284	0.8708	0.667	0.8511	Exon	ENSG00000164296	TIGD6
DMR_763	NeuN+ hypo	chr17	12754276	12755513	1238	20	401.412	0.4308	0.9321	0.5344	0.9542	0.4729	0.8958	Intron	ENSG00000006740	ARHGAP44
DMR_764	NeuN+ hypo	chr3	10470549	10477688	7140	29	401.311	0.5648	0.9022	0.5829	0.8505	0.5417	0.8664	Intron	ENSG00000157087	ATP2B2
DMR_765	NeuN+ hypo	chr7	4729841	4731876	2036	24	401.059	0.3206	0.8095	0.2526	0.8038	0.654	0.8677	Intron	ENSG00000164916	FOXK1
DMR_766	NeuN+ hypo	chr17	9539690	9542462	2773	30	400.764	0.4736	0.8931	0.614	0.9043	0.63	0.8856	Exon	ENSG00000154914	USP43
DMR_767	NeuN+ hypo	chr17	79253533	79255294	1762	20	400.75	0.5838	0.9323	0.4388	0.9355	0.3596	0.8864	Distal Intergenic	ENSG00000224877	NDUFAF8
DMR_768	NeuN+ hypo	chr17	30813090	30820259	7170	28	400.434	0.0653	0.2786	0.1861	0.6181	0.0968	0.3475	Promoter	ENSG00000176749	CDK5R1
DMR_769	NeuN+ hypo	chr8	22080963	22090977	10015	26	400.303	0.2484	0.612	0.3813	0.7081	0.2521	0.6347	Promoter	ENSG00000168490	PHYHIP
DMR_770	NeuN+ hypo	chr10	92891952	92896332	4381	29	399.78	0.6106	0.9265	0.6353	0.9182	0.5005	0.8476	Distal Intergenic	ENSG00000180628	PCGF5
DMR_771	NeuN+ hypo	chr1	17747883	17751945	4063	37	398.988	0.5675	0.8096	0.6789	0.8629	0.4448	0.7664	Exon	ENSG00000179051	RCC2
DMR_772	NeuN+ hypo	chr21	27448398	27449963	1566	25	398.83	0.4826	0.9064	0.5377	0.8856	0.6845	0.9368	Intron	ENSG00000142192	APP
DMR_773	NeuN+ hypo	chr8	41603944	41604963	1020	17	398.74	0.2591	0.8623	0.3508	0.8835	0.36	0.8162	Intron	ENSG00000029534	ANK1
DMR_774	NeuN+ hypo	chr1	26227556	26231185	3630	26	398.535	0.1568	0.5685	0.1446	0.5109	0.208	0.5516	5 UTR	ENSG00000117632	STMN1
DMR_775	NeuN+ hypo	chr1	14125854	14129474	3621	27	398.442	0.5557	0.8804	0.469	0.8551	0.5716	0.8167	Intron	ENSG00000116731	PRDM2
DMR_776	NeuN+ hypo	chr3	4622488	4625788	3301	22	397.862	0.3802	0.8333	0.4361	0.8112	0.3949	0.8122	Intron	ENSG00000150995	ITPR1
DMR_777	NeuN+ hypo	chr2	98674683	98676375	1693	18	397.476	0.4688	0.9511	0.4623	0.955	0.4533	0.7951	Distal Intergenic	ENSG00000168658	VWA3B
DMR_778	NeuN+ hypo	chr20	48040899	48045749	4851	32	397.327	0.2444	0.4575	0.3791	0.623	0.2628	0.4878	Intron	ENSG00000158445	KCNB1
DMR_779	NeuN+ hypo	chr2	169313865	169316686	2822	25	397.165	0.1733	0.4564	0.2303	0.5806	0.2502	0.6265	Intron	ENSG00000172292	CERS6
DMR_780	NeuN+ hypo	chr5	80254000	80255791	1792	24	397.127	0.3095	0.7636	0.4119	0.8223	0.3699	0.6613	Promoter	ENSG00000113319	RASGRF2
DMR_781	NeuN+ hypo	chr4	187026970	187028100	1131	25	396.904	0.4271	0.8591	0.4436	0.8143	0.7308	0.9341	Distal Intergenic	ENSG00000164342	TLR3
DMR_782	NeuN+ hypo	chr14	89935899	89937138	1240	17	396.86	0.3704	0.9212	0.3459	0.9256	0.783	0.9547	Intron	ENSG00000053254	FOXN3
DMR_783	NeuN+ hypo	chr2	9473871	9476143	2273	28	396.543	0.6568	0.9273	0.6594	0.9276	0.6663	0.9299	Exon	ENSG00000119185	ITGB1BP1
DMR_784	NeuN+ hypo	chr1	15991713	15994730	3018	22	396.513	0.4665	0.9071	0.4546	0.8998	0.4358	0.8669	Distal Intergenic	ENSG00000215695	RSC1A1
DMR_785	NeuN+ hypo	chr17	55865121	55866868	1748	17	396.499	0.4224	0.9009	0.3989	0.8508	0.5247	0.8638	Distal Intergenic	ENSG00000181610	MRPS23
DMR_786	NeuN+ hypo	chr8	64658866	64666737	7872	28	396.331	0.5463	0.8678	0.5699	0.866	0.6107	0.8207	Distal Intergenic	ENSG00000137561	TTPA
DMR_787	NeuN+ hypo	chr5	7517223	7519881	2659	20	395.581	0.41	0.883	0.4443	0.8722	0.4292	0.8842	Distal Intergenic	ENSG00000215217	C5orf49
DMR_788	NeuN+ hypo	chr15	51910925	51913998	3074	22	395.24	0.2243	0.5912	0.1715	0.586	0.5439	0.6946	Intron	ENSG00000104093	DMXL2
DMR_789	NeuN+ hypo	chr4	24104235	24106471	2237	25	395.125	0.2612	0.6378	0.3006	0.7506	0.3267	0.5794	Distal Intergenic	ENSG00000109819	PPARGC1A
DMR_790	NeuN+ hypo	chr8	27205564	27207770	2207	20	394.929	0.379	0.8704	0.4074	0.8786	0.2844	0.4917	Intron	ENSG00000120899	PTK2B
DMR_791	NeuN+ hypo	chr11	113998358	114002909	4552	29	394.429	0.358	0.6881	0.3445	0.6812	0.3936	0.6703	Intron	ENSG00000109906	ZBTB16
DMR_792	NeuN+ hypo	chr6	119667905	119669201	1297	18	394.24	0.2343	0.7584	0.2554	0.7799	0.3539	0.5133	Intron	ENSG00000111885	MAN1A1
DMR_793	NeuN+ hypo	chr1	221053783	221054668	886	33	393.787	0.4202	0.7454	0.2557	0.6146	0.3674	0.6725	Exon	ENSG00000136630	HLX
DMR_794	NeuN+ hypo	chr8	19520838	19523733	2896	24	393.172	0.5515	0.9294	0.5237	0.9101	0.4399	0.7317	Intron	ENSG00000147408	CSGALNACT1
DMR_795	NeuN+ hypo	chr7	16794397	16797521	3125	20	392.92	0.3144	0.7101	0.2284	0.651	0.2397	0.4947	Intron	ENSG00000106537	TSPAN13
DMR_796	NeuN+ hypo	chr1	210987200	210992307	5108	21	392.871	0.3903	0.8819	0.5	0.839	0.5255	0.8549	Intron	ENSG00000143473	KCNH1
DMR_797	NeuN+ hypo	chr8	877297	881586	4290	24	392.406	0.4226	0.8692	0.5403	0.8814	0.4017	0.8834	Distal Intergenic	ENSG00000104714	ERICH1
DMR_798	NeuN+ hypo	chr12	77425345	77428621	3277	20	392.165	0.4629	0.9348	0.6205	0.9344	0.63	0.9411	Exon	ENSG00000165891	E2F7
DMR_799	NeuN+ hypo	chr13	47158052	47160057	2006	21	392.082	0.5238	0.9548	0.6375	0.9442	0.6324	0.9224	Intron	ENSG00000136141	LRCH1
DMR_800	NeuN+ hypo	chr10	79289885	79295715	5831	35	391.473	0.4983	0.7542	0.4848	0.7436	0.6115	0.8209	Distal Intergenic	ENSG00000151208	DLG5
DMR_801	NeuN+ hypo	chr1	47023134	47025402	2269	22	391.343	0.5855	0.8719	0.4903	0.8032	0.6547	0.8051	Distal Intergenic	ENSG00000162456	KNCN
DMR_802	NeuN+ hypo	chr15	61185738	61187400	1663	27	391.323	0.5741	0.9428	0.599	0.9318	0.6808	0.924	Intron	ENSG00000069667	RORA
DMR_803	NeuN+ hypo	chr1	35644997	35648852	3856	27	390.899	0.3474	0.6356	0.3409	0.661	0.3752	0.6235	Downstream	ENSG00000116560	SFPQ
DMR_804	NeuN+ hypo	chr2	116890670	116891771	1102	19	390.761	0.4053	0.8945	0.4576	0.9353	0.6533	0.8826	Distal Intergenic	ENSG00000175497	DPP10
DMR_805	NeuN+ hypo	chr15	69965229	69968814	3586	23	390.747	0.655	0.9304	0.6114	0.9131	0.6742	0.9033	Distal Intergenic	ENSG00000137818	RPLP1
DMR_806	NeuN+ hypo	chr4	186805697	186807565	1869	19	390.496	0.4328	0.9393	0.451	0.9268	0.4461	0.7779	Intron	ENSG00000154556	SORBS2
DMR_807	NeuN+ hypo	chr10	34405333	34406872	1540	16	390.12	0.3604	0.8655	0.1807	0.9146	0.3555	0.9178	Intron	ENSG00000148498	PARD3
DMR_808	NeuN+ hypo	chr10	3526436	3528322	1887	25	389.996	0.4374	0.8569	0.4846	0.9015	0.5401	0.8306	Distal Intergenic	ENSG00000067082	KLF6
DMR_809	NeuN+ hypo	chr12	124813265	124814491	1227	24	389.966	0.3791	0.776	0.4192	0.836	0.502	0.8372	Intron	ENSG00000196498	NCOR2
DMR_810	NeuN+ hypo	chr17	79007621	79016816	9196	30	389.832	0.2163	0.4916	0.3904	0.7214	0.2845	0.559	Promoter	ENSG00000175866	BAIAP2
DMR_811	NeuN+ hypo	chr3	18457373	18459520	2148	17	389.433	0.3948	0.9	0.4548	0.8925	0.4966	0.7466	Exon	ENSG00000182568	SATB1
DMR_812	NeuN+ hypo	chr18	13278512	13280794	2283	23	389.184	0.3852	0.8894	0.4938	0.8509	0.3667	0.8352	Promoter	ENSG00000168675	LDLRAD4
DMR_813	NeuN+ hypo	chr11	33495022	33497628	2607	20	389.078	0.3838	0.8066	0.3396	0.7941	0.3323	0.7156	Distal Intergenic	ENSG00000110427	KIAA1549L
DMR_814	NeuN+ hypo	chr6	69541444	69549292	7849	25	389.067	0.5218	0.8739	0.5579	0.8916	0.6637	0.8675	Intron	ENSG00000135298	ADGRB3
DMR_815	NeuN+ hypo	chr2	135918447	135923602	5156	28	389.009	0.6447	0.8955	0.6079	0.8694	0.6233	0.9183	Exon	ENSG00000115839	RAB3GAP1
DMR_816	NeuN+ hypo	chr10	79393305	79396003	2699	24	388.879	0.2433	0.6523	0.2397	0.6472	0.2767	0.7908	Distal Intergenic	ENSG00000151208	DLG5
DMR_817	NeuN+ hypo	chr9	17791015	17795579	4565	26	388.388	0.5671	0.9305	0.5801	0.9162	0.6123	0.832	Exon	ENSG00000107295	SH3GL2
DMR_818	NeuN+ hypo	chr17	26212504	26215695	3192	24	388.333	0.5107	0.9356	0.6101	0.9385	0.6806	0.9182	Distal Intergenic	ENSG00000007171	NOS2
DMR_819	NeuN+ hypo	chr10	10649010	10654681	5672	23	388.139	0.5574	0.9409	0.6115	0.9379	0.5713	0.9282	Distal Intergenic	ENSG00000048740	CELF2
DMR_820	NeuN+ hypo	chr12	131038436	131040889	2454	24	387.537	0.3008	0.5778	0.3279	0.6366	0.3056	0.7754	Distal Intergenic	ENSG00000125207	PIWIL1
DMR_821	NeuN+ hypo	chr16	70746434	70749840	3407	21	387.027	0.418	0.7675	0.4191	0.8393	0.4797	0.7265	Intron	ENSG00000103043	VAC14
DMR_822	NeuN+ hypo	chr2	99410123	99414528	4406	35	386.048	0.5551	0.8581	0.6417	0.8408	0.6236	0.8548	3 UTR	ENSG00000071073	MGAT4A
DMR_823	NeuN+ hypo	chr22	25487420	25488483	1064	16	385.945	0.3548	0.9083	0.3817	0.9175	0.3096	0.8502	Distal Intergenic	ENSG00000100053	CRYBB3
DMR_824	NeuN+ hypo	chr19	42481025	42484791	3767	26	385.589	0.6622	0.8941	0.5838	0.8862	0.6651	0.8957	Exon	ENSG00000105409	ATP1A3
DMR_825	NeuN+ hypo	chr17	78623158	78625918	2761	30	385.395	0.7104	0.8981	0.6421	0.8599	0.6562	0.8617	Intron	ENSG00000141564	RPTOR
DMR_826	NeuN+ hypo	chr6	69999391	70008452	9062	25	385.361	0.5329	0.8566	0.5104	0.8294	0.4428	0.766	Intron	ENSG00000135298	ADGRB3
DMR_827	NeuN+ hypo	chr6	11711173	11714727	3555	22	385.127	0.3701	0.8208	0.4475	0.8774	0.513	0.8227	3 UTR	ENSG00000111863	ADTRP
DMR_828	NeuN+ hypo	chr9	130438388	130447213	8826	27	385.084	0.6135	0.9254	0.6072	0.9248	0.5854	0.9072	3 UTR	ENSG00000160401	CFAP157
DMR_829	NeuN+ hypo	chr4	16875521	16878863	3343	22	384.995	0.5478	0.9392	0.6102	0.9452	0.6164	0.9365	Intron	ENSG00000169744	LDB2
DMR_830	NeuN+ hypo	chr5	88085352	88091687	6336	24	384.748	0.6455	0.9327	0.6812	0.9298	0.5895	0.9091	Intron	ENSG00000081189	MEF2C
DMR_831	NeuN+ hypo	chr1	230501746	230504075	2330	21	384.663	0.4183	0.9065	0.392	0.8613	0.4368	0.9128	Intron	ENSG00000177614	PGBD5
DMR_832	NeuN+ hypo	chr12	106516180	106518753	2574	24	384.249	0.5366	0.83	0.5627	0.9012	0.4834	0.7425	Intron	ENSG00000074590	NUAK1
DMR_833	NeuN+ hypo	chr9	87350593	87357083	6491	32	384.143	0.6021	0.8419	0.6717	0.856	0.5307	0.7375	Exon	ENSG00000148053	NTRK2
DMR_834	NeuN+ hypo	chr9	114174293	114177853	3561	30	384.099	0.4215	0.7057	0.4706	0.7168	0.479	0.6657	Exon	ENSG00000136813	ECPAS
DMR_835	NeuN+ hypo	chr1	204639418	204644237	4820	26	384.008	0.3342	0.7415	0.4397	0.8374	0.2596	0.6886	Intron	ENSG00000170382	LRRN2
DMR_836	NeuN+ hypo	chr5	43557644	43558451	808	20	383.939	0.3176	0.7585	0.2827	0.7338	0.2511	0.6524	Promoter	ENSG00000172239	PAIP1
DMR_837	NeuN+ hypo	chr5	160965351	160971262	5912	23	383.868	0.5932	0.8748	0.6089	0.907	0.5089	0.8688	Intron	ENSG00000145864	GABRB2
DMR_838	NeuN+ hypo	chr5	106999221	107004742	5522	24	382.988	0.5323	0.8843	0.5888	0.9035	0.5843	0.8437	Intron	ENSG00000184349	EFNA5
DMR_839	NeuN+ hypo	chr6	80652430	80656048	3619	27	382.571	0.3709	0.7048	0.4938	0.7474	0.3013	0.5887	Intron	ENSG00000118402	ELOVL4
DMR_840	NeuN+ hypo	chr12	51908184	51916740	8557	34	381.934	0.6327	0.8782	0.6362	0.8471	0.68	0.8997	3 UTR	ENSG00000050438	SLC4A8
DMR_841	NeuN+ hypo	chr1	178509185	178510331	1147	16	381.768	0.3875	0.9347	0.3964	0.9363	0.4307	0.8739	Promoter	ENSG00000213057	C1orf220
DMR_842	NeuN+ hypo	chr5	160959464	160964657	5194	24	381.732	0.6352	0.9331	0.6307	0.9314	0.5325	0.8002	Intron	ENSG00000145864	GABRB2
DMR_843	NeuN+ hypo	chr11	128887336	128894750	7415	18	381.632	0.3905	0.919	0.4045	0.8521	0.5406	0.7625	Promoter	ENSG00000134909	ARHGAP32
DMR_844	NeuN+ hypo	chr5	107211268	107212766	1499	19	381.57	0.4977	0.9482	0.4992	0.94	0.4985	0.9434	Intron	ENSG00000184349	EFNA5
DMR_845	NeuN+ hypo	chr19	5618046	5619683	1638	26	381.429	0.5534	0.8808	0.6172	0.898	0.5474	0.742	Intron	ENSG00000130254	SAFB2
DMR_846	NeuN+ hypo	chr3	142841243	142845267	4025	22	381.376	0.3407	0.7189	0.4459	0.742	0.4543	0.6221	Distal Intergenic	ENSG00000163714	U2SURP
DMR_847	NeuN+ hypo	chr2	26635447	26636889	1443	25	381.125	0.5863	0.9491	0.6165	0.9427	0.5528	0.9249	Intron	ENSG00000157856	DRC1
DMR_848	NeuN+ hypo	chr1	11011488	11013605	2118	22	380.988	0.4744	0.9039	0.5417	0.9257	0.6557	0.8706	Intron	ENSG00000175262	C1orf127
DMR_849	NeuN+ hypo	chr10	65222606	65224535	1930	23	380.758	0.425	0.8174	0.4568	0.7805	0.5167	0.7786	Intron	ENSG00000171988	JMJD1C
DMR_850	NeuN+ hypo	chr22	31232365	31239415	7051	35	380.583	0.5378	0.7488	0.5693	0.7696	0.5699	0.774	Intron	ENSG00000184792	OSBP2
DMR_851	NeuN+ hypo	chr12	79505314	79518215	12902	31	380.539	0.697	0.9264	0.683	0.8769	0.6351	0.8546	Intron	ENSG00000067715	SYT1
DMR_852	NeuN+ hypo	chr13	76382399	76388488	6090	31	380.197	0.7255	0.9139	0.7151	0.9108	0.6806	0.8969	Exon	ENSG00000136153	LMO7
DMR_853	NeuN+ hypo	chr11	72310407	72324114	13708	27	379.814	0.531	0.8863	0.622	0.9138	0.5932	0.8949	Exon	ENSG00000186642	PDE2A
DMR_854	NeuN+ hypo	chr1	181481592	181488623	7032	23	379.02	0.5744	0.9216	0.6015	0.886	0.6899	0.903	Intron	ENSG00000198216	CACNA1E
DMR_855	NeuN+ hypo	chr15	83618923	83620870	1948	19	378.832	0.2434	0.7963	0.3382	0.7582	0.3363	0.7715	Intron	ENSG00000103942	HOMER2
DMR_856	NeuN+ hypo	chr12	96290525	96291750	1226	15	378.553	0.3641	0.9268	0.3113	0.9322	0.6928	0.9493	Intron	ENSG00000139343	SNRPF
DMR_857	NeuN+ hypo	chr12	120228776	120230658	1883	21	378.254	0.4814	0.9193	0.5334	0.9379	0.463	0.9313	Intron	ENSG00000122966	CIT
DMR_858	NeuN+ hypo	chr7	38969111	38975465	6355	32	378.227	0.5554	0.8178	0.5986	0.8293	0.5262	0.8033	Distal Intergenic	ENSG00000006715	VPS41
DMR_859	NeuN+ hypo	chr16	23914187	23920266	6080	27	378.007	0.5204	0.8408	0.5476	0.868	0.5443	0.8474	Intron	ENSG00000166501	PRKCB
DMR_860	NeuN+ hypo	chr1	20977284	20980492	3209	30	377.99	0.5453	0.8925	0.5969	0.8807	0.4992	0.8063	3 UTR	ENSG00000244038	DDOST
DMR_861	NeuN+ hypo	chr6	17288836	17291507	2672	21	377.975	0.4164	0.8297	0.4913	0.8303	0.4783	0.8777	3 UTR	ENSG00000112183	RBM24
DMR_862	NeuN+ hypo	chr1	99466970	99469527	2558	25	377.874	0.2749	0.6515	0.3247	0.6462	0.1474	0.3294	Intron	ENSG00000117598	PLPPR5
DMR_863	NeuN+ hypo	chr6	13216734	13221173	4440	28	377.678	0.6729	0.9331	0.6652	0.8752	0.6584	0.8675	Intron	ENSG00000145979	TBC1D7
DMR_864	NeuN+ hypo	chr8	21922258	21927958	5701	32	377.618	0.3104	0.4997	0.6214	0.8439	0.5752	0.8018	Promoter	ENSG00000158856	DMTN
DMR_865	NeuN+ hypo	chr6	21847310	21848511	1202	14	377.424	0.1929	0.8892	0.2306	0.8634	0.3146	0.8807	Distal Intergenic	ENSG00000124766	SOX4
DMR_866	NeuN+ hypo	chr22	34260977	34264381	3405	20	377.241	0.4973	0.8778	0.5406	0.9023	0.4936	0.8914	Intron	ENSG00000133424	LARGE1
DMR_867	NeuN+ hypo	chr1	87670577	87675899	5323	29	377.213	0.5605	0.8878	0.6316	0.8892	0.5364	0.8728	Distal Intergenic	ENSG00000143013	LMO4
DMR_868	NeuN+ hypo	chr5	73917863	73922320	4458	31	377.173	0.5298	0.8054	0.6124	0.8225	0.5046	0.8264	Downstream	ENSG00000049860	HEXB
DMR_869	NeuN+ hypo	chr10	11057321	11059373	2053	15	376.906	0.1271	0.6953	0.1368	0.6865	0.1583	0.7834	Promoter	ENSG00000048740	CELF2
DMR_870	NeuN+ hypo	chr1	111295694	111297628	1935	23	376.194	0.6035	0.9514	0.6132	0.9315	0.5589	0.8955	Distal Intergenic	ENSG00000177272	KCNA3
DMR_871	NeuN+ hypo	chr3	140980051	140982735	2685	22	376.047	0.58	0.9019	0.5748	0.9283	0.7499	0.9173	Promoter	ENSG00000155893	PXYLP1
DMR_872	NeuN+ hypo	chr9	130376063	130379711	3649	27	375.94	0.5547	0.856	0.5473	0.8669	0.4542	0.8308	Intron	ENSG00000136854	STXBP1
DMR_873	NeuN+ hypo	chr18	52916905	52921297	4393	33	375.86	0.4689	0.7321	0.4734	0.7635	0.4006	0.7902	Intron	ENSG00000196628	TCF4
DMR_874	NeuN+ hypo	chr3	13420433	13424943	4511	23	375.724	0.5353	0.9166	0.4531	0.9338	0.5386	0.7979	Exon	ENSG00000132182	NUP210
DMR_875	NeuN+ hypo	chr11	48188434	48190073	1640	21	375.64	0.5237	0.9415	0.6482	0.9476	0.7006	0.9448	3 UTR	ENSG00000175619	OR4B1
DMR_876	NeuN+ hypo	chr10	76735482	76737910	2429	25	375.472	0.6062	0.9154	0.6585	0.9351	0.6649	0.9293	Exon	ENSG00000188716	DUPD1
DMR_877	NeuN+ hypo	chr2	145160213	145162625	2413	21	375.45	0.3664	0.6885	0.2974	0.7691	0.335	0.6885	Exon	ENSG00000121964	GTDC1
DMR_878	NeuN+ hypo	chr2	172862120	172864337	2218	20	375.438	0.3722	0.7796	0.3926	0.7547	0.5178	0.788	Promoter	ENSG00000172878	METAP1D
DMR_879	NeuN+ hypo	chr2	143913089	143917655	4567	26	375.392	0.5946	0.8557	0.6407	0.8759	0.5295	0.728	Exon	ENSG00000075884	ARHGAP15
DMR_880	NeuN+ hypo	chr22	44213171	44216104	2934	29	375.219	0.5737	0.8789	0.5175	0.8806	0.5155	0.7418	Distal Intergenic	ENSG00000186976	EFCAB6
DMR_881	NeuN+ hypo	chr8	40748284	40752717	4434	26	375.032	0.6416	0.9147	0.6073	0.8763	0.6988	0.889	Intron	ENSG00000165061	ZMAT4
DMR_882	NeuN+ hypo	chr12	70799918	70803787	3870	26	374.95	0.5858	0.9271	0.5816	0.9129	0.5407	0.9209	Intron	ENSG00000135643	KCNMB4
DMR_883	NeuN+ hypo	chr10	15237540	15239852	2313	29	374.507	0.592	0.9074	0.6859	0.94	0.4444	0.8714	Distal Intergenic	ENSG00000152465	NMT2
DMR_884	NeuN+ hypo	chr2	44583557	44587979	4423	26	374.466	0.4608	0.7521	0.4171	0.726	0.465	0.6734	Promoter	ENSG00000138078	PREPL
DMR_885	NeuN+ hypo	chr1	208348619	208355140	6522	28	374.274	0.5653	0.8598	0.6054	0.8738	0.6347	0.8791	Intron	ENSG00000076356	PLXNA2
DMR_886	NeuN+ hypo	chr1	241798732	241802453	3722	20	374.273	0.3899	0.8466	0.4108	0.8296	0.3781	0.745	Intron	ENSG00000054277	OPN3
DMR_887	NeuN+ hypo	chr19	19176945	19179304	2360	28	374.177	0.4706	0.8019	0.5707	0.8492	0.5027	0.6542	Intron	ENSG00000181035	SLC25A42
DMR_888	NeuN+ hypo	chr2	120493224	120495910	2687	20	373.974	0.5684	0.9328	0.6036	0.9349	0.6732	0.8952	Distal Intergenic	ENSG00000088179	PTPN4
DMR_889	NeuN+ hypo	chr17	1920299	1925037	4739	20	373.6	0.3861	0.8745	0.4782	0.895	0.4213	0.7723	Intron	ENSG00000185924	RTN4RL1
DMR_890	NeuN+ hypo	chr8	22633657	22636047	2391	21	373.484	0.4221	0.927	0.4406	0.9178	0.4114	0.7993	Intron	ENSG00000179388	EGR3
DMR_891	NeuN+ hypo	chr21	38823045	38826497	3453	26	373.413	0.4503	0.8714	0.424	0.8322	0.5616	0.8534	Intron	ENSG00000157540	DYRK1A
DMR_892	NeuN+ hypo	chr12	12096983	12100074	3092	21	373.386	0.518	0.9137	0.5503	0.9261	0.6626	0.9145	Distal Intergenic	ENSG00000121380	BCL2L14
DMR_893	NeuN+ hypo	chr1	4719265	4728228	8964	41	373.369	0.5843	0.8077	0.5011	0.702	0.5732	0.8834	Intron	ENSG00000196581	AJAP1
DMR_894	NeuN+ hypo	chr5	142151077	142154324	3248	19	373.36	0.3192	0.7664	0.35	0.7491	0.4796	0.7283	Intron	ENSG00000145819	ARHGAP26
DMR_895	NeuN+ hypo	chr17	77539733	77542723	2991	25	373.113	0.3885	0.7331	0.4153	0.7774	0.4057	0.7458	Distal Intergenic	ENSG00000167281	RBFOX3
DMR_896	NeuN+ hypo	chr6	22348394	22351699	3306	28	372.648	0.7236	0.9382	0.7328	0.9361	0.7437	0.921	Distal Intergenic	ENSG00000172179	PRL
DMR_897	NeuN+ hypo	chr11	47627429	47631846	4418	24	372.594	0.3371	0.7289	0.413	0.8121	0.4181	0.744	Distal Intergenic	ENSG00000172247	C1QTNF4
DMR_898	NeuN+ hypo	chr10	97333499	97335906	2408	17	371.747	0.4914	0.947	0.4497	0.9231	0.6193	0.919	Distal Intergenic	ENSG00000095637	SORBS1
DMR_899	NeuN+ hypo	chr2	99107063	99108753	1691	24	371.741	0.5714	0.9149	0.5925	0.8909	0.586	0.7572	Intron	ENSG00000040933	INPP4A
DMR_900	NeuN+ hypo	chr7	2777293	2778218	926	15	371.706	0.2486	0.8814	0.2886	0.9404	0.5958	0.8405	Intron	ENSG00000174945	AMZ1
DMR_901	NeuN+ hypo	chr5	63870076	63872484	2409	12	371.395	0.2742	0.9063	0.2192	0.9184	0.3181	0.8594	Exon	ENSG00000186479	RGS7BP
DMR_902	NeuN+ hypo	chr3	126553907	126558012	4106	20	371.386	0.5048	0.9156	0.5199	0.8806	0.4531	0.8801	Intron	ENSG00000159685	CHCHD6
DMR_903	NeuN+ hypo	chr6	16712407	16715672	3266	30	371.352	0.4126	0.7431	0.5006	0.7959	0.4367	0.7523	Intron	ENSG00000124788	ATXN1
DMR_904	NeuN+ hypo	chr12	90034812	90042504	7693	29	371.145	0.6259	0.8744	0.6756	0.914	0.7247	0.9172	Exon	ENSG00000070961	ATP2B1
DMR_905	NeuN+ hypo	chr12	23116314	23119327	3014	26	370.799	0.52	0.8528	0.5239	0.8417	0.5371	0.8825	Distal Intergenic	ENSG00000139163	ETNK1
DMR_906	NeuN+ hypo	chr15	70546492	70547374	883	19	370.782	0.5462	0.9249	0.4364	0.893	0.4062	0.802	Distal Intergenic	ENSG00000140332	TLE3
DMR_907	NeuN+ hypo	chr10	70100272	70106127	5856	33	370.672	0.5226	0.7992	0.5485	0.7925	0.5707	0.841	3 UTR	ENSG00000108187	PBLD
DMR_908	NeuN+ hypo	chr17	78716777	78719699	2923	20	370.644	0.3363	0.8631	0.4569	0.922	0.6943	0.8985	Intron	ENSG00000141564	RPTOR
DMR_909	NeuN+ hypo	chr1	159147187	159155690	8504	31	370.46	0.5932	0.8565	0.6802	0.8868	0.6344	0.8877	Intron	ENSG00000162706	CADM3
DMR_910	NeuN+ hypo	chr14	102500039	102501349	1311	25	370.433	0.552	0.9246	0.5545	0.9194	0.5501	0.918	Exon	ENSG00000080824	HSP90AA1
DMR_911	NeuN+ hypo	chr15	25648974	25654256	5283	24	369.977	0.5806	0.9057	0.6244	0.8902	0.5235	0.766	Promoter	ENSG00000114062	UBE3A
DMR_912	NeuN+ hypo	chr2	1934566	1936437	1872	18	369.961	0.2456	0.8917	0.2084	0.9173	0.2017	0.8682	Intron	ENSG00000186487	MYT1L
DMR_913	NeuN+ hypo	chr11	12885174	12886954	1781	23	369.949	0.1836	0.677	0.1512	0.5658	0.1182	0.7228	Exon	ENSG00000187079	TEAD1
DMR_914	NeuN+ hypo	chr4	24670490	24671356	867	15	369.824	0.3577	0.9121	0.2965	0.9224	0.4102	0.8915	Distal Intergenic	ENSG00000109606	DHX15
DMR_915	NeuN+ hypo	chr12	77436023	77440012	3990	23	369.723	0.6213	0.948	0.6149	0.9405	0.7391	0.933	Exon	ENSG00000165891	E2F7
DMR_916	NeuN+ hypo	chr11	17772264	17775952	3689	16	369.149	0.4587	0.9177	0.4339	0.9242	0.4477	0.8807	Intron	ENSG00000129159	KCNC1
DMR_917	NeuN+ hypo	chr1	211841605	211843778	2174	20	369.011	0.5196	0.9422	0.5339	0.9424	0.6644	0.9411	Exon	ENSG00000117650	NEK2
DMR_918	NeuN+ hypo	chr2	16791487	16795707	4221	20	368.98	0.4682	0.8437	0.3953	0.8208	0.5164	0.8406	Intron	ENSG00000197872	FAM49A
DMR_919	NeuN+ hypo	chr6	154530990	154535389	4400	21	368.716	0.6037	0.949	0.635	0.9328	0.7279	0.9473	Intron	ENSG00000112038	OPRM1
DMR_920	NeuN+ hypo	chr11	70446472	70451994	5523	29	368.639	0.6485	0.8851	0.6983	0.9012	0.6161	0.8062	Intron	ENSG00000162105	SHANK2
DMR_921	NeuN+ hypo	chr3	72080685	72085691	5007	24	368.501	0.5733	0.9412	0.6307	0.9365	0.501	0.9073	Distal Intergenic	ENSG00000163421	PROK2
DMR_922	NeuN+ hypo	chr1	37513340	37513974	635	18	368.456	0.3677	0.89	0.4035	0.9298	0.4073	0.8311	Distal Intergenic	ENSG00000163873	GRIK3
DMR_923	NeuN+ hypo	chr3	5022392	5026385	3994	35	368.362	0.4295	0.7124	0.4933	0.7422	0.4428	0.8102	5 UTR	ENSG00000134107	BHLHE40
DMR_924	NeuN+ hypo	chr2	208534137	208536168	2032	29	368.023	0.6349	0.89	0.6145	0.9144	0.4368	0.8268	Distal Intergenic	ENSG00000163249	CCNYL1
DMR_925	NeuN+ hypo	chr1	84729829	84733641	3813	27	367.952	0.6219	0.9404	0.698	0.9221	0.638	0.9339	Distal Intergenic	ENSG00000203943	SAMD13
DMR_926	NeuN+ hypo	chr19	30550524	30552501	1978	29	367.764	0.4443	0.8302	0.5435	0.8169	0.5248	0.7759	Distal Intergenic	ENSG00000105176	URI1
DMR_927	NeuN+ hypo	chr5	150012964	150017909	4946	30	367.657	0.4953	0.8616	0.5786	0.8692	0.5392	0.8765	Promoter	ENSG00000171992	SYNPO
DMR_928	NeuN+ hypo	chr1	208008107	208011220	3114	20	367.485	0.4043	0.7883	0.4726	0.7629	0.4264	0.8104	Distal Intergenic	ENSG00000174059	CD34
DMR_929	NeuN+ hypo	chr3	71163163	71167713	4551	30	366.943	0.648	0.921	0.6815	0.911	0.6653	0.9099	Intron	ENSG00000114861	FOXP1
DMR_930	NeuN+ hypo	chr14	104220383	104221056	674	16	366.774	0.4977	0.939	0.4251	0.948	0.5531	0.9001	Exon	ENSG00000088808	PPP1R13B
DMR_931	NeuN+ hypo	chr5	6715095	6716186	1092	23	366.754	0.1222	0.5042	0.1797	0.5068	0.1311	0.33	Promoter	ENSG00000112941	TENT4A
DMR_932	NeuN+ hypo	chr2	206788951	206790315	1365	19	366.714	0.4473	0.9025	0.4993	0.9398	0.6881	0.9247	Distal Intergenic	ENSG00000114933	INO80D
DMR_933	NeuN+ hypo	chr17	79043862	79054683	10822	25	366.468	0.4247	0.8513	0.5218	0.8897	0.44	0.7852	Intron	ENSG00000175866	BAIAP2
DMR_934	NeuN+ hypo	chr20	57721016	57722938	1923	18	366.24	0.3474	0.9125	0.4232	0.9234	0.3862	0.9136	Distal Intergenic	ENSG00000124203	ZNF831
DMR_935	NeuN+ hypo	chr9	115092729	115094994	2266	20	365.828	0.3071	0.7102	0.3437	0.7639	0.3318	0.6413	Promoter	ENSG00000119314	PTBP3
DMR_936	NeuN+ hypo	chr3	149685233	149687030	1798	21	365.627	0.0366	0.4264	0.0376	0.4448	0.0298	0.4591	Exon	ENSG00000070087	PFN2
DMR_937	NeuN+ hypo	chr19	38757470	38759433	1964	16	365.611	0.4433	0.9021	0.4911	0.9381	0.4691	0.9112	Intron	ENSG00000167642	SPINT2
DMR_938	NeuN+ hypo	chr12	106327121	106336558	9438	28	365.386	0.5968	0.7751	0.6738	0.8477	0.7251	0.8982	Distal Intergenic	ENSG00000074590	NUAK1
DMR_939	NeuN+ hypo	chr3	111717048	111723701	6654	23	365.322	0.1299	0.3659	0.269	0.6653	0.2119	0.5112	Promoter	ENSG00000144834	TAGLN3
DMR_940	NeuN+ hypo	chr3	127461572	127463958	2387	22	365.228	0.5799	0.9004	0.6087	0.9137	0.6307	0.8914	Intron	ENSG00000074416	MGLL
DMR_941	NeuN+ hypo	chr12	57731161	57734062	2902	29	364.941	0.6459	0.8841	0.6444	0.8906	0.6493	0.8037	Distal Intergenic	ENSG00000185482	STAC3
DMR_942	NeuN+ hypo	chr8	5453504	5456740	3237	22	364.632	0.4866	0.8568	0.5444	0.8477	0.5622	0.837	Distal Intergenic	ENSG00000183117	CSMD1
DMR_943	NeuN+ hypo	chr16	22911825	22914986	3162	26	364.573	0.5998	0.8996	0.6195	0.8929	0.6234	0.8019	Intron	ENSG00000122254	HS3ST2
DMR_944	NeuN+ hypo	chr5	160814364	160824321	9958	26	364.57	0.6089	0.8481	0.6022	0.903	0.6619	0.8476	Intron	ENSG00000145864	GABRB2
DMR_945	NeuN+ hypo	chr14	96506958	96509671	2714	23	364.4	0.5448	0.8521	0.6113	0.9274	0.6131	0.8766	Distal Intergenic	ENSG00000168398	BDKRB2
DMR_946	NeuN+ hypo	chr22	34188626	34191386	2761	22	364.218	0.4211	0.8207	0.4608	0.8481	0.5351	0.8824	Intron	ENSG00000133424	LARGE1
DMR_947	NeuN+ hypo	chr14	51283627	51286217	2591	27	364.091	0.5423	0.924	0.6512	0.9274	0.5317	0.8146	Intron	ENSG00000100503	NIN
DMR_948	NeuN+ hypo	chr15	52630032	52634849	4818	23	363.969	0.4196	0.8464	0.4056	0.8502	0.554	0.8941	Exon	ENSG00000197535	MYO5A
DMR_949	NeuN+ hypo	chr2	5829969	5831021	1053	21	363.871	0.3622	0.7385	0.3637	0.7005	0.2851	0.4934	Promoter	ENSG00000176887	SOX11
DMR_950	NeuN+ hypo	chr2	101402115	101403996	1882	16	363.504	0.4338	0.9282	0.4661	0.9262	0.4095	0.9174	Distal Intergenic	ENSG00000170485	NPAS2
DMR_951	NeuN+ hypo	chr21	35498146	35501642	3497	31	363.463	0.4764	0.7523	0.5239	0.7698	0.307	0.5497	Intron	ENSG00000243927	MRPS6
DMR_952	NeuN+ hypo	chr1	181120782	181123320	2539	21	363.048	0.3748	0.6497	0.4513	0.769	0.4752	0.6592	Distal Intergenic	ENSG00000162783	IER5
DMR_953	NeuN+ hypo	chr5	11891863	11895381	3519	24	362.257	0.5602	0.8729	0.6318	0.9069	0.5412	0.8066	Intron	ENSG00000169862	CTNND2
DMR_954	NeuN+ hypo	chr2	23631669	23632984	1316	18	362.183	0.5028	0.9631	0.5666	0.9539	0.4307	0.9517	Intron	ENSG00000119771	KLHL29
DMR_955	NeuN+ hypo	chr19	31751859	31754809	2951	29	362.174	0.6156	0.839	0.5897	0.8336	0.6723	0.8364	Distal Intergenic	ENSG00000121297	TSHZ3
DMR_956	NeuN+ hypo	chr5	132802877	132806925	4049	21	362.128	0.5344	0.9347	0.5995	0.9416	0.6686	0.923	Intron	ENSG00000053108	FSTL4
DMR_957	NeuN+ hypo	chr4	152881101	152884851	3751	18	362.039	0.3332	0.9121	0.3899	0.8915	0.404	0.8836	Distal Intergenic	ENSG00000059691	GATB
DMR_958	NeuN+ hypo	chr11	132829336	132831994	2659	23	362.035	0.2646	0.6009	0.2032	0.6214	0.2987	0.4568	Intron	ENSG00000183715	OPCML
DMR_959	NeuN+ hypo	chr13	112577851	112578957	1107	18	361.959	0.5031	0.9374	0.5415	0.9142	0.4507	0.8089	Distal Intergenic	ENSG00000153498	SPACA7
DMR_960	NeuN+ hypo	chr22	37094253	37098459	4207	29	361.895	0.1497	0.4095	0.1216	0.4093	0.0708	0.2956	Promoter	ENSG00000166862	CACNG2
DMR_961	NeuN+ hypo	chr18	35147937	35149733	1797	16	361.852	0.1948	0.7693	0.2309	0.7655	0.1828	0.6263	Promoter	ENSG00000101489	CELF4
DMR_962	NeuN+ hypo	chr11	124544504	124547391	2888	25	361.766	0.5471	0.9018	0.587	0.8906	0.7531	0.9141	Promoter	ENSG00000110013	SIAE
DMR_963	NeuN+ hypo	chr21	43447782	43449414	1633	14	361.697	0.3997	0.893	0.3521	0.9213	0.4814	0.9189	Distal Intergenic	ENSG00000173276	ZBTB21
DMR_964	NeuN+ hypo	chr2	152887874	152890650	2777	19	361.518	0.5117	0.8256	0.3825	0.8542	0.5214	0.8602	Intron	ENSG00000182389	CACNB4
DMR_965	NeuN+ hypo	chr3	160475580	160482279	6700	19	361.473	0.5048	0.8855	0.5163	0.8671	0.5166	0.7773	Intron	ENSG00000163590	PPM1L
DMR_966	NeuN+ hypo	chr4	86921595	86923294	1700	20	360.758	0.4736	0.8732	0.4824	0.9025	0.5773	0.9232	3 UTR	ENSG00000138639	ARHGAP24
DMR_967	NeuN+ hypo	chr7	2834832	2836530	1699	21	360.532	0.5294	0.8768	0.534	0.9044	0.6076	0.7638	Intron	ENSG00000146535	GNA12
DMR_968	NeuN+ hypo	chr2	69866095	69869726	3632	26	360.402	0.1896	0.4823	0.1826	0.4723	0.2284	0.4781	Intron	ENSG00000115977	AAK1
DMR_969	NeuN+ hypo	chr6	110536923	110541320	4398	25	360.329	0.4955	0.8664	0.5729	0.8436	0.6126	0.9055	Exon	ENSG00000168438	CDC40
DMR_970	NeuN+ hypo	chr6	35885504	35887869	2366	28	360.32	0.2389	0.496	0.2869	0.4898	0.4102	0.6078	Intron	ENSG00000096063	SRPK1
DMR_971	NeuN+ hypo	chr11	12213206	12220039	6834	22	360.264	0.6787	0.9502	0.68	0.9254	0.7516	0.9095	Intron	ENSG00000133816	MICAL2
DMR_972	NeuN+ hypo	chr9	125880230	125884207	3978	16	359.902	0.3182	0.8908	0.3223	0.8681	0.4661	0.8844	3 UTR	ENSG00000011454	RABGAP1
DMR_973	NeuN+ hypo	chr3	54921713	54924347	2635	21	359.099	0.5683	0.9517	0.6431	0.947	0.7372	0.9268	Exon	ENSG00000144771	LRTM1
DMR_974	NeuN+ hypo	chr20	40750634	40753151	2518	16	358.917	0.4853	0.9353	0.4213	0.9069	0.5493	0.9048	Intron	ENSG00000124177	CHD6
DMR_975	NeuN+ hypo	chr6	152616701	152622734	6034	30	358.839	0.4189	0.6647	0.4695	0.7136	0.592	0.8552	Exon	ENSG00000131018	SYNE1
DMR_976	NeuN+ hypo	chr17	61873346	61874699	1354	23	358.782	0.5462	0.9457	0.599	0.9421	0.6522	0.9498	Intron	ENSG00000198231	DDX42
DMR_977	NeuN+ hypo	chr11	46782820	46785152	2333	18	358.751	0.4077	0.8334	0.4277	0.8724	0.5011	0.8923	Exon	ENSG00000180210	F2
DMR_978	NeuN+ hypo	chr12	130972124	130974331	2208	21	357.723	0.4809	0.8476	0.4081	0.7814	0.3904	0.8278	Distal Intergenic	ENSG00000125207	PIWIL1
DMR_979	NeuN+ hypo	chr3	7661140	7664527	3388	20	357.703	0.5688	0.9071	0.6069	0.8899	0.5512	0.8534	Intron	ENSG00000196277	GRM7
DMR_980	NeuN+ hypo	chr2	73233548	73236799	3252	26	357.481	0.5331	0.942	0.6248	0.9419	0.5459	0.9193	Intron	ENSG00000144040	SFXN5
DMR_981	NeuN+ hypo	chr3	10502853	10508605	5753	18	357.472	0.3569	0.8636	0.5071	0.9233	0.3653	0.6892	Intron	ENSG00000157087	ATP2B2
DMR_982	NeuN+ hypo	chr1	26110554	26114594	4041	20	357.442	0.5428	0.8527	0.5593	0.8666	0.6669	0.8792	3 UTR	ENSG00000162430	SELENON
DMR_983	NeuN+ hypo	chr7	36405162	36406264	1103	21	357.391	0.5031	0.8115	0.4211	0.7479	0.4895	0.8478	Intron	ENSG00000164542	KIAA0895
DMR_984	NeuN+ hypo	chr18	3794123	3797448	3326	20	357.364	0.5949	0.907	0.6138	0.9229	0.5654	0.8867	Intron	ENSG00000170579	DLGAP1
DMR_985	NeuN+ hypo	chr4	53729446	53734334	4889	28	357.181	0.4592	0.7912	0.5578	0.7869	0.4773	0.7888	3 UTR	ENSG00000128045	RASL11B
DMR_986	NeuN+ hypo	chr10	118465517	118468851	3335	22	357.164	0.4924	0.9045	0.5464	0.9211	0.6173	0.8124	Exon	ENSG00000165868	HSPA12A
DMR_987	NeuN+ hypo	chr1	16255798	16257320	1523	28	357.079	0.4701	0.7378	0.4493	0.7443	0.4616	0.7327	Exon	ENSG00000116809	ZBTB17
DMR_988	NeuN+ hypo	chr14	24016220	24019822	3603	22	357.051	0.2133	0.59	0.229	0.5498	0.2104	0.474	Intron	ENSG00000136367	ZFHX2
DMR_989	NeuN+ hypo	chr11	61446996	61454147	7152	31	356.755	0.3052	0.4705	0.6055	0.8301	0.5101	0.7289	Promoter	ENSG00000134780	DAGLA
DMR_990	NeuN+ hypo	chr9	101104565	101108379	3815	28	356.726	0.5974	0.8662	0.6166	0.8843	0.566	0.7967	Intron	ENSG00000095383	TBC1D2
DMR_991	NeuN+ hypo	chr2	99512412	99514794	2383	22	356.638	0.541	0.9218	0.5985	0.9347	0.6583	0.8968	Intron	ENSG00000196872	KIAA1211L
DMR_992	NeuN+ hypo	chr17	53360070	53364678	4609	25	356.344	0.4509	0.7899	0.4865	0.7297	0.4327	0.6895	Intron	ENSG00000108924	HLF
DMR_993	NeuN+ hypo	chr2	23917062	23920832	3771	19	355.886	0.7066	0.8869	0.4872	0.8614	0.6879	0.9123	3 UTR	ENSG00000119771	KLHL29
DMR_994	NeuN+ hypo	chr16	66842942	66846232	3291	24	355.798	0.6433	0.9346	0.6248	0.9303	0.6756	0.8718	Exon	ENSG00000249961	TERB1
DMR_995	NeuN+ hypo	chr13	37249633	37252775	3143	22	355.661	0.3941	0.7006	0.5113	0.8284	0.4983	0.7839	Intron	ENSG00000180440	SERTM1
DMR_996	NeuN+ hypo	chr1	6139693	6148222	8530	30	355.419	0.456	0.7715	0.5398	0.7908	0.4326	0.7658	Distal Intergenic	ENSG00000116254	CHD5
DMR_997	NeuN+ hypo	chr4	151950695	151952367	1673	23	355.188	0.5727	0.9393	0.6226	0.9166	0.5173	0.8984	Distal Intergenic	ENSG00000198589	LRBA
DMR_998	NeuN+ hypo	chr5	179676319	179679598	3280	22	355.123	0.6692	0.9299	0.5975	0.9442	0.5102	0.9277	Intron	ENSG00000050748	MAPK9
DMR_999	NeuN+ hypo	chr5	18113703	18116307	2605	23	355.092	0.373	0.7334	0.4	0.6667	0.4522	0.6592	Distal Intergenic	ENSG00000176788	BASP1
DMR_1000	NeuN+ hypo	chr1	45409764	45413968	4205	22	354.802	0.3731	0.8216	0.4679	0.8625	0.5422	0.7947	Intron	ENSG00000070785	EIF2B3
DMR_1001	NeuN+ hypo	chr10	11274002	11278132	4131	32	353.981	0.6622	0.8838	0.7402	0.9283	0.5998	0.9388	Intron	ENSG00000048740	CELF2
DMR_1002	NeuN+ hypo	chr9	138875184	138875798	615	15	353.758	0.186	0.744	0.1742	0.8288	0.1003	0.6353	Distal Intergenic	ENSG00000130560	UBAC1
DMR_1003	NeuN+ hypo	chr5	156987334	156990029	2696	20	353.16	0.3715	0.8823	0.5366	0.9031	0.3175	0.8387	Intron	ENSG00000135074	ADAM19
DMR_1004	NeuN+ hypo	chr9	130427248	130430646	3399	26	353.146	0.4603	0.7775	0.5558	0.8041	0.6	0.842	Exon	ENSG00000160401	CFAP157
DMR_1005	NeuN+ hypo	chr3	65384107	65388389	4283	28	352.946	0.3325	0.6763	0.3347	0.6862	0.354	0.6486	Exon	ENSG00000151276	MAGI1
DMR_1006	NeuN+ hypo	chr12	14033247	14038749	5503	34	352.932	0.5872	0.8242	0.6759	0.8291	0.6242	0.877	Intron	ENSG00000273079	GRIN2B
DMR_1007	NeuN+ hypo	chr4	16882968	16885955	2988	23	352.864	0.6358	0.9542	0.6181	0.9266	0.6664	0.9233	Intron	ENSG00000169744	LDB2
DMR_1008	NeuN+ hypo	chr16	70679912	70684971	5060	20	352.847	0.2903	0.7088	0.3221	0.8222	0.2544	0.5461	5 UTR	ENSG00000157368	IL34
DMR_1009	NeuN+ hypo	chr4	153025328	153028295	2968	19	352.445	0.4627	0.9131	0.4572	0.9158	0.6884	0.8588	Distal Intergenic	ENSG00000109670	FBXW7
DMR_1010	NeuN+ hypo	chr1	208251449	208255096	3648	17	352.427	0.4019	0.8243	0.3418	0.8836	0.4069	0.8264	Exon	ENSG00000076356	PLXNA2
DMR_1011	NeuN+ hypo	chr2	11553783	11555958	2176	28	352.389	0.6003	0.9066	0.6679	0.8491	0.6887	0.9165	Distal Intergenic	ENSG00000169016	E2F6
DMR_1012	NeuN+ hypo	chr9	101330662	101334583	3922	18	352.358	0.5403	0.9025	0.4645	0.8673	0.4309	0.8478	Intron	ENSG00000136928	GABBR2
DMR_1013	NeuN+ hypo	chr17	77535854	77538180	2327	25	352.277	0.4831	0.9139	0.5535	0.9111	0.4082	0.8155	Distal Intergenic	ENSG00000167281	RBFOX3
DMR_1014	NeuN+ hypo	chr5	160929141	160937373	8233	31	352.276	0.5549	0.8555	0.6336	0.8602	0.6309	0.8983	Intron	ENSG00000145864	GABRB2
DMR_1015	NeuN+ hypo	chr7	98598724	98600442	1719	20	351.642	0.4776	0.8515	0.4728	0.8816	0.6715	0.9369	Intron	ENSG00000196367	TRRAP
DMR_1016	NeuN+ hypo	chr3	56963472	56967121	3650	22	351.63	0.4682	0.867	0.5672	0.8383	0.5009	0.8061	Intron	ENSG00000163947	ARHGEF3
DMR_1017	NeuN+ hypo	chr17	57566791	57569255	2465	23	351.531	0.4442	0.8409	0.4787	0.8695	0.5697	0.8066	Distal Intergenic	ENSG00000108406	DHX40
DMR_1018	NeuN+ hypo	chr5	137803472	137806312	2841	25	351.444	0.4346	0.8374	0.5101	0.8678	0.4343	0.8614	Distal Intergenic	ENSG00000132563	REEP2
DMR_1019	NeuN+ hypo	chr12	4556149	4558401	2253	19	351.192	0.4851	0.9067	0.4991	0.895	0.4897	0.8494	Promoter	ENSG00000111241	FGF6
DMR_1020	NeuN+ hypo	chr16	2193236	2193962	727	20	351.052	0.1982	0.7225	0.3212	0.8091	0.1384	0.6148	Distal Intergenic	ENSG00000167964	RAB26
DMR_1021	NeuN+ hypo	chr18	54877573	54881796	4224	21	350.951	0.5115	0.8309	0.4993	0.8421	0.5536	0.7477	Distal Intergenic	ENSG00000228075	BOD1L2
DMR_1022	NeuN+ hypo	chr12	3921271	3922963	1693	19	350.616	0.6179	0.9313	0.5273	0.9159	0.6936	0.9164	3 UTR	ENSG00000130038	CRACR2A
DMR_1023	NeuN+ hypo	chr3	124213265	124220403	7139	27	350.592	0.6416	0.9407	0.6751	0.9286	0.6652	0.9254	Exon	ENSG00000160145	KALRN
DMR_1024	NeuN+ hypo	chr1	244334849	244339665	4817	26	350.458	0.5833	0.8919	0.589	0.8819	0.6861	0.9126	Distal Intergenic	ENSG00000179456	ZBTB18
DMR_1025	NeuN+ hypo	chr15	72044167	72045393	1227	15	350.19	0.2336	0.7492	0.3	0.7666	0.3898	0.7102	Intron	ENSG00000066933	MYO9A
DMR_1026	NeuN+ hypo	chr10	18576930	18579713	2784	25	350.099	0.6042	0.9223	0.6145	0.9286	0.6869	0.9205	Intron	ENSG00000165995	CACNB2
DMR_1027	NeuN+ hypo	chr13	45005298	45008990	3693	20	350.088	0.1527	0.4696	0.123	0.5913	0.2285	0.429	3 UTR	ENSG00000102804	TSC22D1
DMR_1028	NeuN+ hypo	chr22	49653882	49655757	1876	29	349.874	0.5369	0.8187	0.4899	0.8104	0.5456	0.7591	Distal Intergenic	ENSG00000100425	BRD1
DMR_1029	NeuN+ hypo	chr2	163688104	163694575	6472	23	349.694	0.5155	0.797	0.5216	0.8139	0.6887	0.9013	Exon	ENSG00000184611	KCNH7
DMR_1030	NeuN+ hypo	chr3	71156929	71159364	2436	22	349.43	0.5184	0.916	0.5794	0.911	0.5367	0.8961	Intron	ENSG00000114861	FOXP1
DMR_1031	NeuN+ hypo	chr22	46744497	46745763	1267	21	349.33	0.3892	0.8485	0.458	0.8158	0.6783	0.8767	Intron	ENSG00000100416	TRMU
DMR_1032	NeuN+ hypo	chr12	2163737	2166402	2666	16	349.145	0.1862	0.7559	0.2017	0.7569	0.2591	0.727	Intron	ENSG00000151067	CACNA1C
DMR_1033	NeuN+ hypo	chr3	107665561	107672779	7219	25	349	0.5635	0.8978	0.6239	0.9098	0.6868	0.8942	Distal Intergenic	ENSG00000196776	CD47
DMR_1034	NeuN+ hypo	chr6	155548616	155550872	2257	21	348.98	0.4177	0.7443	0.4756	0.8531	0.6039	0.8784	Intron	ENSG00000146426	TIAM2
DMR_1035	NeuN+ hypo	chr11	84252406	84257640	5235	20	348.835	0.568	0.8457	0.53	0.8319	0.5368	0.8392	Intron	ENSG00000150672	DLG2
DMR_1036	NeuN+ hypo	chr22	48026847	48029927	3081	22	348.566	0.4188	0.9101	0.5358	0.8855	0.6183	0.8518	Distal Intergenic	ENSG00000219438	TAFA5
DMR_1037	NeuN+ hypo	chr1	209761856	209764326	2471	18	348.407	0.3496	0.8065	0.421	0.8524	0.3265	0.8114	Intron	ENSG00000008118	CAMK1G
DMR_1038	NeuN+ hypo	chr2	226265272	226271072	5801	15	348.394	0.2959	0.7846	0.33	0.7924	0.3588	0.8002	Promoter	ENSG00000144460	NYAP2
DMR_1039	NeuN+ hypo	chr2	173893111	173896130	3020	22	348.09	0.5259	0.8347	0.4949	0.8394	0.4652	0.6996	Exon	ENSG00000091436	MAP3K20
DMR_1040	NeuN+ hypo	chr3	4782393	4784572	2180	21	347.985	0.5165	0.9251	0.5263	0.9198	0.496	0.9279	Intron	ENSG00000134107	BHLHE40
DMR_1041	NeuN+ hypo	chr13	47455258	47464276	9019	31	347.725	0.7117	0.9119	0.7301	0.915	0.6224	0.9029	Intron	ENSG00000102468	HTR2A
DMR_1042	NeuN+ hypo	chr5	6419471	6420401	931	13	347.724	0.259	0.8837	0.2409	0.9152	0.4538	0.8958	Distal Intergenic	ENSG00000215218	UBE2QL1
DMR_1043	NeuN+ hypo	chr2	136421472	136427466	5995	23	347.574	0.6792	0.943	0.6794	0.9395	0.6896	0.8917	Intron	ENSG00000144224	UBXN4
DMR_1044	NeuN+ hypo	chr17	1435820	1437920	2101	19	347.556	0.4509	0.8641	0.3502	0.8162	0.375	0.616	Exon	ENSG00000132376	INPP5K
DMR_1045	NeuN+ hypo	chr8	90934220	90937430	3211	15	347.55	0.4113	0.826	0.3001	0.772	0.4604	0.7924	Exon	ENSG00000164823	OSGIN2
DMR_1046	NeuN+ hypo	chr5	106941280	106944519	3240	24	347.31	0.4701	0.8488	0.578	0.861	0.5496	0.8558	Intron	ENSG00000184349	EFNA5
DMR_1047	NeuN+ hypo	chr8	80525908	80528264	2357	18	346.91	0.2428	0.6598	0.2709	0.6057	0.1734	0.6489	Intron	ENSG00000104435	STMN2
DMR_1048	NeuN+ hypo	chr1	74977459	74980072	2614	18	346.904	0.3388	0.7942	0.3225	0.7785	0.3844	0.7777	Distal Intergenic	ENSG00000178965	ERICH3
DMR_1049	NeuN+ hypo	chr6	144692569	144695282	2714	27	346.77	0.6828	0.9442	0.7196	0.9344	0.6416	0.9006	Intron	ENSG00000152818	UTRN
DMR_1050	NeuN+ hypo	chr12	121090718	121097044	6327	26	346.574	0.6272	0.9114	0.6702	0.9148	0.669	0.8766	Promoter	ENSG00000157782	CABP1
DMR_1051	NeuN+ hypo	chr21	43516430	43517872	1443	15	346.308	0.2929	0.8967	0.3623	0.8992	0.3863	0.8354	Intron	ENSG00000177398	UMODL1
DMR_1052	NeuN+ hypo	chr1	20960867	20963025	2159	25	346.245	0.4339	0.7982	0.5754	0.8092	0.2507	0.6575	Intron	ENSG00000158828	PINK1
DMR_1053	NeuN+ hypo	chr2	65577936	65580375	2440	25	346.212	0.4393	0.8041	0.5708	0.8352	0.4596	0.7119	Intron	ENSG00000198369	SPRED2
DMR_1054	NeuN+ hypo	chr1	240314483	240317138	2656	18	346.067	0.4473	0.9384	0.515	0.9204	0.589	0.9342	Intron	ENSG00000155816	FMN2
DMR_1055	NeuN+ hypo	chr17	17102190	17103631	1442	26	345.695	0.6285	0.9248	0.7143	0.9552	0.7384	0.8955	Downstream	ENSG00000179598	PLD6
DMR_1056	NeuN+ hypo	chr12	120157369	120161677	4309	31	345.518	0.6518	0.8654	0.6569	0.935	0.7352	0.9041	Exon	ENSG00000111725	PRKAB1
DMR_1057	NeuN+ hypo	chr10	125846904	125850923	4020	17	345.515	0.3741	0.8187	0.5277	0.8551	0.4738	0.7774	Intron	ENSG00000182022	CHST15
DMR_1058	NeuN+ hypo	chr10	15207825	15209775	1951	21	345.205	0.305	0.6706	0.3616	0.753	0.0648	0.2813	Intron	ENSG00000152465	NMT2
DMR_1059	NeuN+ hypo	chr3	10452017	10459423	7407	22	345.201	0.599	0.9189	0.6201	0.9206	0.6487	0.8417	Exon	ENSG00000157087	ATP2B2
DMR_1060	NeuN+ hypo	chr12	52405489	52411681	6193	22	345.165	0.4392	0.677	0.6487	0.9352	0.5076	0.7384	3 UTR	ENSG00000161835	GRASP
DMR_1061	NeuN+ hypo	chr1	6245078	6246829	1752	27	344.808	0.5337	0.8282	0.5568	0.8023	0.638	0.8792	3 UTR	ENSG00000116254	CHD5
DMR_1062	NeuN+ hypo	chr18	76009117	76010708	1592	25	344.771	0.6174	0.8673	0.5039	0.8307	0.6296	0.8175	Distal Intergenic	ENSG00000256463	SALL3
DMR_1063	NeuN+ hypo	chr12	63123948	63125967	2020	17	344.613	0.3807	0.8911	0.4544	0.8945	0.6126	0.9197	Intron	ENSG00000111110	PPM1H
DMR_1064	NeuN+ hypo	chr3	130367422	130368808	1387	18	344.378	0.3637	0.9239	0.4263	0.9448	0.6699	0.9265	Exon	ENSG00000206384	COL6A6
DMR_1065	NeuN+ hypo	chr16	23857924	23860314	2391	19	344.376	0.4355	0.9325	0.5649	0.9345	0.3165	0.9034	Intron	ENSG00000166501	PRKCB
DMR_1066	NeuN+ hypo	chr16	79792367	79794737	2371	29	344.319	0.6733	0.9111	0.6103	0.9238	0.639	0.8712	Distal Intergenic	ENSG00000178573	MAF
DMR_1067	NeuN+ hypo	chr1	67805077	67806866	1790	15	344.305	0.3036	0.8532	0.3295	0.8592	0.3258	0.8906	Intron	ENSG00000081985	IL12RB2
DMR_1068	NeuN+ hypo	chr12	71053905	71058050	4146	18	344.169	0.4896	0.9037	0.5307	0.8601	0.6004	0.8347	Promoter	ENSG00000153233	PTPRR
DMR_1069	NeuN+ hypo	chr11	123553549	123556218	2670	21	343.991	0.2964	0.7066	0.3028	0.7091	0.2894	0.7718	Distal Intergenic	ENSG00000166257	SCN3B
DMR_1070	NeuN+ hypo	chr7	158268938	158269815	878	19	343.961	0.3258	0.8833	0.3682	0.8649	0.3353	0.8883	Distal Intergenic	ENSG00000106018	VIPR2
DMR_1071	NeuN+ hypo	chr8	21933463	21935617	2155	16	343.845	0.3701	0.9234	0.4003	0.8946	0.4974	0.9073	Intron	ENSG00000158856	DMTN
DMR_1072	NeuN+ hypo	chr4	166111640	166115876	4237	18	343.597	0.4873	0.9222	0.5624	0.9057	0.5376	0.8773	Distal Intergenic	ENSG00000109466	KLHL2
DMR_1073	NeuN+ hypo	chr6	43422090	43425852	3763	25	343.499	0.1482	0.3269	0.4422	0.806	0.2102	0.4539	Promoter	ENSG00000171462	DLK2
DMR_1074	NeuN+ hypo	chr18	56632480	56635863	3384	23	343.334	0.5199	0.8489	0.4478	0.8834	0.5017	0.6968	Intron	ENSG00000074657	ZNF532
DMR_1075	NeuN+ hypo	chr6	107951369	107958742	7374	29	343.325	0.4125	0.6415	0.6571	0.8819	0.4294	0.6941	3 UTR	ENSG00000146285	SCML4
DMR_1076	NeuN+ hypo	chr2	52008394	52012215	3822	19	343.223	0.4607	0.8739	0.4558	0.9189	0.6514	0.8583	Distal Intergenic	ENSG00000143942	CHAC2
DMR_1077	NeuN+ hypo	chr18	42533228	42539078	5851	21	342.79	0.5858	0.9175	0.6415	0.9316	0.6181	0.8258	Exon	ENSG00000132874	SLC14A2
DMR_1078	NeuN+ hypo	chr11	121333372	121337118	3747	28	342.418	0.4879	0.7611	0.5346	0.8332	0.5762	0.8489	Intron	ENSG00000137642	SORL1
DMR_1079	NeuN+ hypo	chr21	21394813	21398045	3233	17	342.4	0.4829	0.8957	0.4629	0.9193	0.4757	0.871	Distal Intergenic	ENSG00000154654	NCAM2
DMR_1080	NeuN+ hypo	chr2	200245380	200248105	2726	20	342.199	0.3736	0.8423	0.4917	0.8516	0.4468	0.751	Exon	ENSG00000119042	SATB2
DMR_1081	NeuN+ hypo	chr12	111636045	111638748	2704	24	342.094	0.6211	0.9273	0.6509	0.9171	0.7088	0.9026	Intron	ENSG00000111249	CUX2
DMR_1082	NeuN+ hypo	chr1	214543419	214546123	2705	20	342.08	0.4955	0.9436	0.5408	0.9211	0.4774	0.941	Exon	ENSG00000143499	SMYD2
DMR_1083	NeuN+ hypo	chr7	137157440	137161083	3644	22	341.995	0.4319	0.8409	0.501	0.7945	0.5802	0.8743	Intron	ENSG00000105894	PTN
DMR_1084	NeuN+ hypo	chr11	113991400	113993765	2366	18	341.932	0.5323	0.8775	0.3671	0.8144	0.4145	0.8821	Intron	ENSG00000109906	ZBTB16
DMR_1085	NeuN+ hypo	chr5	149600611	149604505	3895	21	341.854	0.4839	0.9152	0.5967	0.9124	0.5968	0.911	3 UTR	ENSG00000011083	SLC6A7
DMR_1086	NeuN+ hypo	chr5	179803643	179806183	2541	20	341.828	0.5126	0.9394	0.5308	0.9111	0.7121	0.9206	Distal Intergenic	ENSG00000131459	GFPT2
DMR_1087	NeuN+ hypo	chr18	8815522	8817852	2331	15	341.731	0.3756	0.8581	0.2696	0.9021	0.3118	0.8977	Intron	ENSG00000168502	MTCL1
DMR_1088	NeuN+ hypo	chr4	46386205	46390832	4628	20	341.522	0.3634	0.7184	0.3738	0.7741	0.2771	0.6267	5 UTR	ENSG00000151834	GABRA2
DMR_1089	NeuN+ hypo	chr2	46060136	46062723	2588	18	341.457	0.4685	0.9259	0.4884	0.9302	0.4662	0.9458	Intron	ENSG00000171132	PRKCE
DMR_1090	NeuN+ hypo	chr3	107909742	107913096	3355	18	341.433	0.571	0.959	0.6309	0.9502	0.6056	0.96	Exon	ENSG00000114446	IFT57
DMR_1091	NeuN+ hypo	chr9	101141948	101145185	3238	20	341.134	0.5655	0.845	0.5387	0.8729	0.5683	0.7557	Intron	ENSG00000095383	TBC1D2
DMR_1092	NeuN+ hypo	chr3	70114079	70118354	4276	25	341.098	0.518	0.8274	0.5629	0.8311	0.5713	0.8417	Distal Intergenic	ENSG00000187098	MITF
DMR_1093	NeuN+ hypo	chr13	36365697	36368774	3078	22	341.037	0.5583	0.87	0.5672	0.8992	0.6378	0.8806	Exon	ENSG00000133083	DCLK1
DMR_1094	NeuN+ hypo	chr9	137999784	138007854	8071	24	341.03	0.5638	0.8664	0.5475	0.8636	0.6289	0.8986	Intron	ENSG00000130558	OLFM1
DMR_1095	NeuN+ hypo	chr3	73774839	73778393	3555	24	340.834	0.4882	0.8881	0.68	0.9048	0.6604	0.8886	Distal Intergenic	ENSG00000121440	PDZRN3
DMR_1096	NeuN+ hypo	chr8	40388866	40392348	3483	19	340.731	0.465	0.8643	0.4865	0.8643	0.7621	0.9338	3 UTR	ENSG00000165061	ZMAT4
DMR_1097	NeuN+ hypo	chr3	156803585	156805787	2203	17	340.441	0.206	0.6003	0.1886	0.6846	0.364	0.8564	Distal Intergenic	ENSG00000163660	CCNL1
DMR_1098	NeuN+ hypo	chr4	54408537	54415165	6629	26	340.293	0.6242	0.9157	0.6722	0.8789	0.5524	0.8369	Intron	ENSG00000072201	LNX1
DMR_1099	NeuN+ hypo	chr17	10774095	10776166	2072	25	340.135	0.5338	0.821	0.5173	0.8915	0.7276	0.906	Distal Intergenic	ENSG00000233670	PIRT
DMR_1100	NeuN+ hypo	chr2	197327194	197333810	6617	30	339.992	0.6523	0.9036	0.6803	0.904	0.6923	0.8876	Intron	ENSG00000138411	HECW2
DMR_1101	NeuN+ hypo	chr3	53530180	53534077	3898	22	339.934	0.2968	0.6576	0.3513	0.7296	0.3202	0.4935	Exon	ENSG00000157388	CACNA1D
DMR_1102	NeuN+ hypo	chr15	83560915	83563250	2336	27	339.854	0.7183	0.9475	0.7034	0.9309	0.631	0.9339	Exon	ENSG00000103942	HOMER2
DMR_1103	NeuN+ hypo	chr18	35023025	35025884	2860	16	339.729	0.31	0.7729	0.3607	0.8428	0.1658	0.4145	Intron	ENSG00000101489	CELF4
DMR_1104	NeuN+ hypo	chr18	2920746	2921538	793	16	339.694	0.4084	0.9292	0.365	0.9248	0.4355	0.9181	Exon	ENSG00000132205	EMILIN2
DMR_1105	NeuN+ hypo	chr9	72284512	72285969	1458	16	339.6	0.3287	0.8271	0.3885	0.7837	0.3217	0.7864	Intron	ENSG00000107282	APBA1
DMR_1106	NeuN+ hypo	chr17	11927266	11930520	3255	21	339.374	0.4975	0.9036	0.5299	0.8909	0.4662	0.8891	Intron	ENSG00000065559	MAP2K4
DMR_1107	NeuN+ hypo	chr4	54973111	54975559	2449	31	339.348	0.3562	0.7128	0.3727	0.5979	0.3518	0.6857	Intron	ENSG00000180613	GSX2
DMR_1108	NeuN+ hypo	chr8	23161259	23162802	1544	17	339.266	0.2734	0.6025	0.2614	0.7027	0.3314	0.8087	Distal Intergenic	ENSG00000104679	R3HCC1
DMR_1109	NeuN+ hypo	chr10	97238814	97242823	4010	29	339.107	0.5571	0.8335	0.5889	0.8434	0.6712	0.8279	Promoter	ENSG00000095637	SORBS1
DMR_1110	NeuN+ hypo	chr6	164023068	164024543	1476	19	339.066	0.5414	0.8789	0.5214	0.8979	0.6728	0.862	Distal Intergenic	ENSG00000112531	QKI
DMR_1111	NeuN+ hypo	chr2	23687498	23690605	3108	21	339.06	0.6595	0.9321	0.6693	0.929	0.7102	0.9345	Intron	ENSG00000119771	KLHL29
DMR_1112	NeuN+ hypo	chr8	80566016	80570467	4452	26	338.858	0.7009	0.9401	0.7231	0.9318	0.6936	0.9346	Exon	ENSG00000104435	STMN2
DMR_1113	NeuN+ hypo	chr7	154003056	154007942	4887	34	338.636	0.4702	0.7689	0.5258	0.7827	0.5269	0.7615	Intron	ENSG00000130226	DPP6
DMR_1114	NeuN+ hypo	chr2	149833283	149835902	2620	19	338.453	0.3824	0.7797	0.447	0.7767	0.2265	0.7375	Exon	ENSG00000168280	KIF5C
DMR_1115	NeuN+ hypo	chr18	34836572	34844749	8178	23	338.385	0.5954	0.8677	0.5941	0.8572	0.5761	0.8568	3 UTR	ENSG00000150477	KIAA1328
DMR_1116	NeuN+ hypo	chr11	11637836	11641593	3758	20	338.319	0.45	0.8348	0.4692	0.7995	0.4697	0.849	Intron	ENSG00000110328	GALNT18
DMR_1117	NeuN+ hypo	chr5	14158926	14160283	1358	24	338.299	0.5169	0.8664	0.5671	0.8836	0.398	0.708	Intron	ENSG00000038382	TRIO
DMR_1118	NeuN+ hypo	chr12	24689423	24693614	4192	28	338.27	0.5807	0.8262	0.6513	0.8962	0.4788	0.6771	Intron	ENSG00000134532	SOX5
DMR_1119	NeuN+ hypo	chr10	97151308	97154893	3586	18	338.063	0.5282	0.9109	0.485	0.9308	0.6077	0.9082	Exon	ENSG00000095637	SORBS1
DMR_1120	NeuN+ hypo	chr3	186210852	186212073	1222	22	337.848	0.5022	0.8452	0.5019	0.7987	0.6488	0.8267	Distal Intergenic	ENSG00000213139	CRYGS
DMR_1121	NeuN+ hypo	chr3	115380649	115387301	6653	25	337.826	0.591	0.9307	0.7302	0.9494	0.7537	0.9075	5 UTR	ENSG00000172020	GAP43
DMR_1122	NeuN+ hypo	chr1	77335030	77339636	4607	18	337.618	0.463	0.8229	0.514	0.8637	0.4992	0.7485	Intron	ENSG00000117069	ST6GALNAC5
DMR_1123	NeuN+ hypo	chr7	69851601	69855303	3703	21	337.539	0.5466	0.9067	0.5995	0.8806	0.6808	0.8898	Intron	ENSG00000185274	GALNT17
DMR_1124	NeuN+ hypo	chr12	118403668	118406276	2609	30	337.495	0.0778	0.3469	0.0785	0.2756	0.0944	0.317	Promoter	ENSG00000171435	KSR2
DMR_1125	NeuN+ hypo	chr1	176871686	176874420	2735	20	337.343	0.3589	0.8308	0.4285	0.8606	0.5202	0.8439	Intron	ENSG00000152092	ASTN1
DMR_1126	NeuN+ hypo	chr20	4929659	4932619	2961	26	337.284	0.4223	0.7231	0.4928	0.7567	0.6085	0.8066	Intron	ENSG00000089057	SLC23A2
DMR_1127	NeuN+ hypo	chr2	162825505	162829580	4076	21	337.279	0.5889	0.9356	0.6049	0.9371	0.6518	0.9288	Intron	ENSG00000197635	DPP4
DMR_1128	NeuN+ hypo	chr18	5297091	5298007	917	18	337.148	0.2591	0.7372	0.2964	0.7864	0.3089	0.7727	Promoter	ENSG00000198081	ZBTB14
DMR_1129	NeuN+ hypo	chr11	128865267	128869038	3772	24	337.063	0.6362	0.9373	0.6959	0.9507	0.7327	0.9469	Promoter	ENSG00000134909	ARHGAP32
DMR_1130	NeuN+ hypo	chr7	75968211	75971894	3684	24	337.036	0.5662	0.8512	0.5142	0.7774	0.5948	0.8534	Intron	ENSG00000170027	YWHAG
DMR_1131	NeuN+ hypo	chr4	173884111	173886561	2451	19	336.631	0.3907	0.8464	0.4897	0.8551	0.4947	0.8621	Intron	ENSG00000109586	GALNT7
DMR_1132	NeuN+ hypo	chr6	28849357	28852127	2771	21	336.229	0.406	0.8143	0.5289	0.8363	0.4518	0.6192	Distal Intergenic	ENSG00000204713	TRIM27
DMR_1133	NeuN+ hypo	chr11	126928917	126931500	2584	20	336.079	0.3623	0.7465	0.3827	0.7698	0.4939	0.8405	Distal Intergenic	ENSG00000149571	KIRREL3
DMR_1134	NeuN+ hypo	chr18	44332237	44336041	3805	30	335.996	0.2629	0.5347	0.3837	0.5526	0.4964	0.7693	Intron	ENSG00000101638	ST8SIA5
DMR_1135	NeuN+ hypo	chr7	132293403	132296324	2922	17	335.963	0.4563	0.8997	0.5453	0.8857	0.4232	0.7629	Intron	ENSG00000221866	PLXNA4
DMR_1136	NeuN+ hypo	chr12	108742475	108743180	706	13	335.952	0.2252	0.8104	0.2566	0.8193	0.28	0.5902	Distal Intergenic	ENSG00000198855	FICD
DMR_1137	NeuN+ hypo	chr9	33318039	33319556	1518	17	335.521	0.4966	0.9536	0.503	0.9505	0.7677	0.951	Exon	ENSG00000086102	NFX1
DMR_1138	NeuN+ hypo	chr19	3268121	3278751	10631	41	335.506	0.3615	0.5161	0.5174	0.7257	0.4285	0.6273	Exon	ENSG00000161082	CELF5
DMR_1139	NeuN+ hypo	chr8	10116861	10120429	3569	18	335.382	0.4449	0.9362	0.4703	0.9484	0.4869	0.6536	Intron	ENSG00000175806	MSRA
DMR_1140	NeuN+ hypo	chr6	143720095	143721994	1900	18	335.082	0.4726	0.8975	0.4496	0.8978	0.4974	0.927	Distal Intergenic	ENSG00000189007	ADAT2
DMR_1141	NeuN+ hypo	chr1	229471112	229475122	4011	18	334.586	0.3465	0.805	0.4256	0.8536	0.4414	0.8985	Intron	ENSG00000154429	CCSAP
DMR_1142	NeuN+ hypo	chr11	114026664	114030242	3579	26	334.143	0.626	0.832	0.5881	0.8497	0.718	0.9447	Exon	ENSG00000109906	ZBTB16
DMR_1143	NeuN+ hypo	chr7	130775194	130779226	4033	23	334.078	0.5609	0.8244	0.4377	0.7358	0.4434	0.8412	Distal Intergenic	ENSG00000128585	MKLN1
DMR_1144	NeuN+ hypo	chr10	125973599	125975994	2396	25	334.075	0.5573	0.8362	0.5538	0.8505	0.6199	0.872	Distal Intergenic	ENSG00000182022	CHST15
DMR_1145	NeuN+ hypo	chr9	84646242	84652374	6133	24	333.998	0.5516	0.8356	0.5844	0.8526	0.6997	0.868	Distal Intergenic	ENSG00000214929	SPATA31D1
DMR_1146	NeuN+ hypo	chr2	149852617	149856775	4159	24	333.97	0.4368	0.7344	0.4849	0.7663	0.4118	0.7973	Exon	ENSG00000150556	LYPD6B
DMR_1147	NeuN+ hypo	chr3	127715633	127716647	1015	13	333.894	0.3281	0.9235	0.4153	0.9357	0.478	0.9002	Distal Intergenic	ENSG00000058262	SEC61A1
DMR_1148	NeuN+ hypo	chr2	79594421	79598676	4256	19	333.733	0.4336	0.6955	0.5381	0.7707	0.5619	0.7685	Distal Intergenic	ENSG00000172016	REG3A
DMR_1149	NeuN+ hypo	chr21	36580065	36581389	1325	21	333.62	0.5763	0.8914	0.5779	0.887	0.456	0.9434	Distal Intergenic	ENSG00000159216	RUNX1
DMR_1150	NeuN+ hypo	chr17	6447578	6454533	6956	26	333.53	0.5261	0.8705	0.4605	0.8854	0.6143	0.844	Intron	ENSG00000091622	PITPNM3
DMR_1151	NeuN+ hypo	chr6	29597113	29602174	5062	25	333.359	0.1739	0.3788	0.3662	0.6309	0.1837	0.3923	Distal Intergenic	ENSG00000204655	MOG
DMR_1152	NeuN+ hypo	chr16	9922147	9925179	3033	20	333.261	0.5202	0.9066	0.6415	0.9319	0.439	0.8519	Exon	ENSG00000183454	GRIN2A
DMR_1153	NeuN+ hypo	chr3	126431816	126433924	2109	18	333.241	0.5799	0.9355	0.5629	0.9382	0.5606	0.9135	Intron	ENSG00000159685	CHCHD6
DMR_1154	NeuN+ hypo	chr1	87668086	87669698	1613	29	333.12	0.6671	0.91	0.7152	0.907	0.5311	0.8228	Distal Intergenic	ENSG00000143013	LMO4
DMR_1155	NeuN+ hypo	chr13	31615973	31617828	1856	18	333.112	0.4603	0.9268	0.5189	0.9121	0.442	0.9275	Distal Intergenic	ENSG00000175664	TEX26
DMR_1156	NeuN+ hypo	chr2	155549316	155550454	1139	12	332.836	0.3292	0.9395	0.3019	0.9265	0.3951	0.9134	Distal Intergenic	ENSG00000162989	KCNJ3
DMR_1157	NeuN+ hypo	chr18	48180250	48183473	3224	22	332.586	0.3852	0.7357	0.4666	0.7728	0.3665	0.6431	Intron	ENSG00000141639	MAPK4
DMR_1158	NeuN+ hypo	chr22	27690154	27694447	4294	27	332.492	0.5134	0.7667	0.4925	0.7097	0.5685	0.7572	Distal Intergenic	ENSG00000180957	PITPNB
DMR_1159	NeuN+ hypo	chr11	119286664	119292405	5742	21	332.451	0.363	0.7736	0.3467	0.7793	0.3536	0.8411	5 UTR	ENSG00000154096	THY1
DMR_1160	NeuN+ hypo	chr1	223406534	223408719	2186	18	332.185	0.3592	0.8679	0.4797	0.8542	0.5966	0.8655	3 UTR	ENSG00000143502	SUSD4
DMR_1161	NeuN+ hypo	chr6	166952889	166955567	2679	25	332.176	0.5581	0.8916	0.5928	0.8588	0.4994	0.8936	Promoter	ENSG00000071242	RPS6KA2
DMR_1162	NeuN+ hypo	chr19	45610001	45611399	1399	20	332.163	0.6345	0.9307	0.6516	0.9374	0.415	0.8891	Intron	ENSG00000104866	PPP1R37
DMR_1163	NeuN+ hypo	chr16	3775332	3777425	2094	24	332.028	0.5246	0.8918	0.591	0.8834	0.5119	0.8592	3 UTR	ENSG00000126602	TRAP1
DMR_1164	NeuN+ hypo	chr6	90813091	90813720	630	14	331.846	0.298	0.8966	0.2811	0.8955	0.3034	0.9402	Intron	ENSG00000112182	BACH2
DMR_1165	NeuN+ hypo	chr1	237487044	237489909	2866	25	331.628	0.568	0.9096	0.604	0.8612	0.7453	0.9218	Intron	ENSG00000198626	RYR2
DMR_1166	NeuN+ hypo	chr3	64326347	64328699	2353	16	331.382	0.476	0.9456	0.5685	0.9471	0.4594	0.8872	Distal Intergenic	ENSG00000163637	PRICKLE2
DMR_1167	NeuN+ hypo	chr10	25933299	25936964	3666	20	331.275	0.457	0.8903	0.4697	0.8654	0.4989	0.8479	Distal Intergenic	ENSG00000095777	MYO3A
DMR_1168	NeuN+ hypo	chr7	158264725	158266731	2007	19	331.251	0.3552	0.7481	0.4025	0.8192	0.6078	0.8878	Distal Intergenic	ENSG00000106018	VIPR2
DMR_1169	NeuN+ hypo	chr1	41125072	41128694	3623	22	331.128	0.6066	0.91	0.623	0.9141	0.5875	0.8466	Intron	ENSG00000117016	RIMS3
DMR_1170	NeuN+ hypo	chr9	35340903	35344455	3553	18	331.121	0.3667	0.8183	0.4264	0.8273	0.273	0.5384	Distal Intergenic	ENSG00000198853	RUSC2
DMR_1171	NeuN+ hypo	chr11	121323682	121326831	3150	27	331.066	0.4236	0.6991	0.4289	0.7375	0.4658	0.8183	Intron	ENSG00000137642	SORL1
DMR_1172	NeuN+ hypo	chr19	5333879	5337751	3873	21	331.025	0.2318	0.7896	0.259	0.7795	0.2972	0.7668	Intron	ENSG00000105426	PTPRS
DMR_1173	NeuN+ hypo	chr14	78720680	78722562	1883	20	330.883	0.5036	0.8799	0.5213	0.9008	0.5856	0.8537	Distal Intergenic	ENSG00000021645	NRXN3
DMR_1174	NeuN+ hypo	chr2	46135914	46139293	3380	24	330.674	0.5061	0.8772	0.6165	0.9115	0.5058	0.8168	Intron	ENSG00000171132	PRKCE
DMR_1175	NeuN+ hypo	chr15	83612597	83615002	2406	30	330.605	0.5561	0.8043	0.5728	0.8797	0.5684	0.8159	Intron	ENSG00000103942	HOMER2
DMR_1176	NeuN+ hypo	chr5	88082175	88084372	2198	16	330.433	0.4542	0.9001	0.4454	0.9314	0.5174	0.9256	Intron	ENSG00000081189	MEF2C
DMR_1177	NeuN+ hypo	chr3	140961601	140963952	2352	18	330.128	0.4672	0.9029	0.4714	0.9435	0.5096	0.9226	Intron	ENSG00000155893	PXYLP1
DMR_1178	NeuN+ hypo	chr10	30509154	30510407	1254	25	329.89	0.5182	0.7876	0.5708	0.8479	0.2869	0.4776	Distal Intergenic	ENSG00000107951	MTPAP
DMR_1179	NeuN+ hypo	chr11	581677	582457	781	21	329.847	0.3497	0.8514	0.3467	0.8205	0.569	0.8614	Exon	ENSG00000070047	PHRF1
DMR_1180	NeuN+ hypo	chr8	10227621	10230068	2448	21	329.764	0.4668	0.8766	0.5172	0.9038	0.4787	0.9201	Intron	ENSG00000184647	PRSS55
DMR_1181	NeuN+ hypo	chr11	95430586	95431537	952	11	329.634	0.2725	0.9441	0.2926	0.9512	0.3622	0.9338	Distal Intergenic	ENSG00000077458	FAM76B
DMR_1182	NeuN+ hypo	chr2	1946198	1947866	1669	19	329.426	0.5474	0.952	0.5071	0.9107	0.6128	0.9188	Exon	ENSG00000186487	MYT1L
DMR_1183	NeuN+ hypo	chr11	31829132	31831495	2364	42	329.423	0.5317	0.7475	0.4797	0.6614	0.4438	0.6869	5 UTR	ENSG00000007372	PAX6
DMR_1184	NeuN+ hypo	chr22	17617792	17620045	2254	22	329.256	0.4751	0.8811	0.5342	0.8764	0.6126	0.8385	3 UTR	ENSG00000183307	TMEM121B
DMR_1185	NeuN+ hypo	chr3	113672267	113675018	2752	22	328.899	0.4422	0.7105	0.5686	0.8471	0.4562	0.9066	Exon	ENSG00000184307	ZDHHC23
DMR_1186	NeuN+ hypo	chr6	11095139	11097001	1863	23	328.898	0.3665	0.6519	0.3339	0.7128	0.5207	0.6846	Distal Intergenic	ENSG00000244476	ERVFRD-1
DMR_1187	NeuN+ hypo	chr10	10921254	10925506	4253	22	328.853	0.573	0.94	0.6339	0.9247	0.587	0.92	Distal Intergenic	ENSG00000048740	CELF2
DMR_1188	NeuN+ hypo	chr3	11848862	11850297	1436	16	328.825	0.4544	0.9345	0.4748	0.9362	0.3483	0.872	3 UTR	ENSG00000144559	TAMM41
DMR_1189	NeuN+ hypo	chr2	7523652	7526658	3007	19	328.735	0.5278	0.9377	0.5527	0.9212	0.631	0.9372	Distal Intergenic	ENSG00000151692	RNF144A
DMR_1190	NeuN+ hypo	chr18	8806349	8809905	3557	21	328.112	0.6657	0.9464	0.6446	0.9552	0.7311	0.9259	Exon	ENSG00000168502	MTCL1
DMR_1191	NeuN+ hypo	chr1	20518807	20521721	2915	18	328.068	0.4682	0.805	0.5201	0.842	0.534	0.8662	3 UTR	ENSG00000162543	UBXN10
DMR_1192	NeuN+ hypo	chr12	99160265	99164972	4708	21	327.981	0.4797	0.9004	0.4964	0.9116	0.5848	0.9326	Intron	ENSG00000120868	APAF1
DMR_1193	NeuN+ hypo	chr2	59126621	59127975	1355	16	327.966	0.3252	0.8444	0.3644	0.8574	0.3263	0.7833	Distal Intergenic	ENSG00000115392	FANCL
DMR_1194	NeuN+ hypo	chr9	95985323	95988846	3524	18	327.907	0.6185	0.8764	0.5493	0.9066	0.7036	0.8644	Distal Intergenic	ENSG00000131669	NINJ1
DMR_1195	NeuN+ hypo	chr7	8299650	8300960	1311	23	327.82	0.3184	0.6068	0.3716	0.5968	0.4721	0.7224	Intron	ENSG00000003147	ICA1
DMR_1196	NeuN+ hypo	chr13	36686601	36695024	8424	27	327.349	0.7142	0.9311	0.7065	0.9273	0.7041	0.9481	Intron	ENSG00000133083	DCLK1
DMR_1197	NeuN+ hypo	chr5	133265305	133266919	1615	19	327.327	0.4117	0.9184	0.4847	0.9151	0.5853	0.8565	Distal Intergenic	ENSG00000113583	C5orf15
DMR_1198	NeuN+ hypo	chr5	45639201	45645372	6172	27	327.19	0.5787	0.8286	0.5034	0.872	0.6498	0.8956	Exon	ENSG00000164588	HCN1
DMR_1199	NeuN+ hypo	chr11	68103093	68104144	1052	15	327.186	0.4511	0.9471	0.4642	0.938	0.2986	0.9307	Intron	ENSG00000162337	LRP5
DMR_1200	NeuN+ hypo	chr3	53707750	53711956	4207	23	327.058	0.5095	0.8245	0.5719	0.8275	0.4312	0.7196	Exon	ENSG00000157388	CACNA1D
DMR_1201	NeuN+ hypo	chr5	88020316	88023407	3092	13	327.01	0.2352	0.8035	0.2383	0.7643	0.1468	0.8824	Intron	ENSG00000081189	MEF2C
DMR_1202	NeuN+ hypo	chr15	96536683	96540457	3775	20	326.761	0.4913	0.8743	0.5477	0.852	0.4513	0.8503	Distal Intergenic	ENSG00000185551	NR2F2
DMR_1203	NeuN+ hypo	chr2	204288027	204290605	2579	23	326.615	0.6444	0.9659	0.7188	0.96	0.7326	0.948	Intron	ENSG00000138443	ABI2
DMR_1204	NeuN+ hypo	chr11	13369168	13371746	2579	22	326.529	0.5011	0.9062	0.5841	0.9038	0.6152	0.907	Promoter	ENSG00000133794	ARNTL
DMR_1205	NeuN+ hypo	chr9	20439723	20443831	4109	22	326.47	0.5129	0.8409	0.5728	0.8395	0.4841	0.729	Intron	ENSG00000171843	MLLT3
DMR_1206	NeuN+ hypo	chr16	69189644	69193048	3405	20	326.469	0.632	0.9153	0.6931	0.9414	0.7194	0.9234	Exon	ENSG00000141076	UTP4
DMR_1207	NeuN+ hypo	chr2	125139430	125142304	2875	19	326.421	0.5348	0.9246	0.5777	0.9311	0.401	0.6942	Intron	ENSG00000155052	CNTNAP5
DMR_1208	NeuN+ hypo	chr2	15873500	15875835	2336	19	326.39	0.2556	0.6613	0.3283	0.6651	0.2828	0.7527	Distal Intergenic	ENSG00000079785	DDX1
DMR_1209	NeuN+ hypo	chr22	30807865	30813949	6085	26	326.364	0.6309	0.8516	0.6229	0.8638	0.661	0.8571	3 UTR	ENSG00000100003	SEC14L2
DMR_1210	NeuN+ hypo	chr16	88672457	88673943	1487	19	326.274	0.6222	0.9089	0.5408	0.8836	0.5185	0.8977	Intron	ENSG00000158545	ZC3H18
DMR_1211	NeuN+ hypo	chr15	77911403	77921631	10229	26	326.171	0.3552	0.6282	0.4421	0.7733	0.3931	0.7398	Intron	ENSG00000169783	LINGO1
DMR_1212	NeuN+ hypo	chr18	38969872	38971528	1657	20	325.948	0.447	0.8313	0.4269	0.812	0.4011	0.8725	Distal Intergenic	ENSG00000078142	PIK3C3
DMR_1213	NeuN+ hypo	chr1	68686138	68688415	2278	14	325.931	0.4449	0.8976	0.4941	0.9149	0.4086	0.9015	Intron	ENSG00000116729	WLS
DMR_1214	NeuN+ hypo	chr3	65365811	65367726	1916	17	325.815	0.3956	0.8257	0.3818	0.7962	0.4535	0.7233	Exon	ENSG00000151276	MAGI1
DMR_1215	NeuN+ hypo	chr5	10536678	10539885	3208	20	325.796	0.395	0.8632	0.5085	0.9162	0.4569	0.8122	Distal Intergenic	ENSG00000164236	ANKRD33B
DMR_1216	NeuN+ hypo	chr3	118728968	118735879	6912	35	325.66	0.6065	0.7864	0.6412	0.8036	0.5195	0.682	Intron	ENSG00000144847	IGSF11
DMR_1217	NeuN+ hypo	chr16	19693026	19693744	719	15	325.478	0.3854	0.9047	0.3013	0.8935	0.7216	0.8993	Exon	ENSG00000174628	IQCK
DMR_1218	NeuN+ hypo	chr5	14363408	14365752	2345	21	325.455	0.5684	0.901	0.5661	0.8962	0.7164	0.9344	Exon	ENSG00000038382	TRIO
DMR_1219	NeuN+ hypo	chr12	95612830	95615077	2248	17	325.39	0.3325	0.7334	0.4659	0.8195	0.4857	0.834	Intron	ENSG00000028203	VEZT
DMR_1220	NeuN+ hypo	chr16	22020630	22022134	1505	28	325.011	0.5129	0.8037	0.4585	0.7426	0.524	0.7926	Distal Intergenic	ENSG00000155714	PDZD9
DMR_1221	NeuN+ hypo	chr3	11430542	11434307	3766	21	324.98	0.5081	0.8405	0.5159	0.8327	0.6245	0.8316	Intron	ENSG00000197548	ATG7
DMR_1222	NeuN+ hypo	chr5	10455881	10457079	1199	17	324.942	0.4514	0.9212	0.5534	0.9149	0.348	0.9221	Intron	ENSG00000145491	ROPN1L
DMR_1223	NeuN+ hypo	chr3	88307417	88308563	1147	11	324.939	0.3066	0.9267	0.2945	0.9147	0.608	0.9371	Distal Intergenic	ENSG00000163320	CGGBP1
DMR_1224	NeuN+ hypo	chr2	70955521	70962656	7136	22	324.888	0.4836	0.7625	0.4366	0.7308	0.4258	0.6799	Intron	ENSG00000075340	ADD2
DMR_1225	NeuN+ hypo	chr18	3547700	3549942	2243	20	324.846	0.5819	0.9557	0.5691	0.9443	0.7297	0.9621	Intron	ENSG00000177426	TGIF1
DMR_1226	NeuN+ hypo	chr6	5761148	5764141	2994	19	324.835	0.5245	0.9509	0.5879	0.9468	0.5316	0.9476	Intron	ENSG00000124785	NRN1
DMR_1227	NeuN+ hypo	chr6	168362657	168363537	881	21	324.832	0.6184	0.9159	0.6158	0.9077	0.7001	0.8976	3 UTR	ENSG00000130396	AFDN
DMR_1228	NeuN+ hypo	chr11	13387475	13390886	3412	19	324.782	0.5015	0.9469	0.5577	0.9497	0.5394	0.8901	Exon	ENSG00000133794	ARNTL
DMR_1229	NeuN+ hypo	chr11	65239705	65240462	758	16	324.741	0.2278	0.8229	0.2334	0.8193	0.2127	0.9084	Distal Intergenic	ENSG00000142186	SCYL1
DMR_1230	NeuN+ hypo	chr10	97317197	97320117	2921	21	324.664	0.2097	0.6013	0.2448	0.6483	0.2781	0.6082	Intron	ENSG00000095637	SORBS1
DMR_1231	NeuN+ hypo	chr14	101306782	101309611	2830	27	324.458	0.595	0.8224	0.5579	0.8045	0.6137	0.803	Distal Intergenic	ENSG00000185559	DLK1
DMR_1232	NeuN+ hypo	chr12	79553009	79559880	6872	18	324.387	0.6751	0.9183	0.513	0.8963	0.6484	0.8787	Intron	ENSG00000067715	SYT1
DMR_1233	NeuN+ hypo	chr3	13515332	13516857	1526	20	324.281	0.4856	0.9245	0.5343	0.9105	0.578	0.9053	Distal Intergenic	ENSG00000163517	HDAC11
DMR_1234	NeuN+ hypo	chr1	10509738	10510967	1230	15	324.088	0.185	0.7352	0.2433	0.8336	0.1481	0.8131	Promoter	ENSG00000241563	CORT
DMR_1235	NeuN+ hypo	chr12	79576371	79581787	5417	16	323.585	0.4585	0.8821	0.4452	0.8711	0.4604	0.7781	Intron	ENSG00000067715	SYT1
DMR_1236	NeuN+ hypo	chr19	12950269	12953805	3537	20	323.57	0.2058	0.4591	0.4164	0.7532	0.2227	0.5927	Promoter	ENSG00000105613	MAST1
DMR_1237	NeuN+ hypo	chr20	8126698	8138870	12173	26	323.352	0.5374	0.8329	0.5772	0.8217	0.6202	0.8606	Exon	ENSG00000182621	PLCB1
DMR_1238	NeuN+ hypo	chr5	4092652	4093798	1147	19	323.229	0.5257	0.9435	0.5599	0.9316	0.5617	0.8894	Distal Intergenic	ENSG00000170549	IRX1
DMR_1239	NeuN+ hypo	chr5	161495804	161502232	6429	21	323.156	0.433	0.7689	0.4664	0.7586	0.5325	0.7499	Distal Intergenic	ENSG00000022355	GABRA1
DMR_1240	NeuN+ hypo	chr7	68802862	68804466	1605	25	323.107	0.6266	0.9365	0.7047	0.9427	0.5192	0.9089	Distal Intergenic	ENSG00000158321	AUTS2
DMR_1241	NeuN+ hypo	chr6	16763651	16766603	2953	16	322.953	0.4407	0.8192	0.404	0.8046	0.5664	0.8011	Promoter	ENSG00000124788	ATXN1
DMR_1242	NeuN+ hypo	chr8	136539816	136544549	4734	24	322.938	0.6279	0.9044	0.6169	0.8704	0.5165	0.673	Intron	ENSG00000131773	KHDRBS3
DMR_1243	NeuN+ hypo	chr15	38849905	38854580	4676	29	322.847	0.6753	0.8594	0.6513	0.8753	0.6962	0.8847	Exon	ENSG00000172575	RASGRP1
DMR_1244	NeuN+ hypo	chr18	3702208	3706945	4738	36	322.696	0.4995	0.7121	0.4835	0.7287	0.4398	0.6624	Intron	ENSG00000170579	DLGAP1
DMR_1245	NeuN+ hypo	chr9	87285923	87291174	5252	22	322.686	0.0476	0.3246	0.0622	0.4239	0.0368	0.3006	Promoter	ENSG00000148053	NTRK2
DMR_1246	NeuN+ hypo	chr6	16103362	16106599	3238	22	322.683	0.586	0.9098	0.6122	0.9177	0.6916	0.9208	Distal Intergenic	ENSG00000007944	MYLIP
DMR_1247	NeuN+ hypo	chr14	39896151	39899706	3556	19	322.672	0.312	0.7597	0.4406	0.779	0.4209	0.713	Intron	ENSG00000165355	FBXO33
DMR_1248	NeuN+ hypo	chr19	19342833	19343962	1130	16	322.563	0.2881	0.8829	0.4043	0.8456	0.3533	0.8236	Intron	ENSG00000130287	NCAN
DMR_1249	NeuN+ hypo	chr12	110790712	110792483	1772	25	322.497	0.4365	0.7919	0.4733	0.7479	0.5548	0.8747	Distal Intergenic	ENSG00000196510	ANAPC7
DMR_1250	NeuN+ hypo	chr7	26231401	26235700	4300	24	322.481	0.3883	0.6828	0.355	0.6576	0.3228	0.498	3 UTR	ENSG00000122566	HNRNPA2B1
DMR_1251	NeuN+ hypo	chr4	72318916	72321735	2820	15	322.442	0.5772	0.9268	0.5267	0.887	0.5314	0.7598	Exon	ENSG00000080493	SLC4A4
DMR_1252	NeuN+ hypo	chr9	101458444	101459856	1413	21	322.376	0.5698	0.9321	0.5701	0.9271	0.3363	0.8691	Intron	ENSG00000136928	GABBR2
DMR_1253	NeuN+ hypo	chr3	64089835	64093962	4128	21	322.305	0.6753	0.9475	0.7006	0.9254	0.5388	0.894	Intron	ENSG00000163636	PSMD6
DMR_1254	NeuN+ hypo	chr11	132948825	132950792	1968	23	322.283	0.4207	0.7475	0.4023	0.7318	0.5202	0.7367	Intron	ENSG00000183715	OPCML
DMR_1255	NeuN+ hypo	chr1	173929779	173931044	1266	16	322.105	0.491	0.9322	0.4503	0.8964	0.7998	0.9555	Exon	ENSG00000135870	RC3H1
DMR_1256	NeuN+ hypo	chr11	117231634	117232853	1220	15	322.032	0.4287	0.9563	0.4607	0.9608	0.3694	0.9438	Promoter	ENSG00000110274	CEP164
DMR_1257	NeuN+ hypo	chr3	120628444	120632033	3590	18	321.914	0.2985	0.6688	0.27	0.6733	0.538	0.7588	Exon	ENSG00000145087	STXBP5L
DMR_1258	NeuN+ hypo	chr1	230332984	230337324	4341	25	321.62	0.6303	0.8966	0.6697	0.8481	0.629	0.8626	Intron	ENSG00000143641	GALNT2
DMR_1259	NeuN+ hypo	chr16	24185433	24187269	1837	13	321.535	0.3536	0.9571	0.4053	0.9351	0.3593	0.9443	Exon	ENSG00000006116	CACNG3
DMR_1260	NeuN+ hypo	chr18	42310775	42312785	2011	17	321.395	0.6567	0.9417	0.5321	0.913	0.462	0.7864	Intron	ENSG00000152217	SETBP1
DMR_1261	NeuN+ hypo	chr12	106497777	106502288	4512	30	321.336	0.3894	0.6739	0.3478	0.6081	0.4918	0.6444	Exon	ENSG00000074590	NUAK1
DMR_1262	NeuN+ hypo	chr5	167574081	167575009	929	12	321.147	0.3735	0.9213	0.3756	0.9083	0.3333	0.8454	Intron	ENSG00000113645	WWC1
DMR_1263	NeuN+ hypo	chr1	15668208	15669792	1585	17	321.126	0.5931	0.9248	0.6601	0.9272	0.4518	0.9152	Promoter	ENSG00000142621	FHAD1
DMR_1264	NeuN+ hypo	chr9	2174487	2177233	2747	22	321.002	0.6318	0.8897	0.6124	0.8612	0.6516	0.8164	Distal Intergenic	ENSG00000147852	VLDLR
DMR_1265	NeuN+ hypo	chr10	75619027	75622552	3526	26	320.986	0.5316	0.8147	0.57	0.8392	0.3723	0.6753	5 UTR	ENSG00000148660	CAMK2G
DMR_1266	NeuN+ hypo	chr1	240448059	240450745	2687	21	320.98	0.5911	0.9365	0.6695	0.9103	0.6053	0.8037	Intron	ENSG00000155816	FMN2
DMR_1267	NeuN+ hypo	chr7	112719828	112725778	5951	25	320.904	0.4364	0.7357	0.4628	0.7151	0.4336	0.8516	5 UTR	ENSG00000164604	GPR85
DMR_1268	NeuN+ hypo	chr9	128728560	128729601	1042	19	320.904	0.5267	0.8749	0.4379	0.8769	0.4038	0.8596	3 UTR	ENSG00000167081	PBX3
DMR_1269	NeuN+ hypo	chr2	8335898	8338655	2758	21	320.839	0.6032	0.9211	0.6185	0.9284	0.8008	0.9528	Distal Intergenic	ENSG00000115738	ID2
DMR_1270	NeuN+ hypo	chr2	145615186	145618017	2832	17	320.544	0.4956	0.9284	0.4996	0.902	0.5759	0.8558	Distal Intergenic	ENSG00000169554	ZEB2
DMR_1271	NeuN+ hypo	chr20	49134294	49138235	3942	25	320.229	0.6762	0.9165	0.6618	0.9261	0.6811	0.8911	Intron	ENSG00000196396	PTPN1
DMR_1272	NeuN+ hypo	chr1	109543970	109546162	2193	13	320.208	0.4587	0.9455	0.4656	0.9323	0.4795	0.903	Exon	ENSG00000121940	CLCC1
DMR_1273	NeuN+ hypo	chr3	176288355	176290798	2444	22	320.116	0.637	0.9331	0.6025	0.9224	0.6137	0.9474	Distal Intergenic	ENSG00000177565	TBL1XR1
DMR_1274	NeuN+ hypo	chr7	132084969	132086059	1091	11	319.26	0.2786	0.9453	0.3428	0.9422	0.2837	0.9428	Intron	ENSG00000221866	PLXNA4
DMR_1275	NeuN+ hypo	chr19	47106427	47118394	11968	25	319.183	0.3788	0.6282	0.5772	0.7564	0.4235	0.6359	5 UTR	ENSG00000160014	CALM3
DMR_1276	NeuN+ hypo	chr11	126935692	126937646	1955	14	319.025	0.4342	0.9209	0.4705	0.9393	0.3947	0.8257	Distal Intergenic	ENSG00000149571	KIRREL3
DMR_1277	NeuN+ hypo	chr3	54158183	54160783	2601	16	318.93	0.346	0.7657	0.3983	0.8488	0.3973	0.7971	Intron	ENSG00000157445	CACNA2D3
DMR_1278	NeuN+ hypo	chr21	42495978	42498089	2112	22	318.863	0.4971	0.8258	0.5362	0.8446	0.399	0.7583	Distal Intergenic	ENSG00000182240	BACE2
DMR_1279	NeuN+ hypo	chr11	57229007	57237397	8391	32	318.86	0.4669	0.7243	0.5868	0.7551	0.4373	0.6474	Exon	ENSG00000186907	RTN4RL2
DMR_1280	NeuN+ hypo	chr5	14356827	14360539	3713	25	318.848	0.4374	0.8017	0.5002	0.8567	0.6909	0.8554	Exon	ENSG00000038382	TRIO
DMR_1281	NeuN+ hypo	chr6	88879020	88882245	3226	27	318.813	0.6325	0.8753	0.6848	0.8839	0.6444	0.8241	Distal Intergenic	ENSG00000118432	CNR1
DMR_1282	NeuN+ hypo	chr11	17781285	17783144	1860	16	318.49	0.5905	0.8336	0.4697	0.8245	0.6817	0.8334	Intron	ENSG00000129159	KCNC1
DMR_1283	NeuN+ hypo	chr3	4627900	4632170	4271	20	318.474	0.5079	0.9152	0.5926	0.9005	0.6646	0.9123	Intron	ENSG00000150995	ITPR1
DMR_1284	NeuN+ hypo	chr4	24469334	24471429	2096	24	318.469	0.2817	0.6303	0.3175	0.6427	0.3606	0.7158	Distal Intergenic	ENSG00000109606	DHX15
DMR_1285	NeuN+ hypo	chr14	30068292	30071658	3367	19	318.171	0.5539	0.9429	0.5645	0.9188	0.6563	0.8774	Exon	ENSG00000184304	PRKD1
DMR_1286	NeuN+ hypo	chr17	30982627	30986395	3769	26	318.161	0.5583	0.8469	0.6375	0.8636	0.4025	0.799	Exon	ENSG00000176749	CDK5R1
DMR_1287	NeuN+ hypo	chr1	239923504	239927622	4119	26	318.107	0.6179	0.8909	0.5812	0.8672	0.6142	0.776	Intron	ENSG00000133019	CHRM3
DMR_1288	NeuN+ hypo	chr21	46371514	46376337	4824	25	317.767	0.7126	0.8928	0.5838	0.8886	0.7286	0.9046	Intron	ENSG00000160256	FAM207A
DMR_1289	NeuN+ hypo	chr6	44329219	44331042	1824	17	317.659	0.3988	0.8716	0.4002	0.8517	0.2294	0.6305	Exon	ENSG00000249481	SPATS1
DMR_1290	NeuN+ hypo	chr13	36397867	36399433	1567	17	317.537	0.4727	0.9564	0.5802	0.9436	0.4553	0.8594	Intron	ENSG00000133083	DCLK1
DMR_1291	NeuN+ hypo	chr2	197396894	197400547	3654	20	317.533	0.3748	0.7478	0.4494	0.7905	0.4647	0.9136	Intron	ENSG00000138411	HECW2
DMR_1292	NeuN+ hypo	chr3	18104133	18107920	3788	17	317.412	0.5365	0.9263	0.5421	0.9207	0.623	0.9171	Distal Intergenic	ENSG00000131374	TBC1D5
DMR_1293	NeuN+ hypo	chr7	8253652	8256176	2525	20	317.289	0.4659	0.832	0.5243	0.8274	0.3671	0.8658	Intron	ENSG00000003147	ICA1
DMR_1294	NeuN+ hypo	chr3	188604771	188607129	2359	20	317.27	0.3984	0.7793	0.4491	0.8028	0.4152	0.6952	3 UTR	ENSG00000188001	TPRG1
DMR_1295	NeuN+ hypo	chr10	115716500	115719454	2955	22	317.226	0.6124	0.8922	0.4454	0.8522	0.6372	0.8751	Distal Intergenic	ENSG00000043591	ADRB1
DMR_1296	NeuN+ hypo	chr14	71298829	71300192	1364	22	317.12	0.4678	0.8672	0.473	0.8876	0.4042	0.5791	Distal Intergenic	ENSG00000006432	MAP3K9
DMR_1297	NeuN+ hypo	chr9	101092846	101095763	2918	20	317.088	0.5704	0.8664	0.5184	0.8809	0.6184	0.8817	Intron	ENSG00000095383	TBC1D2
DMR_1298	NeuN+ hypo	chr17	9830951	9832984	2034	22	317.046	0.5111	0.8861	0.6944	0.9171	0.3919	0.812	Intron	ENSG00000109047	RCVRN
DMR_1299	NeuN+ hypo	chr1	7780324	7783344	3021	22	316.989	0.5925	0.8921	0.5378	0.8786	0.7107	0.879	Intron	ENSG00000171735	CAMTA1
DMR_1300	NeuN+ hypo	chr1	50571056	50575956	4901	38	316.916	0.2813	0.4771	0.29	0.4441	0.2976	0.4648	Promoter	ENSG00000162374	ELAVL4
DMR_1301	NeuN+ hypo	chr10	11224220	11227526	3307	20	316.898	0.6154	0.8811	0.617	0.9092	0.531	0.8364	Intron	ENSG00000048740	CELF2
DMR_1302	NeuN+ hypo	chr11	125149778	125152769	2992	17	316.733	0.5595	0.879	0.5616	0.9253	0.5645	0.8676	Intron	ENSG00000165495	PKNOX2
DMR_1303	NeuN+ hypo	chr6	170079440	170080855	1416	16	316.646	0.5502	0.9608	0.5609	0.9681	0.5749	0.9443	Intron	ENSG00000184465	WDR27
DMR_1304	NeuN+ hypo	chr12	100902462	100904223	1762	11	316.604	0.2915	0.8947	0.3204	0.8759	0.3593	0.8562	Intron	ENSG00000012504	NR1H4
DMR_1305	NeuN+ hypo	chr7	137452611	137454001	1391	16	316.392	0.3247	0.8133	0.3069	0.6711	0.3344	0.7569	Intron	ENSG00000157680	DGKI
DMR_1306	NeuN+ hypo	chr12	121640107	121641553	1447	18	316.248	0.4501	0.8714	0.498	0.799	0.4695	0.6565	Distal Intergenic	ENSG00000135124	P2RX4
DMR_1307	NeuN+ hypo	chr17	41483148	41484662	1515	16	316.245	0.2661	0.8588	0.3771	0.8715	0.473	0.8592	Distal Intergenic	ENSG00000175906	ARL4D
DMR_1308	NeuN+ hypo	chr5	71445556	71449990	4435	22	316.124	0.476	0.819	0.5528	0.8824	0.7138	0.8701	Intron	ENSG00000131711	MAP1B
DMR_1309	NeuN+ hypo	chr5	13993708	13995571	1864	15	316.074	0.5731	0.9357	0.3273	0.9044	0.7469	0.9554	Distal Intergenic	ENSG00000039139	DNAH5
DMR_1310	NeuN+ hypo	chr2	166535156	166535684	529	14	316.004	0.3116	0.8817	0.3579	0.857	0.4228	0.9362	Exon	ENSG00000178662	CSRNP3
DMR_1311	NeuN+ hypo	chr16	1766856	1767891	1036	17	316.003	0.4534	0.9409	0.4563	0.9352	0.3705	0.9122	Intron	ENSG00000138834	MAPK8IP3
DMR_1312	NeuN+ hypo	chr1	12403683	12405993	2311	16	315.713	0.3592	0.8772	0.4438	0.8692	0.4349	0.8033	Exon	ENSG00000048707	VPS13D
DMR_1313	NeuN+ hypo	chr18	3540151	3543784	3634	25	315.702	0.5934	0.9199	0.6499	0.913	0.6622	0.8464	Intron	ENSG00000177426	TGIF1
DMR_1314	NeuN+ hypo	chr2	47027457	47031720	4264	23	315.679	0.5515	0.8329	0.539	0.7921	0.5129	0.7555	Distal Intergenic	ENSG00000171150	SOCS5
DMR_1315	NeuN+ hypo	chr3	15687194	15688286	1093	15	315.603	0.4315	0.8816	0.4651	0.9115	0.4591	0.9191	3 UTR	ENSG00000169814	BTD
DMR_1316	NeuN+ hypo	chr5	17272521	17275373	2853	20	315.536	0.5528	0.867	0.532	0.8724	0.5028	0.8715	5 UTR	ENSG00000176788	BASP1
DMR_1317	NeuN+ hypo	chr2	28618049	28619433	1385	18	315.462	0.3083	0.7687	0.3057	0.7428	0.3692	0.8131	Promoter	ENSG00000075426	FOSL2
DMR_1318	NeuN+ hypo	chr10	131423916	131426250	2335	21	315.153	0.4247	0.8432	0.5888	0.8665	0.6512	0.9145	Intron	ENSG00000170430	MGMT
DMR_1319	NeuN+ hypo	chr11	132056504	132059757	3254	20	315.106	0.5276	0.8851	0.4936	0.8507	0.4734	0.8077	Intron	ENSG00000182667	NTM
DMR_1320	NeuN+ hypo	chr2	235973130	235974468	1339	19	315.043	0.5812	0.9298	0.5928	0.9542	0.7718	0.9356	Distal Intergenic	ENSG00000130147	SH3BP4
DMR_1321	NeuN+ hypo	chr11	46779918	46782671	2754	21	315.034	0.5024	0.8592	0.6036	0.9157	0.5281	0.9029	Exon	ENSG00000180210	F2
DMR_1322	NeuN+ hypo	chr10	75627442	75631588	4147	23	315.008	0.5009	0.7836	0.5158	0.8235	0.4315	0.8135	Intron	ENSG00000148660	CAMK2G
DMR_1323	NeuN+ hypo	chr9	134974070	134976178	2109	18	314.97	0.4865	0.8535	0.4998	0.8315	0.4344	0.7882	Distal Intergenic	ENSG00000160563	MED27
DMR_1324	NeuN+ hypo	chr1	201640987	201644553	3567	25	314.964	0.5034	0.7382	0.4796	0.7311	0.524	0.7026	Intron	ENSG00000134369	NAV1
DMR_1325	NeuN+ hypo	chr15	78557784	78559638	1855	16	314.956	0.2664	0.7158	0.2673	0.7609	0.3156	0.8871	Promoter	ENSG00000140403	DNAJA4
DMR_1326	NeuN+ hypo	chr1	240361248	240363091	1844	17	314.938	0.471	0.9421	0.6439	0.9508	0.5868	0.9227	Intron	ENSG00000155816	FMN2
DMR_1327	NeuN+ hypo	chr10	99733150	99734330	1181	18	314.768	0.2886	0.7581	0.3089	0.79	0.2636	0.5879	Intron	ENSG00000095713	CRTAC1
DMR_1328	NeuN+ hypo	chr4	119664141	119668239	4099	22	314.754	0.586	0.9388	0.6039	0.9302	0.6448	0.931	Distal Intergenic	ENSG00000145388	METTL14
DMR_1329	NeuN+ hypo	chr15	92236735	92238071	1337	16	314.745	0.3039	0.7411	0.4097	0.8095	0.6148	0.8166	Distal Intergenic	ENSG00000176463	SLCO3A1
DMR_1330	NeuN+ hypo	chr3	10140047	10142096	2050	15	314.455	0.5467	0.9597	0.542	0.9499	0.6418	0.9578	3 UTR	ENSG00000163705	FANCD2OS
DMR_1331	NeuN+ hypo	chr1	21122410	21123406	997	22	314.41	0.4843	0.8997	0.6458	0.9528	0.7027	0.9223	Distal Intergenic	ENSG00000127483	HP1BP3
DMR_1332	NeuN+ hypo	chr14	100356587	100359196	2610	20	314.315	0.5319	0.9059	0.5449	0.8711	0.6498	0.8192	Exon	ENSG00000196405	EVL
DMR_1333	NeuN+ hypo	chr11	125153726	125155186	1461	13	314.223	0.3625	0.9071	0.3008	0.8842	0.4343	0.9116	Intron	ENSG00000165495	PKNOX2
DMR_1334	NeuN+ hypo	chr1	110706483	110709063	2581	16	314.194	0.3668	0.9192	0.3976	0.8542	0.3058	0.768	Intron	ENSG00000197106	SLC6A17
DMR_1335	NeuN+ hypo	chr11	45253793	45257199	3407	18	314.061	0.5308	0.8044	0.5421	0.9199	0.5544	0.7552	Distal Intergenic	ENSG00000019505	SYT13
DMR_1336	NeuN+ hypo	chr2	200252416	200255972	3557	18	314.042	0.5377	0.9508	0.594	0.9114	0.5261	0.9368	Intron	ENSG00000119042	SATB2
DMR_1337	NeuN+ hypo	chr3	4791376	4794192	2817	21	313.966	0.4504	0.8576	0.4642	0.8669	0.5184	0.7818	Intron	ENSG00000134107	BHLHE40
DMR_1338	NeuN+ hypo	chr18	20837711	20839326	1616	20	313.947	0.3242	0.7786	0.4177	0.8618	0.2695	0.7274	3 UTR	ENSG00000134490	TMEM241
DMR_1339	NeuN+ hypo	chr12	52141897	52143916	2020	15	313.879	0.4143	0.9327	0.46	0.9333	0.434	0.9333	Distal Intergenic	ENSG00000167612	ANKRD33
DMR_1340	NeuN+ hypo	chr3	8637402	8638505	1104	11	313.469	0.3575	0.9394	0.3521	0.9147	0.6069	0.7839	Distal Intergenic	ENSG00000125046	SSUH2
DMR_1341	NeuN+ hypo	chr8	19574219	19577810	3592	20	313.319	0.6079	0.9357	0.6121	0.9034	0.7336	0.8892	Intron	ENSG00000147408	CSGALNACT1
DMR_1342	NeuN+ hypo	chr11	85952027	85955219	3193	22	313.255	0.4749	0.8025	0.4836	0.791	0.4579	0.7847	Distal Intergenic	ENSG00000149196	HIKESHI
DMR_1343	NeuN+ hypo	chr1	53128663	53130649	1987	28	313.102	0.5313	0.7454	0.2747	0.5494	0.4582	0.6146	Intron	ENSG00000182183	SHISAL2A
DMR_1344	NeuN+ hypo	chr9	132210699	132212564	1866	20	312.902	0.5223	0.9241	0.5772	0.9386	0.5018	0.7582	Distal Intergenic	ENSG00000179058	C9orf50
DMR_1345	NeuN+ hypo	chr18	24048765	24053171	4407	19	312.853	0.4222	0.8196	0.5992	0.8673	0.5505	0.8471	Intron	ENSG00000134504	KCTD1
DMR_1346	NeuN+ hypo	chr9	96249338	96252010	2673	21	312.81	0.5616	0.8656	0.5522	0.8624	0.6424	0.9092	Intron	ENSG00000048828	FAM120A
DMR_1347	NeuN+ hypo	chr11	133024208	133026724	2517	19	312.548	0.4974	0.9061	0.5266	0.9102	0.6315	0.8745	Intron	ENSG00000183715	OPCML
DMR_1348	NeuN+ hypo	chr4	25400796	25403524	2729	22	311.987	0.6426	0.9281	0.6205	0.8766	0.7204	0.9418	Intron	ENSG00000053900	ANAPC4
DMR_1349	NeuN+ hypo	chr18	42318770	42322434	3665	16	311.893	0.4646	0.9415	0.4241	0.9282	0.4921	0.9072	Intron	ENSG00000152217	SETBP1
DMR_1350	NeuN+ hypo	chr19	39203852	39207450	3599	18	311.831	0.5349	0.7027	0.4957	0.8657	0.6545	0.8269	Exon	ENSG00000182472	CAPN12
DMR_1351	NeuN+ hypo	chr12	76813767	76817819	4053	21	311.778	0.3708	0.6494	0.3129	0.6305	0.4186	0.6022	Promoter	ENSG00000091039	OSBPL8
DMR_1352	NeuN+ hypo	chr8	64515576	64519851	4276	22	311.758	0.4685	0.7467	0.3782	0.7149	0.2569	0.6252	Distal Intergenic	ENSG00000137561	TTPA
DMR_1353	NeuN+ hypo	chr3	185638916	185641060	2145	27	311.736	0.6637	0.8567	0.6416	0.8798	0.5787	0.7939	Exon	ENSG00000136527	TRA2B
DMR_1354	NeuN+ hypo	chr2	9367479	9372535	5057	21	311.562	0.6129	0.8181	0.597	0.8386	0.6448	0.8373	Intron	ENSG00000151693	ASAP2
DMR_1355	NeuN+ hypo	chr22	28238620	28239288	669	14	311.525	0.2822	0.8317	0.3104	0.8483	0.4213	0.8902	Distal Intergenic	ENSG00000180957	PITPNB
DMR_1356	NeuN+ hypo	chr16	64276812	64277747	936	17	311.52	0.5485	0.9545	0.4962	0.9357	0.6756	0.941	Distal Intergenic	ENSG00000140937	CDH11
DMR_1357	NeuN+ hypo	chr13	102721778	102724693	2916	13	311.379	0.6714	0.8566	0.5144	0.9266	0.6138	0.7837	Intron	ENSG00000102466	FGF14
DMR_1358	NeuN+ hypo	chr2	7540992	7542800	1809	19	311.315	0.4754	0.8482	0.4618	0.8677	0.589	0.8714	Distal Intergenic	ENSG00000151692	RNF144A
DMR_1359	NeuN+ hypo	chr4	176614272	176622544	8273	21	311.268	0.5845	0.9242	0.6942	0.9063	0.6185	0.8792	Intron	ENSG00000150625	GPM6A
DMR_1360	NeuN+ hypo	chr21	27545029	27546651	1623	20	311.155	0.6203	0.9625	0.6321	0.9583	0.501	0.9578	Promoter	ENSG00000142192	APP
DMR_1361	NeuN+ hypo	chr2	101451561	101452627	1067	18	311.072	0.4417	0.8602	0.4788	0.8812	0.5934	0.9521	Intron	ENSG00000170485	NPAS2
DMR_1362	NeuN+ hypo	chr20	19981946	19984506	2561	28	311.021	0.3705	0.702	0.4186	0.717	0.4568	0.8076	3 UTR	ENSG00000173418	NAA20
DMR_1363	NeuN+ hypo	chr1	113838734	113842835	4102	21	311.004	0.5978	0.8977	0.6912	0.907	0.6593	0.8838	Distal Intergenic	ENSG00000081026	MAGI3
DMR_1364	NeuN+ hypo	chr2	217232009	217235761	3753	15	310.883	0.2712	0.7123	0.1793	0.638	0.4264	0.7878	5 UTR	ENSG00000144583	MARCHF4
DMR_1365	NeuN+ hypo	chr2	11725303	11726773	1471	21	310.81	0.6335	0.949	0.6719	0.9297	0.5385	0.8853	Promoter	ENSG00000196208	GREB1
DMR_1366	NeuN+ hypo	chr8	4610972	4612456	1485	15	310.798	0.462	0.9347	0.4293	0.9427	0.4194	0.9282	Intron	ENSG00000183117	CSMD1
DMR_1367	NeuN+ hypo	chr22	30743240	30745459	2220	18	310.673	0.5839	0.8975	0.6	0.9154	0.5359	0.8828	Intron	ENSG00000187860	CCDC157
DMR_1368	NeuN+ hypo	chr12	132502387	132503644	1258	19	310.661	0.5844	0.9306	0.5758	0.923	0.7032	0.8679	Exon	ENSG00000183495	EP400
DMR_1369	NeuN+ hypo	chr10	126980449	126982285	1837	22	310.652	0.5706	0.8686	0.5379	0.8505	0.7281	0.9054	Distal Intergenic	ENSG00000175029	CTBP2
DMR_1370	NeuN+ hypo	chr16	19689070	19691516	2447	23	310.57	0.4759	0.8347	0.576	0.8191	0.6486	0.8508	Intron	ENSG00000174628	IQCK
DMR_1371	NeuN+ hypo	chr2	23878138	23882246	4109	17	310.4	0.4421	0.7514	0.4984	0.768	0.4839	0.7778	Intron	ENSG00000119771	KLHL29
DMR_1372	NeuN+ hypo	chr5	175228610	175229865	1256	15	310.388	0.4236	0.8899	0.4026	0.8769	0.452	0.8407	Intron	ENSG00000145920	CPLX2
DMR_1373	NeuN+ hypo	chr10	71085552	71086565	1014	14	310.247	0.3845	0.9128	0.3148	0.8934	0.6442	0.9159	Intron	ENSG00000156515	HK1
DMR_1374	NeuN+ hypo	chr10	127475321	127476623	1303	19	310.229	0.5062	0.9127	0.4344	0.9244	0.7675	0.9359	Downstream	ENSG00000154485	MMP21
DMR_1375	NeuN+ hypo	chr6	155427572	155428568	997	12	310.138	0.2812	0.8888	0.2901	0.9045	0.2107	0.9134	Intron	ENSG00000146426	TIAM2
DMR_1376	NeuN+ hypo	chr18	70531149	70533795	2647	21	310.002	0.3587	0.6779	0.4071	0.6384	0.3893	0.7683	Promoter	ENSG00000166342	NETO1
DMR_1377	NeuN+ hypo	chr7	33926345	33928382	2038	17	309.94	0.5032	0.9585	0.5955	0.9482	0.6681	0.9473	Distal Intergenic	ENSG00000164619	BMPER
DMR_1378	NeuN+ hypo	chr13	73437656	73439847	2192	17	309.799	0.4737	0.8809	0.4581	0.8525	0.4947	0.905	Intron	ENSG00000083520	DIS3
DMR_1379	NeuN+ hypo	chr1	112436757	112438970	2214	17	309.759	0.3684	0.8598	0.3893	0.8063	0.5071	0.8301	Intron	ENSG00000171385	KCND3
DMR_1380	NeuN+ hypo	chr12	14045657	14050504	4848	18	309.734	0.5951	0.8978	0.5418	0.922	0.6661	0.908	Intron	ENSG00000273079	GRIN2B
DMR_1381	NeuN+ hypo	chr11	19755080	19761565	6486	23	309.657	0.5153	0.8159	0.4552	0.8735	0.5929	0.9311	Intron	ENSG00000166833	NAV2
DMR_1382	NeuN+ hypo	chr18	3711062	3714141	3080	19	309.617	0.4855	0.8308	0.4873	0.8226	0.5002	0.8455	Intron	ENSG00000170579	DLGAP1
DMR_1383	NeuN+ hypo	chr8	22271742	22273169	1428	12	309.543	0.3646	0.9477	0.3765	0.9444	0.3484	0.943	Exon	ENSG00000120910	PPP3CC
DMR_1384	NeuN+ hypo	chr4	186132241	186134538	2298	19	309.264	0.4318	0.8212	0.4718	0.8022	0.4618	0.8019	Intron	ENSG00000109762	SNX25
DMR_1385	NeuN+ hypo	chr9	130453147	130453506	360	14	309.245	0.3509	0.9287	0.4091	0.9257	0.5944	0.9364	3 UTR	ENSG00000160401	CFAP157
DMR_1386	NeuN+ hypo	chr3	152881316	152886985	5670	22	309.154	0.4336	0.7078	0.3557	0.6515	0.5962	0.7727	3 UTR	ENSG00000181467	RAP2B
DMR_1387	NeuN+ hypo	chr1	92496496	92499242	2747	13	308.989	0.3134	0.8502	0.4077	0.893	0.503	0.8733	Exon	ENSG00000172031	EPHX4
DMR_1388	NeuN+ hypo	chr13	34730111	34733459	3349	22	308.758	0.4	0.8293	0.5302	0.8441	0.5396	0.9098	Distal Intergenic	ENSG00000133119	RFC3
DMR_1389	NeuN+ hypo	chr12	12483095	12486867	3773	23	308.724	0.4943	0.8468	0.6184	0.876	0.4588	0.8016	Exon	ENSG00000111261	MANSC1
DMR_1390	NeuN+ hypo	chr3	56821350	56826048	4699	24	308.699	0.5504	0.8859	0.6052	0.8189	0.7578	0.919	Intron	ENSG00000163947	ARHGEF3
DMR_1391	NeuN+ hypo	chr2	163154846	163155921	1076	16	308.661	0.3687	0.8899	0.3986	0.889	0.3446	0.7781	Intron	ENSG00000115267	IFIH1
DMR_1392	NeuN+ hypo	chr16	81524965	81526022	1058	20	308.383	0.3592	0.7318	0.4792	0.7846	0.5914	0.8547	Promoter	ENSG00000153815	CMIP
DMR_1393	NeuN+ hypo	chr11	34485492	34487779	2288	18	308.158	0.5593	0.9278	0.5953	0.9214	0.5157	0.8932	Exon	ENSG00000121691	CAT
DMR_1394	NeuN+ hypo	chr1	150118304	150119937	1634	18	308.119	0.5	0.941	0.5086	0.9329	0.4576	0.909	Promoter	ENSG00000023902	PLEKHO1
DMR_1395	NeuN+ hypo	chr8	136097754	136101102	3349	20	308.045	0.6013	0.9172	0.6091	0.9205	0.7374	0.901	Distal Intergenic	ENSG00000131773	KHDRBS3
DMR_1396	NeuN+ hypo	chr11	125249366	125253048	3683	21	308.003	0.4486	0.8485	0.5817	0.878	0.5665	0.8413	Intron	ENSG00000149557	FEZ1
DMR_1397	NeuN+ hypo	chr5	107249098	107253710	4613	15	307.987	0.4935	0.882	0.4652	0.8689	0.608	0.8638	Intron	ENSG00000184349	EFNA5
DMR_1398	NeuN+ hypo	chr17	49007634	49008184	551	17	307.881	0.2627	0.7923	0.3238	0.8149	0.2823	0.9129	Distal Intergenic	ENSG00000141232	TOB1
DMR_1399	NeuN+ hypo	chr2	45880034	45884410	4377	20	307.869	0.4986	0.7971	0.5057	0.7552	0.4068	0.8205	Intron	ENSG00000171132	PRKCE
DMR_1400	NeuN+ hypo	chr3	68283233	68285186	1954	15	307.806	0.3956	0.9175	0.4564	0.8989	0.4691	0.8974	Intron	ENSG00000183662	TAFA1
DMR_1401	NeuN+ hypo	chr13	98961854	98963990	2137	21	307.732	0.4672	0.8743	0.4712	0.8245	0.7368	0.9351	Intron	ENSG00000139797	RNF113B
DMR_1402	NeuN+ hypo	chr2	2052990	2055235	2246	17	307.725	0.4697	0.8705	0.4246	0.8724	0.4035	0.6143	Intron	ENSG00000186487	MYT1L
DMR_1403	NeuN+ hypo	chr18	77500498	77502569	2072	18	307.65	0.7095	0.9539	0.5639	0.9423	0.5168	0.8805	Intron	ENSG00000060069	CTDP1
DMR_1404	NeuN+ hypo	chr1	92500801	92503846	3046	17	307.524	0.5535	0.9302	0.4917	0.9101	0.5434	0.8049	Intron	ENSG00000172031	EPHX4
DMR_1405	NeuN+ hypo	chr6	53963640	53970451	6812	25	307.501	0.5957	0.8615	0.6493	0.8542	0.6562	0.8353	Intron	ENSG00000146147	MLIP
DMR_1406	NeuN+ hypo	chr18	57332340	57333473	1134	17	307.435	0.4209	0.904	0.4532	0.8563	0.5921	0.8514	Intron	ENSG00000183287	CCBE1
DMR_1407	NeuN+ hypo	chr3	10610329	10612183	1855	18	307.204	0.4885	0.8499	0.3593	0.8203	0.4483	0.8558	Intron	ENSG00000157087	ATP2B2
DMR_1408	NeuN+ hypo	chr4	1992745	1995507	2763	28	307.125	0.5014	0.8295	0.514	0.8448	0.3928	0.7099	Promoter	ENSG00000185049	NELFA
DMR_1409	NeuN+ hypo	chr11	13402490	13406367	3878	20	307.023	0.6252	0.9198	0.6586	0.9198	0.623	0.8672	Exon	ENSG00000133794	ARNTL
DMR_1410	NeuN+ hypo	chr16	6486746	6487229	484	9	307.012	0.1823	0.935	0.2072	0.9346	0.1707	0.8898	Intron	ENSG00000078328	RBFOX1
DMR_1411	NeuN+ hypo	chr3	141161094	141161775	682	15	306.995	0.3978	0.8273	0.2944	0.7968	0.3705	0.9479	5 UTR	ENSG00000177311	ZBTB38
DMR_1412	NeuN+ hypo	chr8	99308859	99309933	1075	18	306.941	0.4497	0.9119	0.5	0.9218	0.7395	0.9152	Promoter	ENSG00000104361	NIPAL2
DMR_1413	NeuN+ hypo	chr2	1990608	1994930	4323	24	306.799	0.4397	0.7906	0.6234	0.8289	0.7463	0.9382	Intron	ENSG00000186487	MYT1L
DMR_1414	NeuN+ hypo	chr3	45263923	45266089	2167	20	306.727	0.4573	0.8002	0.4621	0.8345	0.3328	0.8755	3 UTR	ENSG00000249992	TMEM158
DMR_1415	NeuN+ hypo	chr2	48033138	48037238	4101	20	306.685	0.4445	0.7463	0.4798	0.7443	0.4747	0.8244	3 UTR	ENSG00000116062	MSH6
DMR_1416	NeuN+ hypo	chr11	70366949	70368444	1496	15	306.641	0.2172	0.8274	0.308	0.7845	0.206	0.8748	Intron	ENSG00000162105	SHANK2
DMR_1417	NeuN+ hypo	chr2	62070296	62071522	1227	14	306.62	0.4827	0.9586	0.4958	0.914	0.7191	0.9542	Intron	ENSG00000170264	FAM161A
DMR_1418	NeuN+ hypo	chr10	119687583	119688756	1174	13	306.609	0.2959	0.8446	0.3809	0.8557	0.4221	0.8137	Distal Intergenic	ENSG00000107560	RAB11FIP2
DMR_1419	NeuN+ hypo	chr6	131249940	131251862	1923	15	306.514	0.3401	0.8519	0.5202	0.8833	0.694	0.8894	Intron	ENSG00000079819	EPB41L2
DMR_1420	NeuN+ hypo	chr10	30381694	30384178	2485	20	306.506	0.5104	0.9082	0.6309	0.9178	0.6447	0.9386	Distal Intergenic	ENSG00000165757	JCAD
DMR_1421	NeuN+ hypo	chr18	8718347	8721271	2925	30	306.362	0.6919	0.8676	0.6288	0.911	0.7182	0.8915	5 UTR	ENSG00000168502	MTCL1
DMR_1422	NeuN+ hypo	chr2	45960134	45966313	6180	24	306.339	0.614	0.9347	0.753	0.9473	0.5887	0.9296	Intron	ENSG00000171132	PRKCE
DMR_1423	NeuN+ hypo	chr17	37072188	37078020	5833	25	306.255	0.6035	0.8686	0.6321	0.9192	0.6476	0.807	3 UTR	ENSG00000204952	FBXO47
DMR_1424	NeuN+ hypo	chr2	144140159	144142738	2580	21	306.177	0.6468	0.9418	0.6383	0.9314	0.5599	0.9455	Intron	ENSG00000075884	ARHGAP15
DMR_1425	NeuN+ hypo	chr1	36025489	36033357	7869	15	306.108	0.3551	0.6526	0.473	0.87	0.4267	0.6416	3 UTR	ENSG00000020129	NCDN
DMR_1426	NeuN+ hypo	chr2	59459685	59462140	2456	15	306.085	0.5251	0.9146	0.5686	0.9196	0.5726	0.8356	Distal Intergenic	ENSG00000115392	FANCL
DMR_1427	NeuN+ hypo	chr8	135698742	135700417	1676	19	306.055	0.4976	0.9164	0.6467	0.9353	0.707	0.9169	Intron	ENSG00000066827	ZFAT
DMR_1428	NeuN+ hypo	chr3	93743426	93748627	5202	15	305.958	0.7231	0.9354	0.6092	0.9065	0.6776	0.8938	Promoter	ENSG00000178750	STX19
DMR_1429	NeuN+ hypo	chr8	74855923	74858134	2212	17	305.804	0.5048	0.9379	0.498	0.9352	0.5519	0.9416	3 UTR	ENSG00000154582	ELOC
DMR_1430	NeuN+ hypo	chr12	2456397	2458196	1800	14	305.74	0.4447	0.9063	0.4121	0.9461	0.4314	0.9332	Intron	ENSG00000151067	CACNA1C
DMR_1431	NeuN+ hypo	chr8	20150572	20154674	4103	21	305.647	0.5958	0.8813	0.596	0.887	0.5953	0.7633	Distal Intergenic	ENSG00000061337	LZTS1
DMR_1432	NeuN+ hypo	chr8	56503822	56505249	1428	13	305.607	0.3298	0.8869	0.3104	0.8318	0.4135	0.7822	Distal Intergenic	ENSG00000167904	TMEM68
DMR_1433	NeuN+ hypo	chr1	233764908	233767199	2292	16	305.4	0.3932	0.9333	0.4806	0.9414	0.3957	0.8881	Intron	ENSG00000135750	KCNK1
DMR_1434	NeuN+ hypo	chr9	87581710	87588880	7171	20	305.33	0.4084	0.9039	0.5093	0.8589	0.4105	0.8206	Intron	ENSG00000148053	NTRK2
DMR_1435	NeuN+ hypo	chr6	101851281	101852173	893	18	305.322	0.2555	0.6562	0.3708	0.7466	0.4739	0.8578	Intron	ENSG00000164418	GRIK2
DMR_1436	NeuN+ hypo	chr13	43872002	43875375	3374	20	305.262	0.6023	0.9409	0.6616	0.9401	0.5507	0.9074	Exon	ENSG00000120658	ENOX1
DMR_1437	NeuN+ hypo	chr8	73848875	73850023	1149	17	305.215	0.4699	0.9025	0.4501	0.8792	0.4842	0.7014	Exon	ENSG00000147601	TERF1
DMR_1438	NeuN+ hypo	chr12	75532469	75533986	1518	18	305.066	0.6072	0.911	0.5792	0.9122	0.486	0.888	Intron	ENSG00000166006	KCNC2
DMR_1439	NeuN+ hypo	chr9	101351493	101354059	2567	19	305.053	0.5404	0.9321	0.5525	0.936	0.3636	0.8769	Intron	ENSG00000136928	GABBR2
DMR_1440	NeuN+ hypo	chr13	29531499	29533977	2479	14	305.04	0.5301	0.8834	0.4088	0.8931	0.5243	0.8036	Distal Intergenic	ENSG00000132938	MTUS2
DMR_1441	NeuN+ hypo	chr19	38691950	38695076	3127	24	305.011	0.68	0.9088	0.6252	0.904	0.6124	0.8465	Exon	ENSG00000011332	DPF1
DMR_1442	NeuN+ hypo	chr11	121499969	121502912	2944	20	304.974	0.5287	0.8775	0.562	0.8592	0.6269	0.8014	3 UTR	ENSG00000137642	SORL1
DMR_1443	NeuN+ hypo	chr2	16838503	16842165	3663	20	304.969	0.3856	0.7626	0.4131	0.7877	0.3849	0.7655	Intron	ENSG00000197872	FAM49A
DMR_1444	NeuN+ hypo	chr20	5826531	5827670	1140	18	304.687	0.2913	0.6171	0.3039	0.6324	0.2843	0.7082	Intron	ENSG00000089199	CHGB
DMR_1445	NeuN+ hypo	chr18	53516353	53518500	2148	16	304.632	0.5772	0.9057	0.5704	0.8811	0.7583	0.921	Distal Intergenic	ENSG00000196628	TCF4
DMR_1446	NeuN+ hypo	chr8	96126599	96128344	1746	22	304.602	0.6068	0.9208	0.6286	0.9256	0.7429	0.9342	Distal Intergenic	ENSG00000175895	PLEKHF2
DMR_1447	NeuN+ hypo	chr1	234870461	234872952	2492	18	304.577	0.4333	0.9145	0.5348	0.8606	0.4548	0.8231	Distal Intergenic	ENSG00000168264	IRF2BP2
DMR_1448	NeuN+ hypo	chr2	228971866	228979251	7386	19	304.275	0.6049	0.9015	0.6478	0.8648	0.6552	0.8316	Exon	ENSG00000153820	SPHKAP
DMR_1449	NeuN+ hypo	chr3	12641300	12643478	2179	18	304.164	0.4775	0.8901	0.4761	0.8808	0.5747	0.829	Exon	ENSG00000132155	RAF1
DMR_1450	NeuN+ hypo	chr17	29716898	29721727	4830	20	303.975	0.2098	0.3737	0.4877	0.8397	0.3202	0.4853	Promoter	ENSG00000131242	RAB11FIP4
DMR_1451	NeuN+ hypo	chr4	17283914	17285503	1590	17	303.914	0.4573	0.9335	0.4936	0.8919	0.4731	0.8985	Distal Intergenic	ENSG00000151552	QDPR
DMR_1452	NeuN+ hypo	chr6	157116344	157118568	2225	26	303.841	0.3756	0.657	0.3426	0.5994	0.5211	0.8869	Intron	ENSG00000049618	ARID1B
DMR_1453	NeuN+ hypo	chr6	36264272	36266538	2267	17	303.71	0.3796	0.8768	0.4354	0.834	0.4937	0.7279	Intron	ENSG00000180316	PNPLA1
DMR_1454	NeuN+ hypo	chr18	48252659	48254213	1555	13	303.487	0.3259	0.8705	0.3259	0.8719	0.3341	0.7515	Intron	ENSG00000134042	MRO
DMR_1455	NeuN+ hypo	chr3	63874250	63875265	1016	13	303.436	0.4959	0.9315	0.5039	0.9427	0.7432	0.9654	Intron	ENSG00000163635	ATXN7
DMR_1456	NeuN+ hypo	chr22	34465786	34470098	4313	25	303.435	0.5442	0.875	0.547	0.8718	0.5432	0.7873	Distal Intergenic	ENSG00000133424	LARGE1
DMR_1457	NeuN+ hypo	chr8	133288375	133290835	2461	17	303.408	0.4238	0.8882	0.4441	0.8601	0.2984	0.8324	Intron	ENSG00000184156	KCNQ3
DMR_1458	NeuN+ hypo	chr2	23840144	23841276	1133	20	303.27	0.3028	0.5419	0.4004	0.6239	0.3058	0.636	Intron	ENSG00000119771	KLHL29
DMR_1459	NeuN+ hypo	chr2	80524191	80529349	5159	30	303.202	0.3163	0.5875	0.3701	0.5499	0.3136	0.599	3 UTR	ENSG00000162951	LRRTM1
DMR_1460	NeuN+ hypo	chr1	177920253	177923984	3732	21	303.197	0.5982	0.9467	0.6219	0.9395	0.6593	0.9086	Distal Intergenic	ENSG00000075391	RASAL2
DMR_1461	NeuN+ hypo	chr15	25936053	25937582	1530	17	303.113	0.3513	0.842	0.356	0.7083	0.258	0.7133	Exon	ENSG00000206190	ATP10A
DMR_1462	NeuN+ hypo	chr5	166418371	166420954	2584	16	302.967	0.4178	0.8677	0.4498	0.8746	0.5261	0.8288	Distal Intergenic	ENSG00000145934	TENM2
DMR_1463	NeuN+ hypo	chr2	28123826	28127097	3272	21	302.898	0.6257	0.947	0.6232	0.9531	0.5434	0.9264	Distal Intergenic	ENSG00000171174	RBKS
DMR_1464	NeuN+ hypo	chr5	88567012	88570603	3592	18	302.894	0.5316	0.8776	0.4662	0.82	0.5661	0.8938	Distal Intergenic	ENSG00000081189	MEF2C
DMR_1465	NeuN+ hypo	chr1	184542071	184542792	722	16	302.894	0.5465	0.9212	0.6456	0.9239	0.6485	0.8469	Intron	ENSG00000116406	EDEM3
DMR_1466	NeuN+ hypo	chr3	24186642	24188407	1766	12	302.769	0.287	0.9062	0.3748	0.926	0.2721	0.8327	Exon	ENSG00000197885	NKIRAS1
DMR_1467	NeuN+ hypo	chr19	47540375	47541096	722	15	302.608	0.3507	0.8983	0.4165	0.8885	0.3471	0.8774	Intron	ENSG00000130751	NPAS1
DMR_1468	NeuN+ hypo	chr9	114660062	114661490	1429	16	302.466	0.1437	0.5611	0.1937	0.5572	0.1914	0.5786	Intron	ENSG00000148154	UGCG
DMR_1469	NeuN+ hypo	chr18	55021733	55024403	2671	15	302.414	0.495	0.882	0.4796	0.8468	0.5339	0.8116	Exon	ENSG00000177511	ST8SIA3
DMR_1470	NeuN+ hypo	chr9	137693114	137693341	228	11	302.337	0.1203	0.8809	0.1621	0.8791	0.1071	0.9195	Distal Intergenic	ENSG00000160339	FCN2
DMR_1471	NeuN+ hypo	chr5	129242999	129246814	3816	13	302.304	0.4179	0.9282	0.4342	0.9223	0.4548	0.9565	Exon	ENSG00000198108	CHSY3
DMR_1472	NeuN+ hypo	chr12	40619727	40624884	5158	20	302.129	0.4399	0.8107	0.4857	0.8371	0.5393	0.7599	Intron	ENSG00000188906	LRRK2
DMR_1473	NeuN+ hypo	chr2	73229475	73233117	3643	22	302.102	0.5164	0.8254	0.5294	0.8315	0.5439	0.84	Intron	ENSG00000144040	SFXN5
DMR_1474	NeuN+ hypo	chr4	16734274	16736400	2127	16	302.089	0.3428	0.8184	0.4228	0.8409	0.6333	0.8546	Intron	ENSG00000169744	LDB2
DMR_1475	NeuN+ hypo	chr13	99000740	99001902	1163	21	302.073	0.5059	0.8304	0.5696	0.8536	0.498	0.8371	Intron	ENSG00000139797	RNF113B
DMR_1476	NeuN+ hypo	chr8	133434468	133436353	1886	13	301.994	0.4623	0.9289	0.4372	0.9447	0.4027	0.9152	Intron	ENSG00000184156	KCNQ3
DMR_1477	NeuN+ hypo	chr9	131327467	131329669	2203	22	301.95	0.6248	0.9019	0.6172	0.9266	0.7654	0.9211	5 UTR	ENSG00000197694	SPTAN1
DMR_1478	NeuN+ hypo	chr9	38140087	38144783	4697	23	301.859	0.5827	0.9012	0.6543	0.8535	0.7226	0.9145	Distal Intergenic	ENSG00000107338	SHB
DMR_1479	NeuN+ hypo	chr11	120810845	120811760	916	14	301.714	0.5283	0.962	0.4487	0.9348	0.5006	0.8331	Exon	ENSG00000154114	TBCEL
DMR_1480	NeuN+ hypo	chr12	120147756	120149565	1810	26	301.703	0.5307	0.8061	0.5982	0.8218	0.6831	0.91	Exon	ENSG00000111725	PRKAB1
DMR_1481	NeuN+ hypo	chr7	130704631	130707381	2751	22	301.691	0.5012	0.8315	0.554	0.8123	0.6406	0.7968	Distal Intergenic	ENSG00000128585	MKLN1
DMR_1482	NeuN+ hypo	chr13	109751946	109754739	2794	23	301.55	0.6103	0.9091	0.6793	0.9189	0.6604	0.8117	Exon	ENSG00000041515	MYO16
DMR_1483	NeuN+ hypo	chr15	55891410	55892843	1434	16	301.505	0.4654	0.9526	0.5811	0.949	0.6561	0.893	Distal Intergenic	ENSG00000171016	PYGO1
DMR_1484	NeuN+ hypo	chr8	14984488	14988469	3982	23	301.498	0.4055	0.7612	0.4362	0.6914	0.3628	0.7455	Intron	ENSG00000185053	SGCZ
DMR_1485	NeuN+ hypo	chr5	90357425	90360169	2745	15	301.425	0.4348	0.8128	0.4279	0.8231	0.4018	0.859	Intron	ENSG00000164199	ADGRV1
DMR_1486	NeuN+ hypo	chr2	206524184	206526387	2204	15	301.34	0.4586	0.8743	0.5043	0.926	0.4593	0.9168	Distal Intergenic	ENSG00000118257	NRP2
DMR_1487	NeuN+ hypo	chr2	16788225	16789846	1622	20	301.1	0.5424	0.8743	0.5595	0.8615	0.6145	0.8509	Intron	ENSG00000197872	FAM49A
DMR_1488	NeuN+ hypo	chr5	176158228	176162030	3803	17	301.015	0.3986	0.8484	0.5173	0.8612	0.5156	0.835	Distal Intergenic	ENSG00000113763	UNC5A
DMR_1489	NeuN+ hypo	chr12	128149562	128153601	4040	17	300.949	0.5627	0.9227	0.598	0.9279	0.5466	0.8655	Distal Intergenic	ENSG00000181234	TMEM132C
DMR_1490	NeuN+ hypo	chr1	110729168	110731411	2244	20	300.939	0.4778	0.8272	0.5113	0.8408	0.3976	0.6983	Intron	ENSG00000116396	KCNC4
DMR_1491	NeuN+ hypo	chr10	10887950	10890334	2385	18	300.916	0.4824	0.8687	0.4639	0.8489	0.4258	0.8646	Distal Intergenic	ENSG00000048740	CELF2
DMR_1492	NeuN+ hypo	chr12	108439943	108444043	4101	25	300.902	0.6272	0.832	0.6379	0.8284	0.5713	0.8285	Distal Intergenic	ENSG00000075035	WSCD2
DMR_1493	NeuN+ hypo	chr17	9961686	9964598	2913	18	300.84	0.4857	0.8562	0.5263	0.8596	0.3716	0.7974	Intron	ENSG00000007237	GAS7
DMR_1494	NeuN+ hypo	chr8	10224572	10226913	2342	18	300.826	0.5417	0.8516	0.5291	0.8827	0.4754	0.7189	Intron	ENSG00000184647	PRSS55
DMR_1495	NeuN+ hypo	chr16	15582794	15584200	1407	17	300.71	0.4412	0.9349	0.4636	0.8901	0.7725	0.949	Intron	ENSG00000166780	BMERB1
DMR_1496	NeuN+ hypo	chr10	118485180	118487994	2815	17	300.087	0.5248	0.9584	0.5594	0.9543	0.6158	0.9538	Intron	ENSG00000165868	HSPA12A
DMR_1497	NeuN+ hypo	chr2	217354072	217355975	1904	20	299.827	0.5088	0.9513	0.6653	0.9384	0.6579	0.9093	Distal Intergenic	ENSG00000197756	RPL37A
DMR_1498	NeuN+ hypo	chr19	34157701	34158716	1016	19	299.752	0.4411	0.8545	0.4514	0.8456	0.4075	0.6713	5 UTR	ENSG00000124302	CHST8
DMR_1499	NeuN+ hypo	chr22	48499671	48501446	1776	15	299.692	0.412	0.8058	0.3832	0.7787	0.5565	0.7264	Distal Intergenic	ENSG00000219438	TAFA5
DMR_1500	NeuN+ hypo	chr2	101416475	101419036	2562	21	299.653	0.6363	0.9181	0.5474	0.9072	0.5868	0.9164	Distal Intergenic	ENSG00000170485	NPAS2
DMR_1501	NeuN+ hypo	chr16	12875216	12876326	1111	15	299.506	0.3664	0.9532	0.4488	0.9288	0.4252	0.668	Exon	ENSG00000103381	CPPED1
DMR_1502	NeuN+ hypo	chr5	65014008	65016877	2870	14	299.296	0.4178	0.8828	0.4875	0.9155	0.4788	0.9151	5 UTR	ENSG00000197860	SGTB
DMR_1503	NeuN+ hypo	chr11	45850737	45852893	2157	18	299.292	0.5039	0.8826	0.5586	0.891	0.6027	0.9039	Distal Intergenic	ENSG00000121671	CRY2
DMR_1504	NeuN+ hypo	chr11	120842176	120844453	2278	20	299.278	0.6391	0.95	0.7314	0.9089	0.5587	0.85	Intron	ENSG00000154114	TBCEL
DMR_1505	NeuN+ hypo	chr2	59120396	59125587	5192	29	299.24	0.4572	0.6159	0.4927	0.6434	0.5004	0.713	Distal Intergenic	ENSG00000115392	FANCL
DMR_1506	NeuN+ hypo	chr15	88556601	88559686	3086	20	299.218	0.4632	0.7257	0.5027	0.8323	0.6083	0.8767	Intron	ENSG00000140538	NTRK3
DMR_1507	NeuN+ hypo	chr5	158151254	158153813	2560	17	299.034	0.506	0.8799	0.5941	0.8926	0.5545	0.8525	Intron	ENSG00000164330	EBF1
DMR_1508	NeuN+ hypo	chr11	72377060	72387685	10626	22	298.816	0.3505	0.5507	0.4693	0.725	0.4577	0.6522	Promoter	ENSG00000186642	PDE2A
DMR_1509	NeuN+ hypo	chr8	10030299	10032248	1950	24	298.499	0.4997	0.7974	0.4743	0.7397	0.5346	0.8093	Intron	ENSG00000175806	MSRA
DMR_1510	NeuN+ hypo	chr2	8400424	8401404	981	18	298.471	0.4262	0.9178	0.4832	0.9264	0.497	0.9529	Distal Intergenic	ENSG00000115738	ID2
DMR_1511	NeuN+ hypo	chr16	51900601	51901718	1118	19	298.364	0.622	0.9468	0.5693	0.9136	0.656	0.9332	Distal Intergenic	ENSG00000103460	TOX3
DMR_1512	NeuN+ hypo	chr1	210908596	210914856	6261	26	298.291	0.6186	0.8867	0.6948	0.8975	0.5042	0.8563	Intron	ENSG00000054392	HHAT
DMR_1513	NeuN+ hypo	chr2	37027380	37028905	1526	21	298.051	0.5055	0.9184	0.5134	0.9208	0.5867	0.9336	Exon	ENSG00000205221	VIT
DMR_1514	NeuN+ hypo	chr2	31155575	31158475	2901	18	297.962	0.5485	0.9042	0.51	0.8943	0.5035	0.8562	Distal Intergenic	ENSG00000162949	CAPN13
DMR_1515	NeuN+ hypo	chr7	139573413	139574338	926	14	297.948	0.4951	0.9513	0.5813	0.953	0.593	0.9242	Intron	ENSG00000059377	TBXAS1
DMR_1516	NeuN+ hypo	chr17	16064899	16068463	3565	18	297.875	0.5601	0.9193	0.6314	0.9294	0.7767	0.9316	3 UTR	ENSG00000141027	NCOR1
DMR_1517	NeuN+ hypo	chr12	31580000	31581532	1533	21	297.759	0.5302	0.9269	0.6023	0.9479	0.7089	0.9308	Intron	ENSG00000170456	DENND5B
DMR_1518	NeuN+ hypo	chr3	122568238	122569302	1065	11	297.687	0.4635	0.9636	0.5393	0.9734	0.4805	0.9537	Intron	ENSG00000138463	SLC49A4
DMR_1519	NeuN+ hypo	chr8	1884568	1886829	2262	14	297.68	0.4249	0.9468	0.5244	0.9241	0.4559	0.7068	Intron	ENSG00000176595	KBTBD11
DMR_1520	NeuN+ hypo	chr3	45526994	45528403	1410	16	297.613	0.5145	0.9504	0.5552	0.9456	0.5321	0.8621	Exon	ENSG00000011376	LARS2
DMR_1521	NeuN+ hypo	chr2	2319876	2320790	915	16	297.611	0.4272	0.9346	0.5478	0.9269	0.6369	0.9221	Intron	ENSG00000186487	MYT1L
DMR_1522	NeuN+ hypo	chr12	130938969	130944173	5205	22	297.495	0.6432	0.859	0.6858	0.8662	0.6679	0.8308	Distal Intergenic	ENSG00000125207	PIWIL1
DMR_1523	NeuN+ hypo	chr2	208873598	208876543	2946	19	297.483	0.6282	0.9367	0.5937	0.8954	0.6012	0.8439	Intron	ENSG00000178385	PLEKHM3
DMR_1524	NeuN+ hypo	chr18	24103847	24108820	4974	26	297.273	0.6022	0.8823	0.7131	0.9031	0.633	0.8747	Intron	ENSG00000134504	KCTD1
DMR_1525	NeuN+ hypo	chr2	79821723	79824233	2511	17	297.219	0.5436	0.9273	0.5962	0.9306	0.6764	0.9355	Distal Intergenic	ENSG00000172016	REG3A
DMR_1526	NeuN+ hypo	chr7	127581184	127584014	2831	16	297.218	0.3014	0.7034	0.2949	0.6614	0.2191	0.7557	Intron	ENSG00000128594	LRRC4
DMR_1527	NeuN+ hypo	chr2	136466385	136467922	1538	22	297.135	0.5698	0.8532	0.6059	0.8588	0.7145	0.9152	Exon	ENSG00000144224	UBXN4
DMR_1528	NeuN+ hypo	chr6	14917540	14918848	1309	18	297.021	0.4857	0.9335	0.6583	0.9427	0.7075	0.93	Distal Intergenic	ENSG00000008083	JARID2
DMR_1529	NeuN+ hypo	chr2	233908679	233914669	5991	27	296.76	0.5703	0.8814	0.6412	0.915	0.5976	0.7491	Distal Intergenic	ENSG00000168918	INPP5D
DMR_1530	NeuN+ hypo	chr1	42847027	42848339	1313	16	296.7	0.3915	0.7386	0.4131	0.7776	0.3501	0.7585	Intron	ENSG00000177181	RIMKLA
DMR_1531	NeuN+ hypo	chr10	11099593	11102670	3078	20	296.666	0.4314	0.7882	0.4924	0.8424	0.45	0.6834	Intron	ENSG00000048740	CELF2
DMR_1532	NeuN+ hypo	chr7	55619995	55621993	1999	15	296.647	0.3506	0.8475	0.3666	0.8682	0.4585	0.846	Promoter	ENSG00000154978	VOPP1
DMR_1533	NeuN+ hypo	chr21	46529475	46530373	899	17	296.504	0.3693	0.8384	0.3924	0.8532	0.6571	0.9186	Intron	ENSG00000197381	ADARB1
DMR_1534	NeuN+ hypo	chr8	3430936	3432766	1831	21	296.379	0.5222	0.868	0.4573	0.8533	0.6263	0.8224	Exon	ENSG00000183117	CSMD1
DMR_1535	NeuN+ hypo	chr12	131022157	131024038	1882	16	296.334	0.4137	0.8712	0.5371	0.9188	0.3971	0.9011	Distal Intergenic	ENSG00000125207	PIWIL1
DMR_1536	NeuN+ hypo	chr2	28498545	28499851	1307	12	296.236	0.4555	0.9512	0.4181	0.9467	0.4508	0.8991	Distal Intergenic	ENSG00000075426	FOSL2
DMR_1537	NeuN+ hypo	chr12	90021893	90025697	3805	24	296.142	0.7735	0.9566	0.7535	0.9526	0.7843	0.9472	Exon	ENSG00000070961	ATP2B1
DMR_1538	NeuN+ hypo	chr18	21521354	21522840	1487	18	296.102	0.5865	0.9485	0.6101	0.9395	0.6609	0.924	Intron	ENSG00000168234	TTC39C
DMR_1539	NeuN+ hypo	chr5	112243486	112246073	2588	22	296.07	0.6085	0.9036	0.643	0.9465	0.6955	0.9587	Intron	ENSG00000129625	REEP5
DMR_1540	NeuN+ hypo	chr21	47622854	47624927	2074	24	296.05	0.6109	0.8359	0.6024	0.8899	0.6421	0.8846	Intron	ENSG00000160284	SPATC1L
DMR_1541	NeuN+ hypo	chr2	144068795	144071815	3021	21	296.027	0.5827	0.8654	0.6083	0.8912	0.5565	0.855	Intron	ENSG00000075884	ARHGAP15
DMR_1542	NeuN+ hypo	chr8	93024696	93028686	3991	22	295.917	0.6888	0.9458	0.6626	0.9435	0.5567	0.9249	Exon	ENSG00000079102	RUNX1T1
DMR_1543	NeuN+ hypo	chr10	24705085	24707123	2039	21	295.914	0.3991	0.7862	0.4097	0.8226	0.6978	0.9142	Intron	ENSG00000120549	KIAA1217
DMR_1544	NeuN+ hypo	chr3	16425963	16430743	4781	21	295.875	0.5696	0.9458	0.6756	0.9274	0.6342	0.8872	Intron	ENSG00000131378	RFTN1
DMR_1545	NeuN+ hypo	chr1	39014922	39017519	2598	17	295.872	0.5316	0.8009	0.4589	0.7834	0.516	0.8759	Distal Intergenic	ENSG00000116954	RRAGC
DMR_1546	NeuN+ hypo	chr12	21721204	21722416	1213	15	295.865	0.5003	0.9464	0.5066	0.9324	0.687	0.8843	Exon	ENSG00000111713	GYS2
DMR_1547	NeuN+ hypo	chr7	132383677	132384521	845	15	295.774	0.3399	0.9199	0.3483	0.8808	0.4479	0.898	Distal Intergenic	ENSG00000221866	PLXNA4
DMR_1548	NeuN+ hypo	chr8	41588577	41589779	1203	16	295.737	0.367	0.9142	0.3925	0.935	0.2781	0.8615	Intron	ENSG00000029534	ANK1
DMR_1549	NeuN+ hypo	chr14	78867799	78872641	4843	24	295.614	0.3451	0.6488	0.4013	0.6261	0.3501	0.6012	Promoter	ENSG00000021645	NRXN3
DMR_1550	NeuN+ hypo	chr5	44828041	44834102	6062	16	295.563	0.5248	0.9496	0.5398	0.9223	0.6201	0.8852	Distal Intergenic	ENSG00000112996	MRPS30
DMR_1551	NeuN+ hypo	chr13	45012885	45018160	5276	25	295.501	0.6556	0.9007	0.6673	0.9018	0.6874	0.8893	Promoter	ENSG00000102804	TSC22D1
DMR_1552	NeuN+ hypo	chr18	3782007	3784941	2935	18	295.452	0.5686	0.9425	0.5933	0.9335	0.7017	0.913	Intron	ENSG00000170579	DLGAP1
DMR_1553	NeuN+ hypo	chr2	80199270	80200508	1239	11	295.434	0.2147	0.8327	0.1904	0.7373	0.1918	0.8418	Distal Intergenic	ENSG00000162951	LRRTM1
DMR_1554	NeuN+ hypo	chr5	92531531	92539755	8225	32	295.263	0.6026	0.8346	0.6646	0.8321	0.674	0.839	Distal Intergenic	ENSG00000175745	NR2F1
DMR_1555	NeuN+ hypo	chr12	99703690	99707224	3535	16	295.22	0.4638	0.8793	0.4967	0.89	0.5207	0.9064	Intron	ENSG00000185046	ANKS1B
DMR_1556	NeuN+ hypo	chr12	112650332	112651406	1075	23	295.161	0.6921	0.9618	0.7043	0.9624	0.5994	0.9598	Exon	ENSG00000135148	TRAFD1
DMR_1557	NeuN+ hypo	chr4	77942202	77944651	2450	23	295.113	0.5691	0.8689	0.6287	0.8967	0.6996	0.8872	Intron	ENSG00000118816	CCNI
DMR_1558	NeuN+ hypo	chr2	105986321	105988917	2597	25	295.005	0.3366	0.6634	0.4521	0.7642	0.5139	0.7154	Intron	ENSG00000115641	FHL2
DMR_1559	NeuN+ hypo	chr12	13986730	13991468	4739	18	294.841	0.5007	0.89	0.4733	0.8976	0.4022	0.8862	Intron	ENSG00000273079	GRIN2B
DMR_1560	NeuN+ hypo	chr2	49488188	49490718	2531	23	294.759	0.5491	0.8533	0.5954	0.8582	0.4768	0.8215	Distal Intergenic	ENSG00000170820	FSHR
DMR_1561	NeuN+ hypo	chr5	27031154	27038636	7483	20	294.299	0.3202	0.6898	0.4513	0.8012	0.387	0.6958	Promoter	ENSG00000113100	CDH9
DMR_1562	NeuN+ hypo	chr7	18559834	18561743	1910	14	294.28	0.366	0.8775	0.4128	0.8536	0.3588	0.8255	Intron	ENSG00000048052	HDAC9
DMR_1563	NeuN+ hypo	chr1	6347498	6348081	584	11	294.269	0.1957	0.8422	0.1993	0.8749	0.3121	0.9132	Intron	ENSG00000158292	GPR153
DMR_1564	NeuN+ hypo	chr18	3652071	3655484	3414	28	294.192	0.4718	0.7599	0.5432	0.8836	0.509	0.916	Intron	ENSG00000170579	DLGAP1
DMR_1565	NeuN+ hypo	chr10	62670732	62671678	947	22	294.119	0.5731	0.9057	0.6462	0.9291	0.7105	0.9405	5 UTR	ENSG00000072422	RHOBTB1
DMR_1566	NeuN+ hypo	chr3	115343726	115353171	9446	31	293.961	0.5748	0.7618	0.5201	0.7173	0.7225	0.8917	Intron	ENSG00000172020	GAP43
DMR_1567	NeuN+ hypo	chr13	34983988	34988929	4942	22	293.811	0.6014	0.8823	0.6358	0.8858	0.6172	0.8784	Distal Intergenic	ENSG00000172915	NBEA
DMR_1568	NeuN+ hypo	chr5	140383566	140387931	4366	18	293.794	0.6877	0.9486	0.5906	0.9323	0.7197	0.8916	Intron	ENSG00000243232	PCDHAC2
DMR_1569	NeuN+ hypo	chr16	74580922	74582508	1587	13	293.764	0.3296	0.8661	0.2567	0.9394	0.117	0.8437	Intron	ENSG00000090863	GLG1
DMR_1570	NeuN+ hypo	chr12	93567599	93570956	3358	19	293.736	0.4559	0.8172	0.395	0.8216	0.5921	0.8356	Distal Intergenic	ENSG00000173598	NUDT4
DMR_1571	NeuN+ hypo	chr16	75456974	75459023	2050	17	293.642	0.4902	0.9461	0.548	0.9532	0.6463	0.8394	Intron	ENSG00000153774	CFDP1
DMR_1572	NeuN+ hypo	chr5	79068576	79072651	4076	22	293.53	0.4661	0.8684	0.5107	0.8881	0.4378	0.7919	Intron	ENSG00000164309	CMYA5
DMR_1573	NeuN+ hypo	chr8	129874214	129876922	2709	16	293.515	0.3967	0.8678	0.4044	0.8273	0.4515	0.8706	Distal Intergenic	ENSG00000147697	GSDMC
DMR_1574	NeuN+ hypo	chr3	42236823	42239005	2183	17	293.495	0.3365	0.8891	0.5555	0.9128	0.6204	0.9586	Intron	ENSG00000182606	TRAK1
DMR_1575	NeuN+ hypo	chr3	9408030	9409735	1706	20	293.331	0.6231	0.9423	0.7083	0.9196	0.5427	0.8641	Exon	ENSG00000134077	THUMPD3
DMR_1576	NeuN+ hypo	chr20	48046901	48054255	7355	30	293.248	0.5859	0.8193	0.6385	0.8097	0.5879	0.8294	Intron	ENSG00000158445	KCNB1
DMR_1577	NeuN+ hypo	chr13	36644935	36648542	3608	22	293.19	0.6966	0.95	0.7312	0.9449	0.7559	0.9169	Intron	ENSG00000133083	DCLK1
DMR_1578	NeuN+ hypo	chr3	4536460	4541368	4909	22	293.015	0.4547	0.779	0.5202	0.7832	0.5706	0.761	Intron	ENSG00000150995	ITPR1
DMR_1579	NeuN+ hypo	chr15	26020526	26021766	1241	18	292.903	0.4039	0.8369	0.5546	0.8757	0.705	0.8625	Intron	ENSG00000206190	ATP10A
DMR_1580	NeuN+ hypo	chr4	6441666	6459320	17655	27	292.812	0.4933	0.8064	0.5005	0.8016	0.54	0.6956	Intron	ENSG00000074211	PPP2R2C
DMR_1581	NeuN+ hypo	chr13	77456688	77458919	2232	17	292.793	0.3544	0.6641	0.3748	0.7438	0.3866	0.7707	3 UTR	ENSG00000178695	KCTD12
DMR_1582	NeuN+ hypo	chr18	56894864	56898895	4032	20	292.751	0.5096	0.8824	0.5626	0.8399	0.6943	0.8996	3 UTR	ENSG00000134443	GRP
DMR_1583	NeuN+ hypo	chr12	13427914	13429793	1880	17	292.702	0.3804	0.7413	0.3545	0.7564	0.2915	0.7009	Distal Intergenic	ENSG00000134531	EMP1
DMR_1584	NeuN+ hypo	chr6	11279595	11279953	359	17	292.508	0.5697	0.9507	0.5104	0.9394	0.6889	0.9388	Intron	ENSG00000111859	NEDD9
DMR_1585	NeuN+ hypo	chr9	101445414	101447458	2045	23	292.339	0.7311	0.9533	0.7034	0.9423	0.6621	0.8729	Intron	ENSG00000136928	GABBR2
DMR_1586	NeuN+ hypo	chr1	243616202	243618542	2341	21	292.271	0.5848	0.9352	0.6249	0.9043	0.5611	0.9247	Intron	ENSG00000054282	SDCCAG8
DMR_1587	NeuN+ hypo	chr2	2195065	2197575	2511	21	292.263	0.3804	0.7131	0.4318	0.7194	0.4982	0.6852	Intron	ENSG00000186487	MYT1L
DMR_1588	NeuN+ hypo	chr3	98267172	98271074	3903	20	292.063	0.5812	0.9159	0.5768	0.8684	0.6043	0.8475	Distal Intergenic	ENSG00000154165	GPR15
DMR_1589	NeuN+ hypo	chr11	125234212	125235507	1296	16	291.878	0.4405	0.8918	0.4385	0.8711	0.4771	0.8796	Intron	ENSG00000149557	FEZ1
DMR_1590	NeuN+ hypo	chr14	73078049	73082178	4130	17	291.87	0.604	0.9032	0.5884	0.8878	0.5937	0.8205	Distal Intergenic	ENSG00000205683	DPF3
DMR_1591	NeuN+ hypo	chr9	77256976	77260898	3923	28	291.674	0.7206	0.8805	0.7251	0.8878	0.7404	0.8939	Exon	ENSG00000198963	RORB
DMR_1592	NeuN+ hypo	chr3	71455172	71456886	1715	20	291.57	0.5931	0.9423	0.6072	0.9206	0.6157	0.9293	Intron	ENSG00000114861	FOXP1
DMR_1593	NeuN+ hypo	chr3	24475377	24478225	2849	21	291.402	0.542	0.8086	0.5512	0.7811	0.5107	0.8384	Intron	ENSG00000151090	THRB
DMR_1594	NeuN+ hypo	chr5	174942788	174945134	2347	17	291.364	0.5315	0.9167	0.5704	0.8927	0.5093	0.94	Exon	ENSG00000164466	SFXN1
DMR_1595	NeuN+ hypo	chr21	40327086	40328651	1566	18	291.295	0.537	0.933	0.5274	0.8995	0.6281	0.9312	Distal Intergenic	ENSG00000157557	ETS2
DMR_1596	NeuN+ hypo	chr1	6074174	6076013	1840	20	291.24	0.5587	0.9071	0.514	0.8401	0.3928	0.7218	Distal Intergenic	ENSG00000116254	CHD5
DMR_1597	NeuN+ hypo	chr7	116685564	116688962	3399	13	291.086	0.5131	0.9138	0.4668	0.9173	0.6327	0.9043	Intron	ENSG00000004866	ST7
DMR_1598	NeuN+ hypo	chr2	17813660	17817694	4035	17	291.034	0.4581	0.9096	0.5055	0.9256	0.7011	0.914	Intron	ENSG00000163032	VSNL1
DMR_1599	NeuN+ hypo	chr2	101560550	101562342	1793	17	290.9	0.5987	0.9441	0.5538	0.9471	0.6461	0.938	Intron	ENSG00000170485	NPAS2
DMR_1600	NeuN+ hypo	chr20	50212922	50214280	1359	18	290.89	0.5278	0.9075	0.5599	0.8824	0.5881	0.8579	3 UTR	ENSG00000101096	NFATC2
DMR_1601	NeuN+ hypo	chr21	43422531	43423778	1248	20	290.795	0.4848	0.8596	0.6175	0.8614	0.6671	0.8991	5 UTR	ENSG00000173276	ZBTB21
DMR_1602	NeuN+ hypo	chr4	16590938	16595514	4577	30	290.768	0.5299	0.691	0.5464	0.7265	0.4383	0.6443	Intron	ENSG00000169744	LDB2
DMR_1603	NeuN+ hypo	chr2	191654263	191656665	2403	15	290.716	0.3801	0.8229	0.447	0.7631	0.5975	0.7753	Distal Intergenic	ENSG00000115419	GLS
DMR_1604	NeuN+ hypo	chr18	55713250	55715226	1977	25	290.623	0.2352	0.5778	0.2357	0.5137	0.3021	0.5827	Promoter	ENSG00000049759	NEDD4L
DMR_1605	NeuN+ hypo	chr1	220825469	220830304	4836	23	290.581	0.6187	0.8931	0.5966	0.9064	0.4848	0.8798	Exon	ENSG00000162817	C1orf115
DMR_1606	NeuN+ hypo	chr19	5042081	5043044	964	23	290.547	0.5904	0.9151	0.5948	0.9012	0.6973	0.9548	Intron	ENSG00000127663	KDM4B
DMR_1607	NeuN+ hypo	chr1	151680543	151688270	7728	12	290.349	0.1463	0.6802	0.1197	0.7685	0.1742	0.7214	Promoter	ENSG00000159409	CELF3
DMR_1608	NeuN+ hypo	chr7	158456474	158458060	1587	24	290.198	0.7027	0.9564	0.6776	0.9509	0.5556	0.9401	Distal Intergenic	ENSG00000106018	VIPR2
DMR_1609	NeuN+ hypo	chr1	240059970	240061343	1374	14	289.744	0.2344	0.6981	0.3531	0.7146	0.4253	0.7391	Intron	ENSG00000155816	FMN2
DMR_1610	NeuN+ hypo	chr1	8073660	8075063	1404	17	289.719	0.4788	0.854	0.426	0.7696	0.5128	0.882	Exon	ENSG00000116285	ERRFI1
DMR_1611	NeuN+ hypo	chr10	63779824	63781927	2104	13	289.706	0.3528	0.8406	0.398	0.8421	0.335	0.6565	Intron	ENSG00000150347	ARID5B
DMR_1612	NeuN+ hypo	chr15	38917673	38920212	2540	19	289.467	0.4794	0.8579	0.5814	0.8807	0.441	0.8405	Distal Intergenic	ENSG00000172575	RASGRP1
DMR_1613	NeuN+ hypo	chr3	66010435	66012710	2276	18	289.437	0.5015	0.9243	0.6831	0.9614	0.6358	0.926	Intron	ENSG00000151276	MAGI1
DMR_1614	NeuN+ hypo	chr2	242098579	242100825	2247	17	289.267	0.6927	0.9517	0.6097	0.9482	0.5159	0.9397	Exon	ENSG00000115685	PPP1R7
DMR_1615	NeuN+ hypo	chr14	99893214	99895829	2616	19	289.238	0.5083	0.8624	0.6078	0.8686	0.5135	0.8838	Intron	ENSG00000183576	SETD3
DMR_1616	NeuN+ hypo	chr17	971361	979052	7692	24	289.166	0.7145	0.93	0.603	0.925	0.7278	0.9174	Exon	ENSG00000159842	ABR
DMR_1617	NeuN+ hypo	chr2	45986677	45987811	1135	12	289.16	0.4489	0.9457	0.3815	0.9308	0.5246	0.9499	Intron	ENSG00000171132	PRKCE
DMR_1618	NeuN+ hypo	chr1	85222012	85224837	2826	20	289.144	0.4407	0.8056	0.4747	0.854	0.5052	0.8641	Distal Intergenic	ENSG00000117155	SSX2IP
DMR_1619	NeuN+ hypo	chr3	53755178	53756582	1405	16	289.115	0.5661	0.8886	0.5178	0.8936	0.3744	0.8256	Exon	ENSG00000157388	CACNA1D
DMR_1620	NeuN+ hypo	chr5	137792111	137797470	5360	16	288.732	0.4083	0.8197	0.4351	0.8637	0.5779	0.875	Distal Intergenic	ENSG00000132563	REEP2
DMR_1621	NeuN+ hypo	chr4	186318486	186319889	1404	22	288.701	0.5385	0.8305	0.5452	0.7871	0.438	0.7833	Intron	ENSG00000186352	ANKRD37
DMR_1622	NeuN+ hypo	chr17	17387511	17389241	1731	20	288.45	0.5694	0.9376	0.6432	0.9431	0.7209	0.9388	Intron	ENSG00000141026	MED9
DMR_1623	NeuN+ hypo	chr1	84841173	84843045	1873	12	288.363	0.3781	0.9225	0.3861	0.9157	0.495	0.9012	Distal Intergenic	ENSG00000137976	DNASE2B
DMR_1624	NeuN+ hypo	chr12	125616289	125619735	3447	20	288.347	0.6928	0.944	0.6047	0.952	0.6079	0.9032	Exon	ENSG00000081760	AACS
DMR_1625	NeuN+ hypo	chr14	56823866	56825218	1353	17	288.341	0.4152	0.8573	0.5343	0.8497	0.4598	0.8274	Distal Intergenic	ENSG00000070269	TMEM260
DMR_1626	NeuN+ hypo	chr7	17272393	17275007	2615	15	288.31	0.4995	0.8787	0.4664	0.9184	0.7675	0.9246	Distal Intergenic	ENSG00000106546	AHR
DMR_1627	NeuN+ hypo	chr2	46152843	46153901	1059	12	288.098	0.2544	0.848	0.3534	0.912	0.1765	0.8264	Intron	ENSG00000171132	PRKCE
DMR_1628	NeuN+ hypo	chr10	126247380	126249664	2285	14	288.006	0.4933	0.9172	0.4576	0.9106	0.4791	0.8853	Intron	ENSG00000107902	LHPP
DMR_1629	NeuN+ hypo	chr5	140905099	140906303	1205	18	287.996	0.5634	0.9274	0.5686	0.9192	0.501	0.816	Distal Intergenic	ENSG00000171720	HDAC3
DMR_1630	NeuN+ hypo	chr2	184118164	184118895	732	15	287.991	0.4731	0.9111	0.5161	0.9034	0.4211	0.8127	Distal Intergenic	ENSG00000163002	NUP35
DMR_1631	NeuN+ hypo	chr5	143602761	143606199	3439	16	287.979	0.5399	0.9352	0.5234	0.905	0.5513	0.9182	Intron	ENSG00000183775	KCTD16
DMR_1632	NeuN+ hypo	chr4	25814711	25816326	1616	17	287.813	0.3685	0.7527	0.2953	0.7224	0.3701	0.5578	Intron	ENSG00000091490	SEL1L3
DMR_1633	NeuN+ hypo	chr6	105730541	105733385	2845	15	287.799	0.5038	0.9257	0.5543	0.9132	0.7468	0.9114	Exon	ENSG00000132429	POPDC3
DMR_1634	NeuN+ hypo	chr3	42180467	42182259	1793	22	287.752	0.5203	0.8645	0.5255	0.8572	0.6679	0.9063	Intron	ENSG00000182606	TRAK1
DMR_1635	NeuN+ hypo	chr9	132021283	132022873	1591	16	287.724	0.3546	0.7539	0.4733	0.8215	0.4383	0.8082	Distal Intergenic	ENSG00000119383	PTPA
DMR_1636	NeuN+ hypo	chr3	62855904	62859219	3316	15	287.679	0.2817	0.7473	0.3676	0.7741	0.2245	0.55	Intron	ENSG00000163618	CADPS
DMR_1637	NeuN+ hypo	chr1	232585772	232589783	4012	17	287.429	0.5519	0.885	0.6059	0.8837	0.6584	0.9431	Intron	ENSG00000116991	SIPA1L2
DMR_1638	NeuN+ hypo	chr8	1201576	1204629	3054	11	287.342	0.4595	0.9171	0.4246	0.8974	0.4577	0.8492	Distal Intergenic	ENSG00000198010	DLGAP2
DMR_1639	NeuN+ hypo	chr9	2081590	2085643	4054	21	287.317	0.51	0.8453	0.5469	0.8487	0.574	0.8488	Distal Intergenic	ENSG00000147852	VLDLR
DMR_1640	NeuN+ hypo	chr14	99915993	99917946	1954	13	287.297	0.471	0.9414	0.4728	0.9371	0.4525	0.9006	Intron	ENSG00000183576	SETD3
DMR_1641	NeuN+ hypo	chr10	79355901	79357798	1898	16	287.288	0.5317	0.9089	0.4953	0.8921	0.5082	0.9351	Distal Intergenic	ENSG00000151208	DLG5
DMR_1642	NeuN+ hypo	chr5	114506597	114507156	560	17	287.263	0.2016	0.6159	0.2581	0.5703	0.3799	0.5972	Promoter	ENSG00000152503	TRIM36
DMR_1643	NeuN+ hypo	chr9	23550968	23553889	2922	24	287.222	0.4796	0.6809	0.4633	0.7498	0.4726	0.6566	Distal Intergenic	ENSG00000107105	ELAVL2
DMR_1644	NeuN+ hypo	chr12	123490744	123491824	1081	16	287.221	0.5243	0.9394	0.5512	0.9122	0.1254	0.7622	Intron	ENSG00000182196	ARL6IP4
DMR_1645	NeuN+ hypo	chr2	68475240	68478123	2884	25	287.165	0.3009	0.5279	0.303	0.5984	0.3196	0.4723	Distal Intergenic	ENSG00000119865	CNRIP1
DMR_1646	NeuN+ hypo	chr3	56443153	56445452	2300	16	287.153	0.5324	0.9541	0.5633	0.9194	0.6466	0.9044	Intron	ENSG00000187672	ERC2
DMR_1647	NeuN+ hypo	chr9	77639226	77642334	3109	25	286.977	0.5015	0.6998	0.4856	0.6957	0.3622	0.655	Intron	ENSG00000156017	CARNMT1
DMR_1648	NeuN+ hypo	chr11	9021385	9024698	3314	23	286.852	0.6462	0.9007	0.5881	0.905	0.5786	0.8221	Intron	ENSG00000175352	NRIP3
DMR_1649	NeuN+ hypo	chr6	97324019	97326954	2936	16	286.797	0.4925	0.8312	0.5292	0.8732	0.5828	0.8825	Distal Intergenic	ENSG00000123545	NDUFAF4
DMR_1650	NeuN+ hypo	chr1	243556032	243558493	2462	19	286.438	0.5475	0.8798	0.5504	0.8591	0.5413	0.7473	Intron	ENSG00000054282	SDCCAG8
DMR_1651	NeuN+ hypo	chr1	15727233	15728949	1717	16	286.099	0.4695	0.9341	0.5328	0.9493	0.4524	0.888	Distal Intergenic	ENSG00000142621	FHAD1
DMR_1652	NeuN+ hypo	chr1	26249986	26251674	1689	19	286.068	0.3118	0.6375	0.2788	0.6565	0.2092	0.7017	Distal Intergenic	ENSG00000117632	STMN1
DMR_1653	NeuN+ hypo	chr5	89122412	89124020	1609	20	286.063	0.4667	0.889	0.5286	0.8698	0.4051	0.6891	Distal Intergenic	ENSG00000153140	CETN3
DMR_1654	NeuN+ hypo	chr5	5572373	5577100	4728	21	285.948	0.477	0.7654	0.5139	0.8165	0.5592	0.7956	Distal Intergenic	ENSG00000164151	ICE1
DMR_1655	NeuN+ hypo	chr22	47106371	47107296	926	20	285.924	0.6699	0.9333	0.5638	0.9092	0.5395	0.7637	Exon	ENSG00000100422	CERK
DMR_1656	NeuN+ hypo	chr1	168810605	168814296	3692	16	285.685	0.4856	0.8715	0.5903	0.8845	0.3498	0.8659	Distal Intergenic	ENSG00000143196	DPT
DMR_1657	NeuN+ hypo	chr17	1052426	1054646	2221	22	285.5	0.506	0.8643	0.5433	0.8527	0.6758	0.8423	Intron	ENSG00000159842	ABR
DMR_1658	NeuN+ hypo	chr19	57563273	57565671	2399	22	285.464	0.4717	0.804	0.4611	0.7879	0.3982	0.7095	Distal Intergenic	ENSG00000141946	ZIM3
DMR_1659	NeuN+ hypo	chr12	122178118	122179663	1546	22	285.393	0.6855	0.9578	0.7182	0.9592	0.6593	0.9515	Intron	ENSG00000188735	TMEM120B
DMR_1660	NeuN+ hypo	chr10	10557722	10561604	3883	21	285.35	0.4745	0.8459	0.5516	0.8451	0.5359	0.8585	Distal Intergenic	ENSG00000048740	CELF2
DMR_1661	NeuN+ hypo	chr1	232999469	233001532	2064	19	285.349	0.6099	0.9362	0.5519	0.8722	0.5701	0.9163	Distal Intergenic	ENSG00000212916	MAP10
DMR_1662	NeuN+ hypo	chr9	130397098	130399102	2005	22	285.305	0.5537	0.9339	0.5901	0.9387	0.6817	0.9614	Intron	ENSG00000136854	STXBP1
DMR_1663	NeuN+ hypo	chr2	40650714	40656238	5525	20	285.247	0.6516	0.9195	0.6825	0.9293	0.712	0.8994	3 UTR	ENSG00000183023	SLC8A1
DMR_1664	NeuN+ hypo	chr11	111592283	111595184	2902	19	284.79	0.3944	0.8246	0.5155	0.8786	0.5598	0.8979	3 UTR	ENSG00000137713	PPP2R1B
DMR_1665	NeuN+ hypo	chr3	125133434	125134200	767	13	284.737	0.2873	0.8115	0.2871	0.8658	0.2513	0.8392	Distal Intergenic	ENSG00000114520	SNX4
DMR_1666	NeuN+ hypo	chr5	156998147	156999832	1686	21	284.722	0.6045	0.9272	0.5427	0.9271	0.6469	0.9196	Intron	ENSG00000135074	ADAM19
DMR_1667	NeuN+ hypo	chr16	355668	358748	3081	13	284.479	0.4284	0.9021	0.4138	0.9242	0.4955	0.84	Intron	ENSG00000242173	ARHGDIG
DMR_1668	NeuN+ hypo	chr6	110660075	110664150	4076	19	284.442	0.4486	0.8052	0.4993	0.8241	0.5934	0.8518	Intron	ENSG00000053328	METTL24
DMR_1669	NeuN+ hypo	chr5	166736865	166737388	524	10	284.439	0.3996	0.9429	0.3933	0.9515	0.3359	0.9532	Intron	ENSG00000145934	TENM2
DMR_1670	NeuN+ hypo	chr3	196740765	196741827	1063	17	284.358	0.5413	0.9495	0.5407	0.9494	0.5238	0.844	Intron	ENSG00000163975	MELTF
DMR_1671	NeuN+ hypo	chr10	11167593	11168945	1353	14	284.26	0.5111	0.9498	0.6447	0.9542	0.5062	0.9609	Intron	ENSG00000048740	CELF2
DMR_1672	NeuN+ hypo	chr16	85256212	85256856	645	13	284.245	0.3588	0.8874	0.4163	0.8909	0.2882	0.76	Distal Intergenic	ENSG00000153789	FAM92B
DMR_1673	NeuN+ hypo	chr2	163278098	163280950	2853	13	284.145	0.5443	0.9343	0.6334	0.9467	0.7422	0.9289	3 UTR	ENSG00000115271	GCA
DMR_1674	NeuN+ hypo	chr8	125499215	125500685	1471	15	283.996	0.3528	0.7831	0.3204	0.7151	0.3472	0.646	3 UTR	ENSG00000170881	RNF139
DMR_1675	NeuN+ hypo	chr14	60062038	60066016	3979	21	283.839	0.6638	0.9302	0.7047	0.9142	0.6722	0.8573	3 UTR	ENSG00000151838	CCDC175
DMR_1676	NeuN+ hypo	chr10	34338274	34339442	1169	17	283.818	0.5362	0.9051	0.5109	0.9125	0.487	0.882	Distal Intergenic	ENSG00000148498	PARD3
DMR_1677	NeuN+ hypo	chr1	112525764	112527540	1777	18	283.679	0.5631	0.9451	0.6026	0.9228	0.613	0.9475	Intron	ENSG00000171385	KCND3
DMR_1678	NeuN+ hypo	chr19	16951696	16952961	1266	15	283.61	0.3661	0.9354	0.5161	0.9125	0.376	0.9081	Exon	ENSG00000127511	SIN3B
DMR_1679	NeuN+ hypo	chr3	184534281	184535339	1059	13	283.599	0.3464	0.8873	0.3978	0.8877	0.4335	0.8982	Intron	ENSG00000156931	VPS8
DMR_1680	NeuN+ hypo	chr4	72101652	72105221	3570	22	283.587	0.4516	0.7426	0.4488	0.7956	0.4674	0.7716	5 UTR	ENSG00000080493	SLC4A4
DMR_1681	NeuN+ hypo	chr10	60839403	60841438	2036	14	283.57	0.5005	0.9225	0.5217	0.9205	0.4334	0.8536	Distal Intergenic	ENSG00000165443	PHYHIPL
DMR_1682	NeuN+ hypo	chr1	246801421	246802849	1429	15	283.389	0.3925	0.9365	0.4538	0.9506	0.4952	0.958	Intron	ENSG00000162852	CNST
DMR_1683	NeuN+ hypo	chr17	9867118	9871193	4076	25	283.346	0.6537	0.8755	0.6129	0.8219	0.6909	0.8683	Intron	ENSG00000007237	GAS7
DMR_1684	NeuN+ hypo	chr1	37201530	37204328	2799	17	283.293	0.377	0.6954	0.4665	0.8023	0.5792	0.8203	Distal Intergenic	ENSG00000119535	CSF3R
DMR_1685	NeuN+ hypo	chr2	200238634	200242712	4079	23	283.275	0.6824	0.9412	0.7469	0.9417	0.7367	0.9402	Intron	ENSG00000119042	SATB2
DMR_1686	NeuN+ hypo	chr14	66375301	66378036	2736	18	283.232	0.5265	0.8766	0.5239	0.8128	0.688	0.8912	Distal Intergenic	ENSG00000033170	FUT8
DMR_1687	NeuN+ hypo	chr2	99508951	99511238	2288	18	283.193	0.5839	0.9398	0.6607	0.929	0.5308	0.9269	Intron	ENSG00000196872	KIAA1211L
DMR_1688	NeuN+ hypo	chr5	157175644	157178519	2876	26	283.041	0.7704	0.938	0.671	0.9312	0.7442	0.9249	Exon	ENSG00000155858	LSM11
DMR_1689	NeuN+ hypo	chr2	207309221	207313094	3874	21	282.908	0.3044	0.6261	0.3277	0.5894	0.3117	0.6727	Exon	ENSG00000114948	ADAM23
DMR_1690	NeuN+ hypo	chr2	100873499	100874811	1313	11	282.901	0.2773	0.8894	0.3253	0.8883	0.2208	0.7233	Distal Intergenic	ENSG00000170500	LONRF2
DMR_1691	NeuN+ hypo	chr11	12146823	12151013	4191	22	282.876	0.6501	0.9507	0.6833	0.8987	0.5107	0.9012	Intron	ENSG00000133816	MICAL2
DMR_1692	NeuN+ hypo	chr8	134059566	134063099	3534	24	282.848	0.5719	0.8511	0.6592	0.8829	0.6679	0.8629	5 UTR	ENSG00000155926	SLA
DMR_1693	NeuN+ hypo	chr15	83732977	83734841	1865	18	282.79	0.1305	0.4642	0.2848	0.6508	0.6501	0.8104	Intron	ENSG00000064726	BTBD1
DMR_1694	NeuN+ hypo	chr5	88563111	88565965	2855	23	282.597	0.6391	0.9222	0.65	0.8512	0.6588	0.8857	Distal Intergenic	ENSG00000081189	MEF2C
DMR_1695	NeuN+ hypo	chr5	168227884	168229903	2020	15	282.507	0.4399	0.8999	0.5097	0.9297	0.4397	0.8318	Intron	ENSG00000120137	PANK3
DMR_1696	NeuN+ hypo	chr2	149795399	149800053	4655	29	282.475	0.6584	0.8822	0.6965	0.8992	0.5819	0.835	Exon	ENSG00000168280	KIF5C
DMR_1697	NeuN+ hypo	chr4	113438690	113441608	2919	28	282.464	0.3513	0.6093	0.3474	0.6222	0.4776	0.6772	Promoter	ENSG00000178403	NEUROG2
DMR_1698	NeuN+ hypo	chr2	60700427	60704161	3735	17	282.301	0.6835	0.9442	0.6328	0.9263	0.663	0.8972	Intron	ENSG00000119866	BCL11A
DMR_1699	NeuN+ hypo	chr11	36182676	36183986	1311	10	282.095	0.2674	0.8961	0.2771	0.8971	0.3096	0.873	Intron	ENSG00000110442	COMMD9
DMR_1700	NeuN+ hypo	chr13	26062883	26066217	3335	25	282.083	0.3373	0.657	0.354	0.67	0.4004	0.8367	Intron	ENSG00000132932	ATP8A2
DMR_1701	NeuN+ hypo	chr5	160828481	160831719	3239	14	281.942	0.4344	0.9137	0.5158	0.8961	0.6166	0.9074	Intron	ENSG00000145864	GABRB2
DMR_1702	NeuN+ hypo	chr12	93582521	93586476	3956	18	281.908	0.5776	0.8668	0.5024	0.8808	0.5712	0.8548	Distal Intergenic	ENSG00000173598	NUDT4
DMR_1703	NeuN+ hypo	chr14	71876717	71879730	3014	25	281.702	0.7109	0.9413	0.7604	0.9301	0.5598	0.9521	Distal Intergenic	ENSG00000197555	SIPA1L1
DMR_1704	NeuN+ hypo	chr17	78444036	78446121	2086	14	281.699	0.4239	0.8929	0.4841	0.9017	0.531	0.8513	3 UTR	ENSG00000171246	NPTX1
DMR_1705	NeuN+ hypo	chr14	78667786	78669025	1240	23	281.637	0.698	0.9406	0.6854	0.9253	0.2764	0.7951	Distal Intergenic	ENSG00000021645	NRXN3
DMR_1706	NeuN+ hypo	chr4	102079759	102083162	3404	22	281.633	0.5895	0.8866	0.5593	0.8512	0.4868	0.776	Intron	ENSG00000138814	PPP3CA
DMR_1707	NeuN+ hypo	chr15	71496937	71499762	2826	23	281.541	0.5707	0.9039	0.6926	0.8468	0.5912	0.8557	Intron	ENSG00000187720	THSD4
DMR_1708	NeuN+ hypo	chr17	12694627	12695748	1122	14	281.534	0.4533	0.9373	0.433	0.933	0.2635	0.8996	Intron	ENSG00000006740	ARHGAP44
DMR_1709	NeuN+ hypo	chr4	78108727	78111087	2361	12	281.492	0.3781	0.9091	0.3424	0.9107	0.3191	0.7787	Distal Intergenic	ENSG00000138764	CCNG2
DMR_1710	NeuN+ hypo	chr13	36649009	36650862	1854	14	281.103	0.4572	0.894	0.4504	0.8735	0.4833	0.8522	Intron	ENSG00000133083	DCLK1
DMR_1711	NeuN+ hypo	chr6	14461892	14464739	2848	14	281.018	0.4807	0.9213	0.4362	0.9486	0.3941	0.9296	Distal Intergenic	ENSG00000112149	CD83
DMR_1712	NeuN+ hypo	chr17	40836412	40838422	2011	17	280.854	0.3733	0.8089	0.3934	0.7744	0.4983	0.744	Exon	ENSG00000108797	CNTNAP1
DMR_1713	NeuN+ hypo	chr3	124143446	124151153	7708	16	280.802	0.5639	0.8887	0.5811	0.8825	0.6182	0.8286	Exon	ENSG00000160145	KALRN
DMR_1714	NeuN+ hypo	chr22	50237102	50238679	1578	18	280.549	0.4879	0.9259	0.6064	0.906	0.5172	0.8658	Distal Intergenic	ENSG00000100426	ZBED4
DMR_1715	NeuN+ hypo	chr13	44015803	44018674	2872	24	280.537	0.7049	0.9431	0.7202	0.9187	0.7564	0.9223	Intron	ENSG00000120658	ENOX1
DMR_1716	NeuN+ hypo	chr6	138748277	138750065	1789	20	280.485	0.5232	0.8562	0.4973	0.7372	0.3858	0.582	Intron	ENSG00000051620	HEBP2
DMR_1717	NeuN+ hypo	chr16	56222952	56223644	693	12	280.409	0.2581	0.8553	0.2171	0.8288	0.2568	0.5718	Promoter	ENSG00000087258	GNAO1
DMR_1718	NeuN+ hypo	chr11	47744635	47746143	1509	16	280.401	0.4843	0.8904	0.5479	0.9345	0.6231	0.8869	Exon	ENSG00000165923	AGBL2
DMR_1719	NeuN+ hypo	chr15	63133203	63135010	1808	23	280.313	0.633	0.873	0.6096	0.9366	0.6717	0.926	3 UTR	ENSG00000171914	TLN2
DMR_1720	NeuN+ hypo	chr9	23683469	23684390	922	12	280.248	0.2479	0.7891	0.2327	0.8195	0.1571	0.6155	Distal Intergenic	ENSG00000107105	ELAVL2
DMR_1721	NeuN+ hypo	chr2	135943538	135945761	2224	17	280.199	0.5863	0.9073	0.5227	0.9246	0.6017	0.8726	Distal Intergenic	ENSG00000115839	RAB3GAP1
DMR_1722	NeuN+ hypo	chr11	126580286	126582674	2389	17	280.115	0.5001	0.9496	0.5511	0.9409	0.5084	0.9149	Intron	ENSG00000149571	KIRREL3
DMR_1723	NeuN+ hypo	chr1	6400315	6401020	706	17	280.099	0.6206	0.9573	0.5562	0.9668	0.7849	0.9628	Intron	ENSG00000097021	ACOT7
DMR_1724	NeuN+ hypo	chr7	69599983	69602769	2787	14	280.095	0.4722	0.9235	0.4845	0.9301	0.6641	0.92	Intron	ENSG00000158321	AUTS2
DMR_1725	NeuN+ hypo	chr9	87531882	87533665	1784	12	280.087	0.2196	0.6855	0.3044	0.7299	0.1918	0.7728	Intron	ENSG00000148053	NTRK2
DMR_1726	NeuN+ hypo	chr18	35081984	35084513	2530	15	280.074	0.4278	0.8185	0.2317	0.8094	0.4362	0.8063	Intron	ENSG00000101489	CELF4
DMR_1727	NeuN+ hypo	chr1	208329517	208337399	7883	27	280.046	0.6234	0.8606	0.6766	0.8676	0.7251	0.8834	Intron	ENSG00000076356	PLXNA2
DMR_1728	NeuN+ hypo	chr1	50639662	50644933	5272	17	280	0.43	0.8284	0.5266	0.8622	0.3621	0.8126	Exon	ENSG00000162374	ELAVL4
DMR_1729	NeuN+ hypo	chr4	119719964	119722104	2141	17	279.894	0.5129	0.935	0.5586	0.9228	0.6191	0.9365	Distal Intergenic	ENSG00000172403	SYNPO2
DMR_1730	NeuN+ hypo	chr16	10172054	10176042	3989	17	279.83	0.2961	0.5764	0.3603	0.7251	0.5339	0.725	Intron	ENSG00000183454	GRIN2A
DMR_1731	NeuN+ hypo	chr18	37987328	37989602	2275	14	279.788	0.4222	0.8905	0.451	0.8939	0.3923	0.7057	Distal Intergenic	ENSG00000078142	PIK3C3
DMR_1732	NeuN+ hypo	chr6	147526705	147532036	5332	23	279.754	0.3785	0.6526	0.4201	0.6504	0.4451	0.6873	Promoter	ENSG00000164506	STXBP5
DMR_1733	NeuN+ hypo	chr16	85079756	85080759	1004	18	279.699	0.4859	0.9327	0.538	0.919	0.7203	0.9472	Intron	ENSG00000135709	KIAA0513
DMR_1734	NeuN+ hypo	chr3	184254585	184256320	1736	16	279.685	0.5234	0.8805	0.4773	0.8968	0.6654	0.8628	Distal Intergenic	ENSG00000182580	EPHB3
DMR_1735	NeuN+ hypo	chr6	162545838	162546414	577	13	279.541	0.3229	0.9243	0.3563	0.9463	0.3956	0.9484	Intron	ENSG00000185345	PRKN
DMR_1736	NeuN+ hypo	chr18	13397726	13398624	899	18	279.492	0.6334	0.9549	0.5882	0.9545	0.5922	0.8794	Intron	ENSG00000168675	LDLRAD4
DMR_1737	NeuN+ hypo	chr12	115118949	115120167	1219	20	279.47	0.1697	0.4524	0.1119	0.3993	0.1639	0.4015	Exon	ENSG00000135111	TBX3
DMR_1738	NeuN+ hypo	chr8	27346005	27348023	2019	17	279.328	0.3226	0.7316	0.3454	0.6955	0.6496	0.8281	Promoter	ENSG00000120915	EPHX2
DMR_1739	NeuN+ hypo	chr10	79596128	79597185	1058	13	279.185	0.3116	0.8154	0.3341	0.8267	0.5025	0.9099	Intron	ENSG00000151208	DLG5
DMR_1740	NeuN+ hypo	chr12	120137056	120138686	1631	24	279.024	0.6162	0.9277	0.6679	0.8633	0.6877	0.919	Exon	ENSG00000111725	PRKAB1
DMR_1741	NeuN+ hypo	chr17	75473046	75474087	1042	15	278.993	0.2727	0.7692	0.5076	0.8336	0.6346	0.8867	Distal Intergenic	ENSG00000129657	SEC14L1
DMR_1742	NeuN+ hypo	chr3	10478036	10481421	3386	16	278.987	0.5345	0.922	0.5548	0.9212	0.4207	0.8125	Intron	ENSG00000157087	ATP2B2
DMR_1743	NeuN+ hypo	chr12	125575510	125580309	4800	13	278.952	0.3412	0.7788	0.3596	0.871	0.4926	0.8461	Exon	ENSG00000081760	AACS
DMR_1744	NeuN+ hypo	chr5	133715162	133717356	2195	14	278.887	0.5351	0.8891	0.4966	0.9034	0.5348	0.9322	Exon	ENSG00000119048	UBE2B
DMR_1745	NeuN+ hypo	chr16	81564161	81565346	1186	17	278.656	0.5562	0.9053	0.5851	0.8799	0.5308	0.8484	Intron	ENSG00000153815	CMIP
DMR_1746	NeuN+ hypo	chr6	135209426	135211720	2295	18	278.621	0.5794	0.9324	0.6428	0.9329	0.587	0.8636	Distal Intergenic	ENSG00000118514	ALDH8A1
DMR_1747	NeuN+ hypo	chr18	8948244	8950924	2681	16	278.393	0.389	0.7956	0.407	0.7945	0.5345	0.8089	Distal Intergenic	ENSG00000168502	MTCL1
DMR_1748	NeuN+ hypo	chr12	51983048	51984200	1153	21	278.303	0.4429	0.7392	0.4934	0.7661	0.3553	0.7107	Distal Intergenic	ENSG00000050438	SLC4A8
DMR_1749	NeuN+ hypo	chr2	42556399	42559170	2772	21	278.294	0.6344	0.942	0.7133	0.9435	0.5453	0.8001	3 UTR	ENSG00000143924	EML4
DMR_1750	NeuN+ hypo	chr2	25293287	25296112	2826	18	278.207	0.6352	0.9332	0.6218	0.9401	0.5513	0.8359	Intron	ENSG00000084710	EFR3B
DMR_1751	NeuN+ hypo	chr12	81987951	81991800	3850	16	278.061	0.4229	0.8331	0.4296	0.8575	0.2679	0.7776	Promoter	ENSG00000139220	PPFIA2
DMR_1752	NeuN+ hypo	chr1	174415037	174419526	4490	27	278.037	0.4523	0.6973	0.5024	0.6857	0.4197	0.6954	Intron	ENSG00000152061	RABGAP1L
DMR_1753	NeuN+ hypo	chr2	136383451	136386778	3328	22	277.972	0.6964	0.9584	0.7467	0.9418	0.7254	0.9121	Intron	ENSG00000048991	R3HDM1
DMR_1754	NeuN+ hypo	chr18	35129406	35135569	6164	26	277.792	0.6578	0.8639	0.6587	0.8664	0.6365	0.809	Intron	ENSG00000101489	CELF4
DMR_1755	NeuN+ hypo	chr6	24643567	24645870	2304	17	277.746	0.2908	0.7132	0.3247	0.7349	0.2794	0.6108	Promoter	ENSG00000137261	KIAA0319
DMR_1756	NeuN+ hypo	chr7	77770262	77772183	1922	13	277.681	0.353	0.8565	0.4289	0.8457	0.4126	0.8073	Intron	ENSG00000006576	PHTF2
DMR_1757	NeuN+ hypo	chr4	24731088	24732714	1627	16	277.654	0.2886	0.638	0.4093	0.8016	0.3409	0.6243	Distal Intergenic	ENSG00000109610	SOD3
DMR_1758	NeuN+ hypo	chr8	88923181	88926730	3550	16	277.546	0.492	0.9371	0.6393	0.9105	0.6486	0.9393	Distal Intergenic	ENSG00000156103	MMP16
DMR_1759	NeuN+ hypo	chr15	72597382	72600501	3120	14	277.359	0.3366	0.7517	0.4008	0.7816	0.3348	0.4982	Distal Intergenic	ENSG00000137817	PARP6
DMR_1760	NeuN+ hypo	chr1	208356614	208361587	4974	15	277.354	0.5918	0.9166	0.4931	0.8942	0.536	0.8823	Intron	ENSG00000076356	PLXNA2
DMR_1761	NeuN+ hypo	chr15	26956528	26959652	3125	18	277.338	0.4347	0.8421	0.4468	0.7547	0.4763	0.7545	Intron	ENSG00000166206	GABRB3
DMR_1762	NeuN+ hypo	chr10	12262528	12265015	2488	28	277.216	0.6952	0.9184	0.7186	0.926	0.7452	0.9147	Intron	ENSG00000165609	NUDT5
DMR_1763	NeuN+ hypo	chr1	14106246	14108622	2377	24	277.144	0.4816	0.7962	0.4388	0.7231	0.6756	0.8674	Exon	ENSG00000116731	PRDM2
DMR_1764	NeuN+ hypo	chr12	131574634	131576217	1584	15	277.042	0.4531	0.8994	0.5051	0.9311	0.3412	0.9296	Distal Intergenic	ENSG00000132341	RAN
DMR_1765	NeuN+ hypo	chr1	117424866	117425393	528	10	276.991	0.2539	0.8272	0.301	0.929	0.1756	0.63	Distal Intergenic	ENSG00000134247	PTGFRN
DMR_1766	NeuN+ hypo	chr4	151502743	151505920	3178	45	276.931	0.2826	0.4892	0.5768	0.7405	0.2227	0.5038	Promoter	ENSG00000181541	MAB21L2
DMR_1767	NeuN+ hypo	chr11	113994593	113996973	2381	20	276.925	0.6363	0.9268	0.5866	0.8958	0.6265	0.9164	Intron	ENSG00000109906	ZBTB16
DMR_1768	NeuN+ hypo	chr16	20913065	20914052	988	18	276.9	0.3449	0.7584	0.2676	0.6188	0.6009	0.8346	5 UTR	ENSG00000102897	LYRM1
DMR_1769	NeuN+ hypo	chr18	55881726	55885549	3824	17	276.624	0.5539	0.9016	0.6783	0.926	0.61	0.7808	Intron	ENSG00000049759	NEDD4L
DMR_1770	NeuN+ hypo	chr12	116989815	116991119	1305	15	276.467	0.3739	0.7661	0.4482	0.9391	0.3847	0.9242	Distal Intergenic	ENSG00000258102	MAP1LC3B2
DMR_1771	NeuN+ hypo	chr3	55698229	55698987	759	20	276.432	0.5964	0.9255	0.6151	0.8366	0.6065	0.9111	Intron	ENSG00000187672	ERC2
DMR_1772	NeuN+ hypo	chr7	137437548	137440768	3221	23	276.401	0.3948	0.6945	0.4861	0.7149	0.5107	0.7271	Intron	ENSG00000157680	DGKI
DMR_1773	NeuN+ hypo	chr3	77578836	77581576	2741	13	276.38	0.3341	0.8724	0.3293	0.7833	0.3885	0.8711	Intron	ENSG00000185008	ROBO2
DMR_1774	NeuN+ hypo	chr3	192325890	192328756	2867	18	276.273	0.4344	0.7853	0.4991	0.815	0.456	0.8341	Intron	ENSG00000114279	FGF12
DMR_1775	NeuN+ hypo	chr1	240994365	240996059	1695	13	276.206	0.4901	0.9257	0.5409	0.8988	0.4511	0.8764	Intron	ENSG00000182901	RGS7
DMR_1776	NeuN+ hypo	chr12	16737810	16740302	2493	21	276.017	0.497	0.7846	0.4724	0.7764	0.4102	0.811	Intron	ENSG00000048540	LMO3
DMR_1777	NeuN+ hypo	chr1	33165288	33166805	1518	18	275.99	0.6049	0.9528	0.5918	0.9419	0.6815	0.9311	Intron	ENSG00000162520	SYNC
DMR_1778	NeuN+ hypo	chr2	146410308	146414866	4559	24	275.849	0.7239	0.9162	0.7424	0.9314	0.7562	0.9213	Distal Intergenic	ENSG00000169554	ZEB2
DMR_1779	NeuN+ hypo	chr2	158097240	158097833	594	9	275.79	0.4921	0.9526	0.4069	0.9281	0.5158	0.9093	Distal Intergenic	ENSG00000136542	GALNT5
DMR_1780	NeuN+ hypo	chr2	47784815	47789935	5121	16	275.702	0.5438	0.841	0.4419	0.7099	0.5044	0.6654	Intron	ENSG00000184261	KCNK12
DMR_1781	NeuN+ hypo	chr1	160815594	160816399	806	15	275.556	0.477	0.9385	0.5468	0.9466	0.724	0.8801	Intron	ENSG00000122223	CD244
DMR_1782	NeuN+ hypo	chr1	183905465	183907136	1672	15	275.428	0.4219	0.9375	0.4559	0.9213	0.4041	0.948	3 UTR	ENSG00000198756	COLGALT2
DMR_1783	NeuN+ hypo	chr5	76471642	76472729	1088	16	275.41	0.5493	0.9465	0.5797	0.965	0.4862	0.9383	Distal Intergenic	ENSG00000113231	PDE8B
DMR_1784	NeuN+ hypo	chr11	121253310	121257507	4198	19	275.397	0.6019	0.9382	0.5474	0.8839	0.5414	0.9377	Distal Intergenic	ENSG00000137642	SORL1
DMR_1785	NeuN+ hypo	chr5	173501955	173502917	963	14	275.349	0.3732	0.8696	0.3733	0.822	0.2317	0.6651	Intron	ENSG00000170091	NSG2
DMR_1786	NeuN+ hypo	chr21	32632702	32636570	3869	26	275.19	0.6855	0.9468	0.728	0.9331	0.7064	0.9211	Intron	ENSG00000156299	TIAM1
DMR_1787	NeuN+ hypo	chr14	71789957	71792699	2743	22	275.188	0.5643	0.832	0.6574	0.8581	0.6912	0.8797	Distal Intergenic	ENSG00000197555	SIPA1L1
DMR_1788	NeuN+ hypo	chr4	6086143	6087996	1854	16	275.142	0.6616	0.8889	0.6041	0.866	0.6157	0.9034	Exon	ENSG00000152969	JAKMIP1
DMR_1789	NeuN+ hypo	chr11	113246222	113248723	2502	20	275.12	0.5332	0.8923	0.6607	0.8684	0.6477	0.8156	Distal Intergenic	ENSG00000170209	ANKK1
DMR_1790	NeuN+ hypo	chr5	14372319	14373493	1175	15	275.085	0.4898	0.9167	0.6065	0.9571	0.3837	0.8913	Intron	ENSG00000038382	TRIO
DMR_1791	NeuN+ hypo	chr22	48575116	48578378	3263	18	275.057	0.628	0.8886	0.7136	0.8905	0.7252	0.8838	Distal Intergenic	ENSG00000219438	TAFA5
DMR_1792	NeuN+ hypo	chr10	10770791	10773876	3086	17	274.947	0.5373	0.9235	0.5629	0.887	0.7594	0.9442	Distal Intergenic	ENSG00000048740	CELF2
DMR_1793	NeuN+ hypo	chr3	43999521	44002033	2513	22	274.864	0.4736	0.8248	0.561	0.7908	0.5259	0.7092	Distal Intergenic	ENSG00000011198	ABHD5
DMR_1794	NeuN+ hypo	chr11	9044869	9047357	2489	20	274.813	0.6638	0.9244	0.7188	0.9442	0.6705	0.8952	Exon	ENSG00000175352	NRIP3
DMR_1795	NeuN+ hypo	chr6	5508875	5510539	1665	19	274.51	0.6121	0.9548	0.7097	0.952	0.6113	0.953	Intron	ENSG00000145982	FARS2
DMR_1796	NeuN+ hypo	chr13	107142942	107143925	984	15	274.491	0.1578	0.6133	0.1538	0.7163	0.222	0.8805	3 UTR	ENSG00000125266	EFNB2
DMR_1797	NeuN+ hypo	chr3	9976369	9978718	2350	18	274.484	0.4279	0.8058	0.506	0.8382	0.4157	0.83	Exon	ENSG00000163703	CRELD1
DMR_1798	NeuN+ hypo	chr20	8509114	8513319	4206	17	274.447	0.4652	0.8696	0.5437	0.9231	0.4862	0.7944	Intron	ENSG00000182621	PLCB1
DMR_1799	NeuN+ hypo	chr22	21132748	21134821	2074	28	274.431	0.6594	0.8916	0.6492	0.9029	0.2643	0.5894	Promoter	ENSG00000099937	SERPIND1
DMR_1800	NeuN+ hypo	chr1	110047519	110049833	2315	12	274.388	0.4249	0.9414	0.4504	0.9325	0.4014	0.9356	3 UTR	ENSG00000181754	AMIGO1
DMR_1801	NeuN+ hypo	chr2	169420733	169426159	5427	21	274.329	0.5879	0.8936	0.658	0.9017	0.7091	0.8837	Intron	ENSG00000172292	CERS6
DMR_1802	NeuN+ hypo	chr17	8413481	8415402	1922	23	274.31	0.7279	0.9495	0.7205	0.9415	0.5263	0.8904	Intron	ENSG00000166579	NDEL1
DMR_1803	NeuN+ hypo	chr18	3773224	3776176	2953	20	274.251	0.4692	0.8412	0.549	0.887	0.4956	0.8326	Intron	ENSG00000170579	DLGAP1
DMR_1804	NeuN+ hypo	chr19	32543559	32545886	2328	15	274.156	0.4571	0.9143	0.603	0.911	0.5528	0.8657	Distal Intergenic	ENSG00000168813	ZNF507
DMR_1805	NeuN+ hypo	chr8	56011918	56013556	1639	16	274.07	0.2639	0.7535	0.4223	0.7627	0.3687	0.8164	Promoter	ENSG00000206579	XKR4
DMR_1806	NeuN+ hypo	chr12	13967040	13971154	4115	14	274.015	0.4585	0.9126	0.4994	0.8434	0.5419	0.813	Intron	ENSG00000273079	GRIN2B
DMR_1807	NeuN+ hypo	chr6	14841855	14843184	1330	12	273.768	0.436	0.9367	0.4424	0.9504	0.4142	0.9417	Distal Intergenic	ENSG00000008083	JARID2
DMR_1808	NeuN+ hypo	chr13	28192369	28193792	1424	19	273.763	0.5003	0.8011	0.5613	0.7386	0.5094	0.8805	Intron	ENSG00000139517	LNX2
DMR_1809	NeuN+ hypo	chr10	83877803	83880865	3063	13	273.762	0.4416	0.9255	0.4745	0.9094	0.507	0.9298	Intron	ENSG00000185737	NRG3
DMR_1810	NeuN+ hypo	chr13	80065936	80068815	2880	15	273.602	0.4363	0.8715	0.5344	0.8963	0.5573	0.8484	Intron	ENSG00000102471	NDFIP2
DMR_1811	NeuN+ hypo	chr7	79707478	79709714	2237	14	273.541	0.5467	0.8653	0.4729	0.8686	0.567	0.792	Distal Intergenic	ENSG00000127955	GNAI1
DMR_1812	NeuN+ hypo	chr5	6460074	6463597	3524	17	273.534	0.6636	0.9397	0.6836	0.9313	0.6692	0.9274	Intron	ENSG00000215218	UBE2QL1
DMR_1813	NeuN+ hypo	chr14	72197487	72199167	1681	18	273.471	0.5847	0.9248	0.6356	0.9169	0.6337	0.9103	Intron	ENSG00000197555	SIPA1L1
DMR_1814	NeuN+ hypo	chr2	192729216	192730928	1713	16	273.285	0.5174	0.9132	0.5478	0.9209	0.4952	0.8622	Distal Intergenic	ENSG00000168497	CAVIN2
DMR_1815	NeuN+ hypo	chr11	123448497	123451793	3297	25	273.244	0.3323	0.6725	0.291	0.6468	0.4179	0.619	Exon	ENSG00000023171	GRAMD1B
DMR_1816	NeuN+ hypo	chr8	136725795	136730083	4289	17	273.202	0.4781	0.8777	0.5519	0.8401	0.5323	0.9188	Distal Intergenic	ENSG00000131773	KHDRBS3
DMR_1817	NeuN+ hypo	chr22	24091770	24092751	982	23	273.111	0.5413	0.8407	0.6156	0.8451	0.4512	0.8151	Intron	ENSG00000187792	ZNF70
DMR_1818	NeuN+ hypo	chr5	159345652	159348549	2898	20	273.036	0.5879	0.8987	0.6891	0.8582	0.6748	0.8533	Intron	ENSG00000170214	ADRA1B
DMR_1819	NeuN+ hypo	chr7	43591209	43592538	1330	17	273.022	0.5329	0.954	0.6082	0.946	0.731	0.9446	Exon	ENSG00000164543	STK17A
DMR_1820	NeuN+ hypo	chr1	6002954	6004718	1765	16	272.985	0.5742	0.9271	0.4792	0.9089	0.495	0.826	Distal Intergenic	ENSG00000116254	CHD5
DMR_1821	NeuN+ hypo	chr3	180928534	180930370	1837	15	272.956	0.3992	0.7772	0.4684	0.8266	0.6054	0.8368	Distal Intergenic	ENSG00000205981	DNAJC19
DMR_1822	NeuN+ hypo	chr16	23495526	23497236	1711	23	272.93	0.6765	0.9289	0.6386	0.9161	0.4744	0.6794	Intron	ENSG00000103365	GGA2
DMR_1823	NeuN+ hypo	chr9	82599630	82602310	2681	23	272.93	0.7112	0.9332	0.7331	0.9094	0.5855	0.9229	Distal Intergenic	ENSG00000106829	TLE4
DMR_1824	NeuN+ hypo	chr10	11132880	11134226	1347	15	272.818	0.5714	0.9355	0.6015	0.935	0.4839	0.8773	Intron	ENSG00000048740	CELF2
DMR_1825	NeuN+ hypo	chr1	94106417	94107582	1166	13	272.804	0.4118	0.9396	0.4496	0.919	0.7931	0.947	Intron	ENSG00000137936	BCAR3
DMR_1826	NeuN+ hypo	chr10	25348622	25351477	2856	21	272.736	0.5808	0.9085	0.6221	0.9229	0.6528	0.8807	Distal Intergenic	ENSG00000185875	THNSL1
DMR_1827	NeuN+ hypo	chr18	71403112	71404718	1607	14	272.579	0.4167	0.9086	0.5427	0.913	0.6094	0.8761	Distal Intergenic	ENSG00000141665	FBXO15
DMR_1828	NeuN+ hypo	chr17	49720373	49722306	1934	16	272.527	0.4359	0.8601	0.4451	0.8661	0.5434	0.9205	Intron	ENSG00000011258	MBTD1
DMR_1829	NeuN+ hypo	chr10	118676347	118677502	1156	14	272.523	0.4019	0.8548	0.4355	0.8705	0.4985	0.7066	Intron	ENSG00000188316	ENO4
DMR_1830	NeuN+ hypo	chr3	50491891	50494817	2927	25	272.514	0.6809	0.9092	0.64	0.9012	0.6459	0.8644	Intron	ENSG00000007402	CACNA2D2
DMR_1831	NeuN+ hypo	chr6	56783692	56786582	2891	15	272.496	0.6055	0.9574	0.6284	0.9322	0.508	0.9512	Intron	ENSG00000151914	DST
DMR_1832	NeuN+ hypo	chr3	114989957	114991607	1651	15	272.45	0.4326	0.8061	0.4708	0.7966	0.2632	0.5158	Distal Intergenic	ENSG00000181722	ZBTB20
DMR_1833	NeuN+ hypo	chr8	139476288	139479697	3410	21	272.407	0.686	0.8982	0.7015	0.9181	0.7738	0.945	Intron	ENSG00000147724	FAM135B
DMR_1834	NeuN+ hypo	chr1	241439556	241441030	1475	20	272.349	0.5381	0.8739	0.5871	0.8008	0.5694	0.9429	Intron	ENSG00000182901	RGS7
DMR_1835	NeuN+ hypo	chr8	101768178	101768717	540	11	272.324	0.2536	0.8259	0.3557	0.8016	0.337	0.7144	Distal Intergenic	ENSG00000174226	SNX31
DMR_1836	NeuN+ hypo	chr17	17616093	17619115	3023	17	272.252	0.4831	0.8872	0.5867	0.9159	0.4273	0.844	Intron	ENSG00000108557	RAI1
DMR_1837	NeuN+ hypo	chr12	110786032	110788852	2821	19	272.232	0.5043	0.7977	0.5475	0.7846	0.4875	0.684	3 UTR	ENSG00000196510	ANAPC7
DMR_1838	NeuN+ hypo	chr16	1699919	1701154	1236	15	272.155	0.5874	0.934	0.535	0.9414	0.5821	0.9121	Intron	ENSG00000206053	JPT2
DMR_1839	NeuN+ hypo	chr19	39217167	39223064	5898	20	272.038	0.59	0.8648	0.7073	0.9393	0.5492	0.83	3 UTR	ENSG00000182472	CAPN12
DMR_1840	NeuN+ hypo	chr6	147360789	147364282	3494	16	271.888	0.523	0.9101	0.5187	0.8831	0.4921	0.8438	Distal Intergenic	ENSG00000164506	STXBP5
DMR_1841	NeuN+ hypo	chr16	13412950	13414136	1187	19	271.821	0.6216	0.9561	0.6566	0.9331	0.6594	0.9161	Distal Intergenic	ENSG00000237515	SHISA9
DMR_1842	NeuN+ hypo	chr20	59737041	59738611	1571	20	271.818	0.3785	0.7526	0.459	0.8279	0.3582	0.8068	Distal Intergenic	ENSG00000179242	CDH4
DMR_1843	NeuN+ hypo	chr14	29685551	29687569	2019	14	271.771	0.407	0.8029	0.3975	0.7783	0.4501	0.7658	Distal Intergenic	ENSG00000176165	FOXG1
DMR_1844	NeuN+ hypo	chr6	13418635	13423632	4998	27	271.59	0.421	0.7352	0.4232	0.6437	0.4407	0.6959	Intron	ENSG00000145990	GFOD1
DMR_1845	NeuN+ hypo	chr12	129637591	129642536	4946	22	271.547	0.6014	0.8437	0.5898	0.885	0.6291	0.8528	Intron	ENSG00000151952	TMEM132D
DMR_1846	NeuN+ hypo	chr2	10092538	10093706	1169	20	271.429	0.3872	0.6566	0.3576	0.6384	0.5289	0.6859	5 UTR	ENSG00000134317	GRHL1
DMR_1847	NeuN+ hypo	chr8	131456503	131457985	1483	20	271.4	0.4575	0.7858	0.5275	0.8011	0.5814	0.897	Promoter	ENSG00000153317	ASAP1
DMR_1848	NeuN+ hypo	chr2	120957460	120958615	1156	14	271.378	0.4946	0.9554	0.4179	0.9442	0.555	0.9316	Distal Intergenic	ENSG00000144118	RALB
DMR_1849	NeuN+ hypo	chr2	40679532	40680287	756	27	271.166	0.1774	0.4195	0.1618	0.405	0.1624	0.3747	Promoter	ENSG00000183023	SLC8A1
DMR_1850	NeuN+ hypo	chr6	42644259	42647343	3085	21	271.112	0.6041	0.8974	0.6449	0.9274	0.7746	0.9276	Exon	ENSG00000112619	PRPH2
DMR_1851	NeuN+ hypo	chr22	40347750	40350315	2566	20	271.009	0.7498	0.9576	0.7651	0.9497	0.723	0.8756	Intron	ENSG00000100351	GRAP2
DMR_1852	NeuN+ hypo	chr2	16832247	16834043	1797	15	270.965	0.2202	0.5857	0.1914	0.6604	0.4375	0.8214	Intron	ENSG00000197872	FAM49A
DMR_1853	NeuN+ hypo	chr2	210572549	210578455	5907	19	270.731	0.646	0.8805	0.6734	0.9174	0.7145	0.8849	Exon	ENSG00000078018	MAP2
DMR_1854	NeuN+ hypo	chr5	173202499	173204396	1898	13	270.725	0.415	0.9309	0.4554	0.9235	0.444	0.8926	Distal Intergenic	ENSG00000113742	CPEB4
DMR_1855	NeuN+ hypo	chr1	155791753	155792711	959	15	270.653	0.418	0.8807	0.535	0.9068	0.5332	0.8691	5 UTR	ENSG00000116580	GON4L
DMR_1856	NeuN+ hypo	chr14	65466712	65468940	2229	15	270.652	0.5832	0.9502	0.6854	0.9125	0.6187	0.9565	Intron	ENSG00000257365	FNTB
DMR_1857	NeuN+ hypo	chr10	10552019	10557476	5458	24	270.621	0.6622	0.9241	0.6787	0.8746	0.7012	0.8789	Distal Intergenic	ENSG00000048740	CELF2
DMR_1858	NeuN+ hypo	chr12	79450252	79457254	7003	19	270.578	0.6435	0.9023	0.6314	0.9182	0.6278	0.8396	Intron	ENSG00000067715	SYT1
DMR_1859	NeuN+ hypo	chr3	49592705	49595293	2589	14	270.542	0.4328	0.8585	0.4284	0.8308	0.3008	0.8014	Intron	ENSG00000164061	BSN
DMR_1860	NeuN+ hypo	chr2	135986243	135988903	2661	14	270.455	0.7731	0.9598	0.5625	0.9375	0.5235	0.8491	Exon	ENSG00000115839	RAB3GAP1
DMR_1861	NeuN+ hypo	chr8	104793550	104795604	2055	16	270.316	0.5529	0.921	0.512	0.917	0.5162	0.9181	Intron	ENSG00000176406	RIMS2
DMR_1862	NeuN+ hypo	chr6	107890133	107891447	1315	14	270.171	0.4358	0.9264	0.5151	0.8961	0.3184	0.9226	Intron	ENSG00000112320	SOBP
DMR_1863	NeuN+ hypo	chr6	164420076	164421484	1409	17	270.103	0.4805	0.8373	0.5219	0.8893	0.4692	0.6605	Distal Intergenic	ENSG00000112531	QKI
DMR_1864	NeuN+ hypo	chr5	66583282	66584884	1603	13	270.092	0.4777	0.9222	0.483	0.932	0.5947	0.8133	Distal Intergenic	ENSG00000134061	CD180
DMR_1865	NeuN+ hypo	chr11	129941006	129942366	1361	18	270.077	0.1793	0.4987	0.1093	0.3974	0.0755	0.3416	Intron	ENSG00000084234	APLP2
DMR_1866	NeuN+ hypo	chr18	4749564	4752180	2617	16	270.046	0.3346	0.7788	0.3728	0.7853	0.3463	0.8467	Distal Intergenic	ENSG00000170579	DLGAP1
DMR_1867	NeuN+ hypo	chr5	153125097	153129885	4789	19	270.042	0.4764	0.7862	0.5814	0.7643	0.6204	0.7938	Intron	ENSG00000155511	GRIA1
DMR_1868	NeuN+ hypo	chr4	113894563	113897635	3073	15	269.978	0.4945	0.9132	0.5661	0.9391	0.6402	0.8409	Intron	ENSG00000145362	ANK2
DMR_1869	NeuN+ hypo	chr2	11069170	11071602	2433	15	269.952	0.45	0.9299	0.4768	0.8874	0.3843	0.8576	Distal Intergenic	ENSG00000162975	KCNF1
DMR_1870	NeuN+ hypo	chr13	31724797	31726216	1420	14	269.874	0.5122	0.9136	0.5844	0.9124	0.6463	0.8992	Exon	ENSG00000120694	HSPH1
DMR_1871	NeuN+ hypo	chr21	17427343	17430001	2659	17	269.724	0.567	0.9398	0.6303	0.9271	0.6248	0.8909	Distal Intergenic	ENSG00000155313	USP25
DMR_1872	NeuN+ hypo	chr1	181952751	181955925	3175	16	269.683	0.4413	0.8633	0.4477	0.8059	0.5152	0.8261	Distal Intergenic	ENSG00000179930	ZNF648
DMR_1873	NeuN+ hypo	chr11	46387415	46394939	7525	25	269.621	0.4358	0.7512	0.7067	0.9317	0.5673	0.7746	5 UTR	ENSG00000149091	DGKZ
DMR_1874	NeuN+ hypo	chr8	60569539	60571766	2228	12	269.599	0.3515	0.8078	0.3095	0.8465	0.2456	0.645	Distal Intergenic	ENSG00000198846	TOX
DMR_1875	NeuN+ hypo	chr16	10254256	10259889	5634	25	269.474	0.6283	0.8571	0.5942	0.8359	0.6033	0.8168	Intron	ENSG00000183454	GRIN2A
DMR_1876	NeuN+ hypo	chr1	240049258	240052449	3192	24	269.331	0.5804	0.8675	0.6949	0.8843	0.6033	0.7666	Exon	ENSG00000155816	FMN2
DMR_1877	NeuN+ hypo	chr20	43161235	43164009	2775	19	269.259	0.5104	0.8438	0.485	0.8319	0.3806	0.8311	Distal Intergenic	ENSG00000132824	SERINC3
DMR_1878	NeuN+ hypo	chr10	11125401	11128200	2800	20	269.221	0.5797	0.8852	0.5932	0.8344	0.6553	0.937	Intron	ENSG00000048740	CELF2
DMR_1879	NeuN+ hypo	chr9	126557517	126559168	1652	13	269.137	0.5964	0.9607	0.5934	0.9574	0.5198	0.9518	Intron	ENSG00000119522	DENND1A
DMR_1880	NeuN+ hypo	chr11	115376699	115378868	2170	18	269.127	0.6854	0.9306	0.7022	0.9211	0.6421	0.9066	Promoter	ENSG00000182985	CADM1
DMR_1881	NeuN+ hypo	chr12	92524511	92529254	4744	16	269.116	0.4957	0.8319	0.5557	0.8417	0.6189	0.788	Intron	ENSG00000257242	LINC01619
DMR_1882	NeuN+ hypo	chr20	49184937	49186769	1833	16	268.901	0.6294	0.9475	0.6883	0.9511	0.6688	0.9586	Exon	ENSG00000196396	PTPN1
DMR_1883	NeuN+ hypo	chr11	13332886	13336261	3376	21	268.852	0.6326	0.9287	0.6286	0.9165	0.4585	0.6986	Intron	ENSG00000133794	ARNTL
DMR_1884	NeuN+ hypo	chr3	113168934	113170990	2057	14	268.646	0.4919	0.9401	0.5348	0.9467	0.7756	0.9603	Exon	ENSG00000206530	CFAP44
DMR_1885	NeuN+ hypo	chr1	51729853	51731638	1786	18	268.618	0.4552	0.7793	0.4355	0.7935	0.3761	0.7828	Intron	ENSG00000123091	RNF11
DMR_1886	NeuN+ hypo	chr10	113097736	113098825	1090	9	268.521	0.2974	0.9409	0.3298	0.9059	0.4867	0.939	Distal Intergenic	ENSG00000150594	ADRA2A
DMR_1887	NeuN+ hypo	chr5	90764664	90766159	1496	16	268.328	0.3738	0.7613	0.4016	0.7664	0.4447	0.7449	Distal Intergenic	ENSG00000113369	ARRDC3
DMR_1888	NeuN+ hypo	chr4	46947540	46953668	6129	15	268.168	0.4179	0.8026	0.4225	0.8074	0.4949	0.7783	Intron	ENSG00000170516	COX7B2
DMR_1889	NeuN+ hypo	chr4	11426325	11428822	2498	21	268.138	0.1906	0.4595	0.2197	0.4877	0.2684	0.7202	Distal Intergenic	ENSG00000109684	CLNK
DMR_1890	NeuN+ hypo	chr10	101547223	101549328	2106	19	268.088	0.5657	0.8995	0.6052	0.9217	0.5181	0.7924	Distal Intergenic	ENSG00000014919	COX15
DMR_1891	NeuN+ hypo	chr2	27722967	27725542	2576	17	267.947	0.5231	0.9062	0.5942	0.9139	0.6197	0.8069	5 UTR	ENSG00000084734	GCKR
DMR_1892	NeuN+ hypo	chr10	103156139	103158261	2123	20	267.912	0.617	0.9186	0.6722	0.9182	0.6451	0.9146	Intron	ENSG00000166167	BTRC
DMR_1893	NeuN+ hypo	chr11	70313989	70314997	1009	15	267.878	0.4005	0.7355	0.3909	0.7625	0.3193	0.4948	3 UTR	ENSG00000162105	SHANK2
DMR_1894	NeuN+ hypo	chr3	171618026	171619265	1240	19	267.835	0.6074	0.9348	0.7005	0.9422	0.5192	0.727	Distal Intergenic	ENSG00000186329	TMEM212
DMR_1895	NeuN+ hypo	chr11	108603376	108606766	3391	15	267.718	0.4566	0.8604	0.5489	0.8797	0.5749	0.8146	Intron	ENSG00000178105	DDX10
DMR_1896	NeuN+ hypo	chr7	75992912	75995742	2831	25	267.608	0.5936	0.832	0.6167	0.8259	0.4063	0.7366	Distal Intergenic	ENSG00000170027	YWHAG
DMR_1897	NeuN+ hypo	chr16	55944485	55948392	3908	16	267.447	0.2398	0.5912	0.3663	0.6713	0.2786	0.5077	Intron	ENSG00000159398	CES5A
DMR_1898	NeuN+ hypo	chr3	9114666	9115819	1154	14	267.443	0.383	0.8892	0.5006	0.8739	0.3235	0.934	Intron	ENSG00000070950	RAD18
DMR_1899	NeuN+ hypo	chr1	84630361	84637916	7556	23	267.408	0.3938	0.598	0.4316	0.6652	0.2406	0.3964	Promoter	ENSG00000142875	PRKACB
DMR_1900	NeuN+ hypo	chr1	40541062	40544235	3174	21	267.213	0.6114	0.8965	0.6333	0.8966	0.7208	0.923	Exon	ENSG00000131238	PPT1
DMR_1901	NeuN+ hypo	chr19	54321850	54322591	742	12	267.119	0.3105	0.885	0.2715	0.8533	0.3901	0.8729	Intron	ENSG00000142405	NLRP12
DMR_1902	NeuN+ hypo	chr8	24769018	24770931	1914	17	267.082	0.1641	0.5297	0.1549	0.4131	0.114	0.3259	Promoter	ENSG00000104722	NEFM
DMR_1903	NeuN+ hypo	chr3	123813955	123817488	3534	14	267.039	0.4506	0.8841	0.5284	0.816	0.4609	0.6784	Promoter	ENSG00000160145	KALRN
DMR_1904	NeuN+ hypo	chr10	116785823	116786688	866	15	266.827	0.1247	0.5354	0.1424	0.4977	0.058	0.583	Distal Intergenic	ENSG00000107518	ATRNL1
DMR_1905	NeuN+ hypo	chr2	162854937	162858117	3181	20	266.624	0.5239	0.8154	0.4825	0.8076	0.4496	0.8021	Intron	ENSG00000197635	DPP4
DMR_1906	NeuN+ hypo	chr6	53959537	53962249	2713	15	266.13	0.5064	0.8725	0.496	0.8762	0.5574	0.9224	Intron	ENSG00000146147	MLIP
DMR_1907	NeuN+ hypo	chr11	76317140	76318166	1027	17	266.031	0.546	0.9284	0.5469	0.9122	0.7469	0.9151	Distal Intergenic	ENSG00000137507	LRRC32
DMR_1908	NeuN+ hypo	chr12	100189926	100192423	2498	12	266.026	0.3797	0.8665	0.3873	0.8093	0.5644	0.7421	Intron	ENSG00000180219	FAM71C
DMR_1909	NeuN+ hypo	chr20	17787963	17790029	2067	17	265.923	0.6194	0.9063	0.6492	0.9285	0.7431	0.9376	Distal Intergenic	ENSG00000125888	BANF2
DMR_1910	NeuN+ hypo	chr2	232352528	232353852	1325	14	265.913	0.5226	0.9402	0.5171	0.9285	0.7378	0.9163	Distal Intergenic	ENSG00000115053	NCL
DMR_1911	NeuN+ hypo	chr13	76360978	76364265	3288	19	265.896	0.6647	0.9429	0.7023	0.941	0.7083	0.9163	Intron	ENSG00000136153	LMO7
DMR_1912	NeuN+ hypo	chr11	12162679	12166943	4265	16	265.88	0.6146	0.9417	0.6218	0.9434	0.7483	0.9353	Intron	ENSG00000133816	MICAL2
DMR_1913	NeuN+ hypo	chr11	45869862	45872459	2598	20	265.868	0.1961	0.526	0.3178	0.6482	0.1653	0.4846	Intron	ENSG00000121671	CRY2
DMR_1914	NeuN+ hypo	chr11	114041480	114044940	3461	24	265.824	0.4768	0.708	0.439	0.7132	0.4944	0.751	Intron	ENSG00000166741	NNMT
DMR_1915	NeuN+ hypo	chr20	59325658	59326502	845	13	265.803	0.349	0.9283	0.4837	0.9209	0.3716	0.9232	Distal Intergenic	ENSG00000179242	CDH4
DMR_1916	NeuN+ hypo	chr1	81772220	81776391	4172	15	265.801	0.4085	0.8544	0.4627	0.8265	0.4565	0.7475	Promoter	ENSG00000117114	ADGRL2
DMR_1917	NeuN+ hypo	chr6	16804535	16806798	2264	14	265.697	0.1976	0.7336	0.2685	0.6291	0.4377	0.8458	Distal Intergenic	ENSG00000124788	ATXN1
DMR_1918	NeuN+ hypo	chr5	78533670	78535222	1553	22	265.662	0.2321	0.5542	0.3017	0.565	0.3076	0.5052	Intron	ENSG00000152409	JMY
DMR_1919	NeuN+ hypo	chr18	40852260	40856513	4254	14	265.574	0.3189	0.8436	0.2593	0.627	0.1947	0.8086	Exon	ENSG00000132872	SYT4
DMR_1920	NeuN+ hypo	chr8	21647770	21648365	596	20	265.482	0.3496	0.7621	0.438	0.7865	0.6329	0.856	Promoter	ENSG00000168546	GFRA2
DMR_1921	NeuN+ hypo	chr17	9366917	9368938	2022	15	265.48	0.5751	0.9251	0.552	0.9532	0.6461	0.9432	Intron	ENSG00000170310	STX8
DMR_1922	NeuN+ hypo	chr4	156709798	156712067	2270	13	265.449	0.3518	0.8346	0.3689	0.8832	0.3693	0.8374	Exon	ENSG00000061918	GUCY1B1
DMR_1923	NeuN+ hypo	chr19	18417133	18418107	975	16	265.334	0.4127	0.8207	0.4037	0.8765	0.4072	0.7217	3 UTR	ENSG00000130520	LSM4
DMR_1924	NeuN+ hypo	chr8	136497643	136502287	4645	22	265.273	0.5718	0.8388	0.5965	0.8781	0.6304	0.7892	Intron	ENSG00000131773	KHDRBS3
DMR_1925	NeuN+ hypo	chr17	64566397	64567223	827	12	265.214	0.3701	0.914	0.3774	0.8977	0.3909	0.9458	Intron	ENSG00000075429	CACNG5
DMR_1926	NeuN+ hypo	chr8	93295449	93297980	2532	16	265.091	0.5134	0.9185	0.5806	0.9145	0.535	0.8572	Distal Intergenic	ENSG00000079102	RUNX1T1
DMR_1927	NeuN+ hypo	chr2	23748995	23751262	2268	9	265.017	0.6162	0.9417	0.5055	0.9406	0.6111	0.9456	Intron	ENSG00000119771	KLHL29
DMR_1928	NeuN+ hypo	chr18	46353150	46356346	3197	18	265.01	0.4705	0.868	0.5829	0.8911	0.4711	0.881	Intron	ENSG00000101665	SMAD7
DMR_1929	NeuN+ hypo	chr2	11559284	11561318	2035	19	265.005	0.4699	0.8605	0.5163	0.8885	0.2545	0.8806	Distal Intergenic	ENSG00000169016	E2F6
DMR_1930	NeuN+ hypo	chr18	24116141	24120105	3965	23	264.994	0.6796	0.9177	0.738	0.9285	0.5824	0.8372	Intron	ENSG00000134504	KCTD1
DMR_1931	NeuN+ hypo	chr18	53496632	53498505	1874	15	264.847	0.6246	0.9495	0.5793	0.9369	0.6312	0.9538	Distal Intergenic	ENSG00000196628	TCF4
DMR_1932	NeuN+ hypo	chr19	367780	369304	1525	23	264.737	0.474	0.8576	0.5935	0.8933	0.537	0.8173	Intron	ENSG00000105549	THEG
DMR_1933	NeuN+ hypo	chr2	176744243	176746970	2728	20	264.723	0.5934	0.9175	0.5918	0.8896	0.7492	0.9327	Distal Intergenic	ENSG00000144320	LNPK
DMR_1934	NeuN+ hypo	chr14	29842190	29848361	6172	28	264.711	0.687	0.855	0.6834	0.8418	0.5808	0.7937	Distal Intergenic	ENSG00000184304	PRKD1
DMR_1935	NeuN+ hypo	chr7	98342983	98343746	764	12	264.697	0.3331	0.8069	0.3346	0.817	0.6131	0.8189	Distal Intergenic	ENSG00000106236	NPTX2
DMR_1936	NeuN+ hypo	chr6	142997058	142998286	1229	14	264.696	0.3668	0.8273	0.456	0.8499	0.3303	0.8776	Distal Intergenic	ENSG00000010818	HIVEP2
DMR_1937	NeuN+ hypo	chr5	141782836	141784325	1490	13	264.691	0.371	0.9367	0.3918	0.9332	0.2904	0.8072	Distal Intergenic	ENSG00000187678	SPRY4
DMR_1938	NeuN+ hypo	chr3	107533065	107535136	2072	19	264.646	0.4389	0.83	0.5359	0.8276	0.424	0.71	Distal Intergenic	ENSG00000114439	BBX
DMR_1939	NeuN+ hypo	chr12	112993319	112993945	627	13	264.554	0.4898	0.936	0.556	0.9325	0.754	0.9385	Distal Intergenic	ENSG00000089169	RPH3A
DMR_1940	NeuN+ hypo	chr3	192120095	192124169	4075	17	264.45	0.6294	0.9155	0.6262	0.9097	0.5787	0.7783	Intron	ENSG00000114279	FGF12
DMR_1941	NeuN+ hypo	chr16	10317468	10319809	2342	18	264.403	0.5377	0.9209	0.5727	0.9126	0.4315	0.818	Distal Intergenic	ENSG00000183454	GRIN2A
DMR_1942	NeuN+ hypo	chr1	5561330	5562855	1526	18	264.351	0.6001	0.9106	0.5226	0.8579	0.4521	0.8347	Distal Intergenic	ENSG00000116254	CHD5
DMR_1943	NeuN+ hypo	chr12	2321204	2323753	2550	21	264.243	0.3425	0.7347	0.4618	0.8536	0.3315	0.5861	Intron	ENSG00000151067	CACNA1C
DMR_1944	NeuN+ hypo	chr9	137331640	137332437	798	19	264.215	0.5731	0.8782	0.5751	0.8436	0.5652	0.8751	3 UTR	ENSG00000186350	RXRA
DMR_1945	NeuN+ hypo	chr4	16870955	16872476	1522	16	264.127	0.5777	0.9231	0.6034	0.9152	0.5912	0.927	Intron	ENSG00000169744	LDB2
DMR_1946	NeuN+ hypo	chr10	12966283	12966985	703	13	264.087	0.474	0.9569	0.4546	0.949	0.7012	0.9126	Intron	ENSG00000151468	CCDC3
DMR_1947	NeuN+ hypo	chr14	51268228	51271896	3669	21	264.08	0.5425	0.8769	0.5298	0.8558	0.6629	0.8801	Intron	ENSG00000100503	NIN
DMR_1948	NeuN+ hypo	chr12	70933065	70936087	3023	19	264.062	0.5956	0.8991	0.6354	0.893	0.5909	0.8843	Exon	ENSG00000127329	PTPRB
DMR_1949	NeuN+ hypo	chr3	10319623	10321455	1833	15	264.01	0.4974	0.9187	0.4714	0.9401	0.5043	0.9059	Distal Intergenic	ENSG00000157017	GHRL
DMR_1950	NeuN+ hypo	chr2	233804940	233808173	3234	27	264.008	0.6863	0.9225	0.7289	0.8994	0.7412	0.8912	Intron	ENSG00000066248	NGEF
DMR_1951	NeuN+ hypo	chr2	204302166	204307280	5115	19	263.96	0.482	0.8586	0.6278	0.8524	0.5305	0.876	3 UTR	ENSG00000138443	ABI2
DMR_1952	NeuN+ hypo	chr8	80669233	80670900	1668	17	263.935	0.5899	0.9494	0.6467	0.9486	0.7324	0.9428	Distal Intergenic	ENSG00000164683	HEY1
DMR_1953	NeuN+ hypo	chr5	94145524	94147723	2200	15	263.874	0.585	0.8975	0.5679	0.8743	0.4546	0.8952	Intron	ENSG00000175471	MCTP1
DMR_1954	NeuN+ hypo	chr10	25002693	25005130	2438	24	263.802	0.4187	0.7109	0.3842	0.7405	0.5851	0.7885	Intron	ENSG00000107863	ARHGAP21
DMR_1955	NeuN+ hypo	chr9	96144738	96146067	1330	17	263.736	0.6814	0.9581	0.6492	0.9563	0.7527	0.9172	Distal Intergenic	ENSG00000204352	C9orf129
DMR_1956	NeuN+ hypo	chr12	125725315	125726281	967	20	263.4	0.5223	0.8231	0.5767	0.8241	0.5291	0.8049	Distal Intergenic	ENSG00000139364	TMEM132B
DMR_1957	NeuN+ hypo	chr3	110791724	110795554	3831	20	263.335	0.3027	0.6075	0.2888	0.5542	0.283	0.4798	Intron	ENSG00000177707	NECTIN3
DMR_1958	NeuN+ hypo	chr14	78660446	78662523	2078	18	263.311	0.6705	0.8892	0.6726	0.922	0.6058	0.8269	Distal Intergenic	ENSG00000021645	NRXN3
DMR_1959	NeuN+ hypo	chr6	131569829	131575040	5212	21	263.113	0.2779	0.5511	0.3013	0.5825	0.143	0.4018	Promoter	ENSG00000118507	AKAP7
DMR_1960	NeuN+ hypo	chr11	72346348	72355459	9112	14	263.1	0.1616	0.3973	0.2798	0.745	0.2281	0.6528	Promoter	ENSG00000186642	PDE2A
DMR_1961	NeuN+ hypo	chr14	65419241	65421130	1890	13	263.095	0.2844	0.8379	0.3846	0.8626	0.3297	0.8736	Exon	ENSG00000176153	GPX2
DMR_1962	NeuN+ hypo	chr6	107506274	107507241	968	13	263.085	0.3002	0.8057	0.4234	0.8316	0.2463	0.6996	Intron	ENSG00000178409	BEND3
DMR_1963	NeuN+ hypo	chr5	161507817	161511993	4177	20	263.024	0.6143	0.8568	0.5746	0.8773	0.4878	0.7565	Distal Intergenic	ENSG00000022355	GABRA1
DMR_1964	NeuN+ hypo	chr6	139691401	139694223	2823	18	262.98	0.0571	0.409	0.0671	0.4568	0.111	0.5184	3 UTR	ENSG00000164442	CITED2
DMR_1965	NeuN+ hypo	chr5	167216639	167217773	1135	18	262.888	0.3144	0.6261	0.2739	0.6373	0.3957	0.5863	Intron	ENSG00000145934	TENM2
DMR_1966	NeuN+ hypo	chr22	26826477	26827796	1320	13	262.84	0.4461	0.9155	0.4558	0.8951	0.2628	0.643	Intron	ENSG00000128203	ASPHD2
DMR_1967	NeuN+ hypo	chr3	188642921	188644731	1811	16	262.807	0.5009	0.9483	0.6608	0.9509	0.5309	0.88	Distal Intergenic	ENSG00000188001	TPRG1
DMR_1968	NeuN+ hypo	chr21	42383280	42384055	776	14	262.786	0.357	0.7573	0.4791	0.7872	0.6405	0.9247	Distal Intergenic	ENSG00000182240	BACE2
DMR_1969	NeuN+ hypo	chr2	201216185	201219784	3600	18	262.662	0.6045	0.9299	0.5944	0.9072	0.5525	0.8712	Intron	ENSG00000196141	SPATS2L
DMR_1970	NeuN+ hypo	chr3	25509597	25511925	2329	16	262.647	0.4983	0.9166	0.6345	0.9221	0.6665	0.9243	Intron	ENSG00000077092	RARB
DMR_1971	NeuN+ hypo	chr17	75139234	75141593	2360	21	262.642	0.455	0.7989	0.3728	0.6749	0.5281	0.7643	5 UTR	ENSG00000129657	SEC14L1
DMR_1972	NeuN+ hypo	chr5	7539227	7542179	2953	15	262.588	0.4205	0.8428	0.4061	0.8062	0.2631	0.6168	Distal Intergenic	ENSG00000215217	C5orf49
DMR_1973	NeuN+ hypo	chr6	12804216	12807857	3642	21	262.534	0.5189	0.8241	0.6117	0.8288	0.6844	0.8577	Intron	ENSG00000112137	PHACTR1
DMR_1974	NeuN+ hypo	chr14	29743093	29744814	1722	11	262.53	0.4046	0.9179	0.5112	0.9035	0.2616	0.8884	Distal Intergenic	ENSG00000176165	FOXG1
DMR_1975	NeuN+ hypo	chr11	11522604	11524899	2296	19	262.489	0.6185	0.9206	0.5598	0.9121	0.598	0.8171	Intron	ENSG00000110328	GALNT18
DMR_1976	NeuN+ hypo	chr19	33963126	33964856	1731	15	262.348	0.3993	0.8504	0.4517	0.8892	0.3857	0.7863	Intron	ENSG00000124299	PEPD
DMR_1977	NeuN+ hypo	chr12	2318213	2320580	2368	16	262.347	0.4802	0.871	0.53	0.8858	0.5174	0.8534	Intron	ENSG00000151067	CACNA1C
DMR_1978	NeuN+ hypo	chr2	204259378	204262424	3047	19	262.328	0.537	0.8938	0.5253	0.8215	0.5115	0.7201	Exon	ENSG00000138443	ABI2
DMR_1979	NeuN+ hypo	chr11	26354451	26356965	2515	15	262.29	0.4525	0.9088	0.5558	0.9302	0.4474	0.8703	Intron	ENSG00000134343	ANO3
DMR_1980	NeuN+ hypo	chr14	89980798	89981558	761	16	262.278	0.555	0.9467	0.4647	0.9396	0.4219	0.9476	Intron	ENSG00000053254	FOXN3
DMR_1981	NeuN+ hypo	chr20	17368790	17373249	4460	20	262.198	0.6663	0.8962	0.6257	0.9138	0.6326	0.8275	Intron	ENSG00000125864	BFSP1
DMR_1982	NeuN+ hypo	chr3	17881313	17882380	1068	12	262.156	0.442	0.9461	0.4897	0.9479	0.4305	0.9222	Distal Intergenic	ENSG00000131374	TBC1D5
DMR_1983	NeuN+ hypo	chr14	78639736	78643534	3799	23	262.139	0.5908	0.922	0.5274	0.8971	0.5648	0.9115	Distal Intergenic	ENSG00000021645	NRXN3
DMR_1984	NeuN+ hypo	chr6	119664621	119667720	3100	15	262.121	0.5252	0.8614	0.5028	0.858	0.5994	0.7895	Intron	ENSG00000111885	MAN1A1
DMR_1985	NeuN+ hypo	chr9	127835016	127837908	2893	16	262.037	0.7497	0.9643	0.6824	0.9586	0.7204	0.9666	Intron	ENSG00000173611	SCAI
DMR_1986	NeuN+ hypo	chr12	57977439	57980962	3524	16	261.962	0.5568	0.9263	0.5423	0.9048	0.4489	0.871	3 UTR	ENSG00000166908	PIP4K2C
DMR_1987	NeuN+ hypo	chr3	33967257	33969980	2724	18	261.935	0.561	0.8889	0.5997	0.924	0.6995	0.9102	Distal Intergenic	ENSG00000170248	PDCD6IP
DMR_1988	NeuN+ hypo	chr22	32864436	32865788	1353	14	261.9	0.39	0.8603	0.305	0.8301	0.5373	0.7972	Distal Intergenic	ENSG00000184459	BPIFC
DMR_1989	NeuN+ hypo	chr3	9844757	9846531	1775	15	261.874	0.3919	0.8996	0.436	0.905	0.6597	0.8886	Exon	ENSG00000241553	ARPC4
DMR_1990	NeuN+ hypo	chr10	12853584	12854922	1339	16	261.792	0.6336	0.9122	0.5601	0.8106	0.6541	0.928	Intron	ENSG00000151468	CCDC3
DMR_1991	NeuN+ hypo	chr1	184112693	184116130	3438	16	261.778	0.4362	0.876	0.503	0.792	0.4595	0.865	Distal Intergenic	ENSG00000198860	TSEN15
DMR_1992	NeuN+ hypo	chr5	67698078	67701558	3481	17	261.735	0.6522	0.949	0.6523	0.942	0.6706	0.9317	Distal Intergenic	ENSG00000145675	PIK3R1
DMR_1993	NeuN+ hypo	chr5	68039800	68041749	1950	14	261.631	0.5006	0.939	0.5042	0.8615	0.5675	0.9108	Distal Intergenic	ENSG00000145740	SLC30A5
DMR_1994	NeuN+ hypo	chr11	70404929	70405509	581	18	261.604	0.5126	0.8707	0.5464	0.9159	0.6473	0.8197	Intron	ENSG00000162105	SHANK2
DMR_1995	NeuN+ hypo	chr9	88042744	88045905	3162	26	261.517	0.533	0.7867	0.6252	0.7786	0.6091	0.8164	Distal Intergenic	ENSG00000135049	AGTPBP1
DMR_1996	NeuN+ hypo	chr2	152827754	152828489	736	11	261.499	0.2496	0.9049	0.2867	0.8444	0.2288	0.8456	Intron	ENSG00000182389	CACNB4
DMR_1997	NeuN+ hypo	chr10	21491304	21493219	1916	27	261.49	0.7114	0.8931	0.6004	0.9103	0.531	0.7876	Distal Intergenic	ENSG00000078114	NEBL
DMR_1998	NeuN+ hypo	chr2	191549743	191552051	2309	12	261.455	0.4334	0.8988	0.4602	0.9128	0.6242	0.8746	Exon	ENSG00000138386	NAB1
[truncated: 54,534 more rows]

## Sheet: Supplementary Data 7
DMR type	# Ontology	# Term Name	Binom Raw P-Value	Binom FDR Q-Val	Binom Fold Enrichment	Binom Observed Region Hits	Binom Region Set Coverage
CG NeuN hypo DMR	GO Biological Process	regulation of synaptic plasticity	3.18656e-80	9.10593e-78	2.26716	675	0.0390264
CG NeuN hypo DMR	GO Biological Process	regulation of dendritic spine development	4.33647e-47	4.38484e-45	2.35932	362	0.0209297
CG NeuN hypo DMR	GO Biological Process	positive regulation of synaptic transmission	5.33817e-45	5.04822e-43	2.03973	477	0.0275786
CG NeuN hypo DMR	GO Biological Process	neuromuscular junction development	2.35143e-39	1.88473e-37	2.82558	217	0.0125463
CG NeuN hypo DMR	GO Biological Process	long-term synaptic potentiation	2.70542e-39	2.15532e-37	2.6463	242	0.0139917
CG NeuN hypo DMR	GO Biological Process	regulation of neurotransmitter receptor activity	1.83109e-38	1.40758e-36	2.72511	225	0.0130088
CG NeuN hypo DMR	GO Biological Process	regulation of vesicle fusion	5.21739e-37	3.85296e-35	2.51603	249	0.0143964
CG NeuN hypo DMR	GO Biological Process	regulation of glutamate receptor signaling pathway	2.67142e-36	1.9189e-34	2.71589	213	0.012315
CG NeuN hypo DMR	GO Biological Process	ephrin receptor signaling pathway	1.83347e-34	1.23594e-32	2.11975	330	0.0190796
CG NeuN hypo DMR	GO Biological Process	peptidyl-threonine phosphorylation	3.72445e-34	2.49785e-32	2.22544	293	0.0169403
CG NeuN hypo DMR	GO Biological Process	cardiac conduction	9.06048e-34	6.01515e-32	2.06442	344	0.019889
CG NeuN hypo DMR	GO Biological Process	activation of GTPase activity	1.29219e-33	8.5356e-32	2.15969	308	0.0178076
CG NeuN hypo DMR	GO Biological Process	regulation of cardiac conduction	1.7806e-32	1.11457e-30	2.23999	274	0.0158418
CG NeuN hypo DMR	GO Biological Process	glutamate secretion	3.29705e-32	2.02522e-30	2.98764	161	0.00930851
CG NeuN hypo DMR	GO Biological Process	regulation of alpha-amino-3-hydroxy-5-methyl-4-isoxazole propionate selective glutamate receptor activity	3.4394e-31	2.03653e-29	3.38406	130	0.00751619
CG NeuN hypo DMR	GO Biological Process	vesicle docking	6.9377e-31	4.03523e-29	2.55599	200	0.0115634
CG NeuN hypo DMR	GO Biological Process	mRNA splice site selection	1.00691e-30	5.80518e-29	3.2901	133	0.00768964
CG NeuN hypo DMR	GO Biological Process	peptidyl-threonine modification	1.88178e-30	1.07082e-28	2.03159	321	0.0185592
CG NeuN hypo DMR	GO Biological Process	regulation of dendritic spine morphogenesis	6.05087e-30	3.37028e-28	2.51787	199	0.0115055
CG NeuN hypo DMR	GO Biological Process	detection of calcium ion	1.16069e-27	5.69303e-26	3.41592	113	0.0065333
CG NeuN hypo DMR	GO Cellular Component	postsynapse	4.7297e-182	6.80289e-180	2.03377	1906	0.110199
CG NeuN hypo DMR	GO Cellular Component	asymmetric synapse	3.14e-139	3.01091e-137	2.32908	1103	0.063772
CG NeuN hypo DMR	GO Cellular Component	postsynaptic specialization	7.47131e-138	6.7871e-136	2.35371	1070	0.061864
CG NeuN hypo DMR	GO Cellular Component	postsynaptic density	5.05179e-137	4.35969e-135	2.34997	1067	0.0616906
CG NeuN hypo DMR	GO Cellular Component	neuron to neuron synapse	7.87326e-137	6.47107e-135	2.30819	1104	0.0638298
CG NeuN hypo DMR	GO Cellular Component	cation channel complex	2.14756e-87	1.05905e-85	2.15407	821	0.0474676
CG NeuN hypo DMR	GO Cellular Component	axon part	1.52923e-63	5.38662e-62	2.06203	660	0.0381591
CG NeuN hypo DMR	GO Cellular Component	potassium channel complex	2.98215e-47	9.53183e-46	2.10515	465	0.0268848
CG NeuN hypo DMR	GO Cellular Component	voltage-gated potassium channel complex	8.21012e-47	2.57648e-45	2.13039	448	0.0259019
CG NeuN hypo DMR	GO Cellular Component	G-protein coupled receptor heterodimeric complex	1.05887e-44	3.20634e-43	15.2102	55	0.00317993
CG NeuN hypo DMR	GO Cellular Component	voltage-gated calcium channel complex	3.60129e-31	8.51484e-30	2.56964	200	0.0115634
CG NeuN hypo DMR	GO Cellular Component	calcium channel complex	3.71841e-31	8.67293e-30	2.20671	271	0.0156684
CG NeuN hypo DMR	GO Cellular Component	GABA receptor complex	7.02174e-31	1.59467e-29	3.58934	119	0.0068802
CG NeuN hypo DMR	GO Cellular Component	terminal bouton	1.89923e-30	4.20265e-29	2.34787	232	0.0134135
CG NeuN hypo DMR	GO Cellular Component	ionotropic glutamate receptor complex	7.32233e-30	1.59979e-28	2.19201	263	0.0152058
CG NeuN hypo DMR	GO Cellular Component	main axon	1.01422e-29	2.18817e-28	2.1478	274	0.0158418
CG NeuN hypo DMR	GO Cellular Component	G-protein coupled receptor dimeric complex	6.09115e-22	1.03072e-20	4.39528	65	0.00375809
CG NeuN hypo DMR	GO Cellular Component	axon initial segment	7.97624e-22	1.3366e-20	3.32178	91	0.00526133
CG NeuN hypo DMR	GO Cellular Component	postsynaptic specialization membrane	1.0262e-21	1.68688e-20	3.4795	85	0.00491443
CG NeuN hypo DMR	GO Cellular Component	dense body	3.22324e-21	5.2484e-20	5.39963	51	0.00294866
CG NeuN hypo DMR	GO Molecular Function	calmodulin binding	2.83321e-63	1.08666e-60	2.07023	651	0.0376388
CG NeuN hypo DMR	GO Molecular Function	voltage-gated cation channel activity	2.60742e-53	3.92882e-51	2.04749	562	0.0324931
CG NeuN hypo DMR	GO Molecular Function	calcium ion transmembrane transporter activity	1.899e-50	2.16538e-48	2.05754	525	0.0303538
CG NeuN hypo DMR	GO Molecular Function	syntaxin-1 binding	1.02892e-38	8.03891e-37	3.68505	146	0.00844126
CG NeuN hypo DMR	GO Molecular Function	G-protein coupled GABA receptor activity	1.47366e-37	1.11025e-35	10.1023	58	0.00335338
CG NeuN hypo DMR	GO Molecular Function	pre-mRNA binding	9.29822e-33	6.22686e-31	3.20039	148	0.00855689
CG NeuN hypo DMR	GO Molecular Function	GABA receptor activity	1.61549e-32	1.06496e-30	3.328	139	0.00803654
CG NeuN hypo DMR	GO Molecular Function	voltage-gated calcium channel activity	1.90223e-32	1.2347e-30	2.60202	204	0.0117946
CG NeuN hypo DMR	GO Molecular Function	glutamate-gated calcium ion channel activity	3.88113e-30	2.27424e-28	6.1695	66	0.00381591
CG NeuN hypo DMR	GO Molecular Function	high voltage-gated calcium channel activity	7.25001e-30	4.19011e-28	3.8883	104	0.00601295
CG NeuN hypo DMR	GO Molecular Function	NMDA glutamate receptor activity	5.35125e-26	2.85784e-24	4.68058	73	0.00422063
CG NeuN hypo DMR	GO Molecular Function	calcium-transporting ATPase activity	7.48944e-26	3.94974e-24	4.13453	83	0.0047988
CG NeuN hypo DMR	GO Molecular Function	neurotrophin binding	3.77326e-25	1.87287e-23	4.02985	83	0.0047988
CG NeuN hypo DMR	GO Molecular Function	calcium-dependent protein binding	5.47378e-25	2.68534e-23	2.41313	178	0.0102914
CG NeuN hypo DMR	GO Molecular Function	neurotrophin receptor activity	1.29317e-23	6.19989e-22	5.53085	56	0.00323774
CG NeuN hypo DMR	GO Molecular Function	calcium-dependent protein kinase activity	1.19679e-22	5.315e-21	4.60594	64	0.00370028
CG NeuN hypo DMR	GO Molecular Function	brain-derived neurotrophic factor binding	5.20277e-22	2.28651e-20	5.19798	55	0.00317993
CG NeuN hypo DMR	GO Molecular Function	delayed rectifier potassium channel activity	2.65083e-21	1.14121e-19	2.81062	114	0.00659112
CG NeuN hypo DMR	GO Molecular Function	adenylate cyclase binding	1.68874e-20	7.19674e-19	3.05314	96	0.00555042
CG NeuN hypo DMR	GO Molecular Function	calcium-dependent protein serine/threonine kinase activity	5.28196e-20	2.20639e-18	4.38057	59	0.00341119
CG OLIG2 hypo DMR	GO Biological Process	myelin assembly	4.61328e-20	8.85279e-19	2.07839	195	0.00496993
CG OLIG2 hypo DMR	GO Biological Process	otic vesicle formation	8.08698e-41	3.36403e-39	3.35453	175	0.00446019
CG OLIG2 hypo DMR	GO Biological Process	otic vesicle morphogenesis	3.46161e-39	1.40441e-37	3.00198	197	0.0050209
CG OLIG2 hypo DMR	GO Biological Process	prostate gland morphogenetic growth	5.93206e-38	2.34165e-36	3.29817	166	0.00423081
CG OLIG2 hypo DMR	GO Biological Process	lacrimal gland development	8.01235e-37	3.05282e-35	3.05161	180	0.00458762
CG OLIG2 hypo DMR	GO Biological Process	ureter development	4.82399e-36	1.79636e-34	2.51756	243	0.00619329
CG OLIG2 hypo DMR	GO Biological Process	otic vesicle development	7.67941e-34	2.69189e-32	2.49084	232	0.00591294
CG OLIG2 hypo DMR	GO Biological Process	limb bud formation	1.34227e-30	4.28256e-29	2.27566	250	0.0063717
CG OLIG2 hypo DMR	GO Biological Process	forebrain ventricular zone progenitor cell division	5.20041e-30	1.62374e-28	3.13974	139	0.00354266
CG OLIG2 hypo DMR	GO Biological Process	neural crest cell fate specification	5.71564e-30	1.77617e-28	4.34644	92	0.00234478
CG OLIG2 hypo DMR	GO Biological Process	nephron tubule formation	2.75959e-29	8.35825e-28	2.11863	280	0.0071363
CG OLIG2 hypo DMR	GO Biological Process	regulation of epithelial cell proliferation involved in lung morphogenesis	5.52775e-29	1.64767e-27	2.55316	188	0.00479152
CG OLIG2 hypo DMR	GO Biological Process	embryonic camera-type eye morphogenesis	5.55991e-28	1.59923e-26	2.01901	300	0.00764604
CG OLIG2 hypo DMR	GO Biological Process	stem cell fate specification	6.03881e-28	1.72191e-26	3.70391	103	0.00262514
CG OLIG2 hypo DMR	GO Biological Process	primary sex determination	8.90795e-27	2.39458e-25	3.74685	97	0.00247222
CG OLIG2 hypo DMR	GO Biological Process	intrahepatic bile duct development	2.23849e-26	5.90863e-25	5.03194	69	0.00175859
CG OLIG2 hypo DMR	GO Biological Process	epithelial cell proliferation involved in prostatic bud elongation	2.23849e-26	5.90863e-25	5.03194	69	0.00175859
CG OLIG2 hypo DMR	GO Biological Process	regulation of cell proliferation involved in tissue homeostasis	2.23849e-26	5.90863e-25	5.03194	69	0.00175859
CG OLIG2 hypo DMR	GO Biological Process	metanephric nephron morphogenesis	3.25045e-26	8.4776e-25	2.07653	261	0.00665205
CG OLIG2 hypo DMR	GO Biological Process	neural crest cell fate commitment	5.31246e-26	1.37736e-24	3.43865	105	0.00267611
CG OLIG2 hypo DMR	GO Cellular Component	ARC complex	1.92155e-15	5.18219e-14	5.09713	38	0.000968498
CG OLIG2 hypo DMR	GO Cellular Component	guanyl-nucleotide exchange factor complex	1.09553e-14	2.78072e-13	2.08415	137	0.00349169
CG OLIG2 hypo DMR	GO Cellular Component	RISC-loading complex	1.33952e-14	3.30288e-13	2.91234	71	0.00180956
CG OLIG2 hypo DMR	GO Cellular Component	micro-ribonucleoprotein complex	9.44728e-13	2.11766e-11	2.69918	69	0.00175859
CG OLIG2 hypo DMR	GO Cellular Component	RNAi effector complex	1.99866e-12	4.42268e-11	2.25081	95	0.00242125
CG OLIG2 hypo DMR	GO Cellular Component	Derlin-1-VIMP complex	2.17915e-12	4.76102e-11	5.87742	26	0.000662657
CG OLIG2 hypo DMR	GO Cellular Component	PCAF complex	4.4729e-11	8.48377e-10	4.0691	33	0.000841064
CG OLIG2 hypo DMR	GO Cellular Component	XPC complex	4.04178e-10	6.58123e-09	3.22153	40	0.00101947
CG OLIG2 hypo DMR	GO Cellular Component	hemidesmosome	1.04472e-09	1.52812e-08	2.38636	63	0.00160567
CG OLIG2 hypo DMR	GO Cellular Component	beta-catenin-TCF7L2 complex	1.74266e-09	2.50652e-08	2.3356	64	0.00163116
CG OLIG2 hypo DMR	GO Cellular Component	catenin-TCF7L2 complex	6.01727e-09	8.17779e-08	2.25842	64	0.00163116
CG OLIG2 hypo DMR	GO Cellular Component	DBIRD complex	6.05187e-09	8.16057e-08	3.25624	34	0.000866551
CG OLIG2 hypo DMR	GO Cellular Component	signal recognition particle receptor complex	1.47038e-08	1.8799e-07	3.13697	34	0.000866551
CG OLIG2 hypo DMR	GO Cellular Component	CBM complex	2.82438e-08	3.53252e-07	2.88811	37	0.000943011
CG OLIG2 hypo DMR	GO Cellular Component	VCP-NPL4-UFD1 AAA ATPase complex	3.78546e-08	4.63383e-07	2.36203	52	0.00132531
CG OLIG2 hypo DMR	GO Cellular Component	condensed nuclear chromosome inner kinetochore	8.43394e-08	9.83579e-07	7.84101	12	0.000305842
CG OLIG2 hypo DMR	GO Cellular Component	tumor necrosis factor receptor superfamily complex	8.74954e-08	1.01354e-06	7.01814	13	0.000331328
CG OLIG2 hypo DMR	GO Cellular Component	mitotic checkpoint complex	8.81692e-08	1.01453e-06	3.60912	25	0.00063717
CG OLIG2 hypo DMR	GO Cellular Component	bub1-bub3 complex	8.81692e-08	1.01453e-06	3.60912	25	0.00063717
CG OLIG2 hypo DMR	GO Cellular Component	phosphopyruvate hydratase complex	1.32631e-07	1.4865e-06	3.91379	22	0.00056071
CG OLIG2 hypo DMR	GO Molecular Function	RNA polymerase II repressing transcription factor binding	1.08189e-20	7.24523e-19	2.02535	215	0.00547966
CG OLIG2 hypo DMR	GO Molecular Function	fibroblast growth factor-activated receptor activity	2.92667e-18	1.78951e-16	3.38746	73	0.00186054
CG OLIG2 hypo DMR	GO Molecular Function	CD8 receptor binding	3.65189e-18	2.20105e-16	5.86024	40	0.00101947
CG OLIG2 hypo DMR	GO Molecular Function	ribonuclease III activity	1.30174e-16	7.22635e-15	3.83879	56	0.00142726
CG OLIG2 hypo DMR	GO Molecular Function	armadillo repeat domain binding	2.0573e-16	1.08497e-14	2.54371	102	0.00259965
CG OLIG2 hypo DMR	GO Molecular Function	1-phosphatidylinositol-5-phosphate 4-kinase activity	3.88335e-16	1.92751e-14	4.62426	44	0.00112142
CG OLIG2 hypo DMR	GO Molecular Function	type 5 metabotropic glutamate receptor binding	1.16334e-15	5.70715e-14	3.00952	73	0.00186054
CG OLIG2 hypo DMR	GO Molecular Function	deoxyribonuclease I activity	3.27803e-15	1.57159e-13	4.64515	41	0.00104496
CG OLIG2 hypo DMR	GO Molecular Function	1-phosphatidylinositol-4-phosphate 5-kinase activity	3.07429e-13	1.25926e-11	3.2911	53	0.0013508
CG OLIG2 hypo DMR	GO Molecular Function	1-phosphatidylinositol-3-phosphate 4-kinase activity	8.16925e-13	3.25151e-11	3.44384	48	0.00122337
CG OLIG2 hypo DMR	GO Molecular Function	methylated-DNA-[protein]-cysteine S-methyltransferase activity	1.41728e-12	5.58831e-11	3.4425	47	0.00119788
CG OLIG2 hypo DMR	GO Molecular Function	pre-miRNA binding	2.82204e-12	1.09231e-10	3.42679	46	0.00117239
CG OLIG2 hypo DMR	GO Molecular Function	pre-mRNA intronic binding	1.2839e-11	4.47667e-10	2.48405	72	0.00183505
CG OLIG2 hypo DMR	GO Molecular Function	T cell receptor binding	1.54409e-11	5.29634e-10	3.11332	49	0.00124885
CG OLIG2 hypo DMR	GO Molecular Function	tropomyosin binding	1.64199e-11	5.54203e-10	2.27477	85	0.00216638
CG OLIG2 hypo DMR	GO Molecular Function	virion binding	2.80025e-11	9.30255e-10	2.57659	65	0.00165664
CG OLIG2 hypo DMR	GO Molecular Function	rRNA (guanosine-2'-O-)-methyltransferase activity	6.34549e-11	1.98308e-09	4.0129	33	0.000841064
CG OLIG2 hypo DMR	GO Molecular Function	DNA-methyltransferase activity	9.91126e-11	3.03012e-09	2.38536	71	0.00180956
CG OLIG2 hypo DMR	GO Molecular Function	G-protein coupled glutamate receptor binding	6.45558e-10	1.84028e-08	2.23601	74	0.00188602
CG OLIG2 hypo DMR	GO Molecular Function	CD4 receptor binding	6.65906e-10	1.88554e-08	2.65122	53	0.0013508

## Sheet: Supplementary Data 8
DMR Type and Specificity				Genomic Coordinate			DMR Information			Average Fractional Methylation						Genomic annotation
DMR	Species	Cell-type	Direction	chr	str	end	length	nCG	areaStat	Human NeuN+	Human OLIG2+	Chimpanzee NeuN+	Chimpanzee OLIG2+	Macaque NeuN+	Macaque OLIG2+	Feature	Ensembl ID	Gene symbol
DMR_56533	Human	NeuN+ and OLIG2+	hyper	chr10	2963540	2964913	1374	19	436.605	0.789	0.919	0.0971	0.2092	0.3021	0.3388	Distal Intergenic	ENSG00000067057	PFKP
DMR_56534	Human	NeuN+ and OLIG2+	hyper	chr1	202896905	202898020	1116	26	428.817	0.8678	0.8607	0.2623	0.2308	0.3858	0.3861	Promoter	ENSG00000117153	KLHL12
DMR_56535	Human	NeuN+ and OLIG2+	hyper	chr6	28181126	28183831	2706	28	408.903	0.6949	0.6212	0.1946	0.1991	0.2209	0.2222	Distal Intergenic	ENSG00000137185	ZSCAN9
DMR_56536	Human	NeuN+ and OLIG2+	hyper	chr19	46194234	46194702	469	27	384.085	0.5421	0.5571	0.2044	0.184	0.1338	0.0829	Intron	ENSG00000125743	SNRPD2
DMR_56537	Human	NeuN+ and OLIG2+	hyper	chr6	28446330	28447546	1217	34	372.583	0.4223	0.4281	0.1171	0.1144	0.1448	0.1342	Distal Intergenic	ENSG00000187987	ZSCAN23
DMR_56538	Human	NeuN+ and OLIG2+	hyper	chr4	39182745	39183353	609	13	329.596	0.816	0.7861	0.2764	0.2464	0.2102	0.1868	Promoter	ENSG00000157796	WDR19
DMR_56539	Human	NeuN+ and OLIG2+	hyper	chr3	46599804	46600503	700	18	308.335	0.8063	0.6288	0.1014	0.1099	0.0836	0.0595	Intron	ENSG00000163827	LRRC2
DMR_56540	Human	NeuN+ and OLIG2+	hyper	chr3	9886189	9886546	358	13	290.594	0.8727	0.8608	0.1249	0.1307	0.2848	0.4022	Promoter	ENSG00000156990	RPUSD3
DMR_56541	Human	NeuN+ and OLIG2+	hyper	chr2	197664770	197665460	691	21	267.268	0.825	0.8396	0.425	0.4583	0.3324	0.3299	Promoter	ENSG00000119041	GTF3C3
DMR_56542	Human	NeuN+ and OLIG2+	hyper	chr19	37158895	37160135	1241	11	264.102	0.9003	0.9175	0.1818	0.2777	0.3363	0.432	Distal Intergenic	ENSG00000189042	ZNF567
DMR_56543	Human	NeuN+ and OLIG2+	hyper	chr6	91294300	91295769	1470	18	262.5	0.5867	0.7178	0.222	0.3639	0.2476	0.3625	Intron	ENSG00000135341	MAP3K7
DMR_56544	Human	NeuN+ and OLIG2+	hyper	chr1	212963926	212964438	513	13	227.959	0.8839	0.881	0.4159	0.3945	0.5681	0.6101	Intron	ENSG00000117697	NSL1
DMR_56545	Human	NeuN+ and OLIG2+	hyper	chr7	99067085	99067970	886	24	217.989	0.6221	0.4504	0.3187	0.2511	0.2132	0.2654	Promoter	ENSG00000198556	ZNF789
DMR_56546	Human	NeuN+ and OLIG2+	hyper	chr22	49598920	49600393	1474	15	217.638	0.8775	0.8358	0.4432	0.3416	0.6375	0.5806	Distal Intergenic	ENSG00000100425	BRD1
DMR_56547	Human	NeuN+ and OLIG2+	hyper	chr6	27445090	27446072	983	18	211.116	0.3954	0.4787	0.1138	0.1052	0.1804	0.2226	Distal Intergenic	ENSG00000096654	ZNF184
DMR_56548	Human	NeuN+ and OLIG2+	hyper	chr8	11533210	11536551	3342	30	205.121	0.4908	0.5137	0.3175	0.3063	0.3803	0.3473	Promoter	ENSG00000136574	GATA4
DMR_56549	Human	NeuN+ and OLIG2+	hyper	chr4	184642201	184643622	1422	28	203.68	0.5837	0.6781	0.2797	0.3246	0.1269	0.1034	Distal Intergenic	ENSG00000168538	TRAPPC11
DMR_56550	Human	NeuN+ and OLIG2+	hyper	chr9	763978	764276	299	11	201.002	0.6385	0.6351	0.1013	0.0967	0.066	0.1352	Distal Intergenic	ENSG00000137090	DMRT1
DMR_56551	Human	NeuN+ and OLIG2+	hyper	chr4	174432065	174436086	4022	22	193.152	0.5967	0.3674	0.273	0.1845	0.1327	0.128	Distal Intergenic	ENSG00000164107	HAND2
DMR_56552	Human	NeuN+ and OLIG2+	hyper	chr22	38578293	38578578	286	15	190.612	0.8092	0.7755	0.2902	0.3125	0.3421	0.3735	Promoter	ENSG00000184381	PLA2G6
DMR_56553	Human	NeuN+ and OLIG2+	hyper	chr14	21734553	21735594	1042	18	183.226	0.6145	0.7069	0.2361	0.3147	0.2151	0.3972	Intron	ENSG00000092199	HNRNPC
DMR_56554	Human	NeuN+ and OLIG2+	hyper	chr21	36060515	36060840	326	15	182.046	0.822	0.6144	0.171	0.0829	0.4061	0.1333	Intron	ENSG00000159212	CLIC6
DMR_56555	Human	NeuN+ and OLIG2+	hyper	chr17	41277925	41278563	639	13	180.811	0.52	0.5721	0.0586	0.0592	0.0029	0.0053	Promoter	ENSG00000012048	BRCA1
DMR_56556	Human	NeuN+ and OLIG2+	hyper	chr8	57030039	57030883	845	21	180.221	0.6456	0.6694	0.4694	0.467	0.301	0.3245	Distal Intergenic	ENSG00000172680	MOS
DMR_56557	Human	NeuN+ and OLIG2+	hyper	chr19	39925287	39925925	639	19	177.398	0.5689	0.5146	0.2162	0.2473	0.1507	0.115	Intron	ENSG00000105193	RPS16
DMR_56558	Human	NeuN+ and OLIG2+	hyper	chr4	4679342	4680238	897	22	171.49	0.4875	0.5148	0.2198	0.3363	0.0824	0.1271	Distal Intergenic	ENSG00000163132	MSX1
DMR_56559	Human	NeuN+ and OLIG2+	hyper	chr8	11203770	11204355	586	13	163.395	0.7145	0.6142	0.1671	0.2036	0.2216	0.1247	Distal Intergenic	ENSG00000104643	MTMR9
DMR_56560	Human	NeuN+ and OLIG2+	hyper	chr1	45279992	45280843	852	20	159.549	0.7482	0.7478	0.4196	0.3709	0.5163	0.5392	Distal Intergenic	ENSG00000222009	BTBD19
DMR_56561	Human	NeuN+ and OLIG2+	hyper	chr8	39187043	39187682	640	9	159.068	0.9635	0.9053	0.6156	0.4432	0.4893	0.4718	Distal Intergenic	ENSG00000197140	ADAM32
DMR_56562	Human	NeuN+ and OLIG2+	hyper	chr8	11547686	11549898	2213	22	158.663	0.7032	0.5753	0.4896	0.3268	0.3148	0.2683	Intron	ENSG00000136574	GATA4
DMR_56563	Human	NeuN+ and OLIG2+	hyper	chr10	94350456	94351135	680	14	158.198	0.5322	0.5607	0.2343	0.2292	0.1108	0.1977	Promoter	ENSG00000138160	KIF11
DMR_56564	Human	NeuN+ and OLIG2+	hyper	chr6	28663013	28664418	1406	31	157.185	0.3072	0.3055	0.1124	0.1128	0.1256	0.1129	Distal Intergenic	ENSG00000232040	ZBED9
DMR_56565	Human	NeuN+ and OLIG2+	hyper	chr1	221053783	221055964	2182	38	155.769	0.6639	0.8283	0.3656	0.6756	0.4905	0.7511	Exon	ENSG00000136630	HLX
DMR_56566	Human	NeuN+ and OLIG2+	hyper	chr2	20190319	20191058	740	11	154.301	0.3802	0.3939	0.1225	0.1357	0.2052	0.2135	Promoter	ENSG00000118965	WDR35
DMR_56567	Human	NeuN+ and OLIG2+	hyper	chr10	92630511	92631145	635	14	153.671	0.5899	0.6303	0.3453	0.2766	0.1113	0.0588	Promoter	ENSG00000148688	RPP30
DMR_56568	Human	NeuN+ and OLIG2+	hyper	chr11	73309852	73310427	576	19	153.601	0.3718	0.4169	0.2044	0.2131	0.0951	0.1442	Promoter	ENSG00000054965	FAM168A
DMR_56569	Human	NeuN+ and OLIG2+	hyper	chr7	117118799	117119508	710	21	153.192	0.4282	0.6033	0.2726	0.3673	0.33	0.3156	Promoter	ENSG00000001626	CFTR
DMR_56570	Human	NeuN+ and OLIG2+	hyper	chr2	114736466	114738340	1875	9	145.75	0.7339	0.781	0.2789	0.3935	0.3204	0.3098	Distal Intergenic	ENSG00000115091	ACTR3
DMR_56571	Human	NeuN+ and OLIG2+	hyper	chr6	41068173	41069208	1036	14	145.727	0.8793	0.8685	0.5981	0.6377	0.0326	0.04	3 UTR	ENSG00000001167	NFYA
DMR_56572	Human	NeuN+ and OLIG2+	hyper	chr6	55141999	55142325	327	9	142.109	0.6572	0.5198	0.2491	0.049	0.0891	0.0442	Exon	ENSG00000187871	GFRAL
DMR_56573	Human	NeuN+ and OLIG2+	hyper	chr15	89149600	89150842	1243	17	140.647	0.341	0.6133	0.082	0.3375	0.1425	0.1849	Distal Intergenic	ENSG00000181026	AEN
DMR_56574	Human	NeuN+ and OLIG2+	hyper	chr21	44167211	44169292	2082	21	140.059	0.8356	0.5687	0.4988	0.4191	0.2948	0.1429	Intron	ENSG00000160191	PDE9A
DMR_56575	Human	NeuN+ and OLIG2+	hyper	chr5	148504989	148505531	543	10	139.288	0.9476	0.781	0.543	0.3283	0.2372	0.2176	Distal Intergenic	ENSG00000173210	ABLIM3
DMR_56576	Human	NeuN+ and OLIG2+	hyper	chr19	6795037	6795635	599	13	137.455	0.8448	0.7966	0.4856	0.4895	0.3846	0.3177	Intron	ENSG00000141968	VAV1
DMR_56577	Human	NeuN+ and OLIG2+	hyper	chr10	17065371	17066154	784	12	135.906	0.8125	0.7903	0.4585	0.4675	0.4129	0.5615	Intron	ENSG00000107611	CUBN
DMR_56578	Human	NeuN+ and OLIG2+	hyper	chr12	85818401	85818908	508	9	134.794	0.7587	0.7336	0.3517	0.3836	0.5193	0.4828	Distal Intergenic	ENSG00000180318	ALX1
DMR_56579	Human	NeuN+ and OLIG2+	hyper	chr1	28156541	28156880	340	9	133.872	0.6371	0.6035	0.1579	0.1426	0.3298	0.2745	Promoter	ENSG00000117751	PPP1R8
DMR_56580	Human	NeuN+ and OLIG2+	hyper	chr20	259061	260408	1348	10	132.684	0.5062	0.5316	0.358	0.3839	0.1894	0.1507	Exon	ENSG00000196476	C20orf96
DMR_56581	Human	NeuN+ and OLIG2+	hyper	chr12	133464991	133465672	682	12	132.044	0.6017	0.4637	0.2926	0.2144	0.3432	0.2792	Promoter	ENSG00000072609	CHFR
DMR_56582	Human	NeuN+ and OLIG2+	hyper	chr12	61563322	61564334	1013	8	130.281	0.9406	0.8768	0.4884	0.332	0.3826	0.171	Distal Intergenic	ENSG00000198673	TAFA2
DMR_56583	Human	NeuN+ and OLIG2+	hyper	chr3	147139670	147140555	886	23	129.657	0.6149	0.8429	0.4248	0.723	0.2253	0.5516	Distal Intergenic	ENSG00000152977	ZIC1
DMR_56584	Human	NeuN+ and OLIG2+	hyper	chr19	43071385	43071619	235	11	128.288	0.5949	0.5966	0.274	0.3138	0.2716	0.4262	Distal Intergenic	ENSG00000124469	CEACAM8
DMR_56585	Human	NeuN+ and OLIG2+	hyper	chr15	45569885	45571217	1333	17	127.545	0.4757	0.4267	0.24	0.2093	0.1489	0.1176	Distal Intergenic	ENSG00000137860	SLC28A2
DMR_56586	Human	NeuN+ and OLIG2+	hyper	chr6	26299257	26299993	737	18	127.228	0.2391	0.3576	0.0611	0.1535	0.0111	0.0592	Distal Intergenic	ENSG00000278588	H2BC10
DMR_56587	Human	NeuN+ and OLIG2+	hyper	chr16	27279378	27279738	361	17	127.202	0.2109	0.2568	0.0998	0.1043	0.129	0.106	Promoter	ENSG00000169189	NSMCE1
DMR_56588	Human	NeuN+ and OLIG2+	hyper	chr16	14725858	14726254	397	19	126.93	0.4234	0.4615	0.2548	0.2646	0.2104	0.3259	Promoter	ENSG00000103429	BFAR
DMR_56589	Human	NeuN+ and OLIG2+	hyper	chr5	110062384	110063027	644	15	124.462	0.2866	0.3423	0.099	0.0988	0.0035	0.004	Promoter	ENSG00000186952	TMEM232
DMR_56590	Human	NeuN+ and OLIG2+	hyper	chr12	114832579	114833665	1087	21	122.783	0.1955	0.3598	0.0775	0.1579	0.059	0.122	Exon	ENSG00000089225	TBX5
DMR_56591	Human	NeuN+ and OLIG2+	hyper	chr19	11670594	11671017	424	20	121.559	0.4124	0.4296	0.2381	0.2078	0.1269	0.1173	Promoter	ENSG00000130165	ELOF1
DMR_56592	Human	NeuN+ and OLIG2+	hyper	chr10	116548224	116548870	647	10	117.594	0.9359	0.9404	0.5439	0.6449	0.7208	0.709	Distal Intergenic	ENSG00000151553	FAM160B1
DMR_56593	Human	NeuN+ and OLIG2+	hyper	chr20	799120	799671	552	10	116.825	0.8927	0.8826	0.5318	0.6113	0.4371	0.2835	Distal Intergenic	ENSG00000125898	FAM110A
DMR_56594	Human	NeuN+ and OLIG2+	hyper	chr14	74709129	74711003	1875	24	116.281	0.5276	0.4995	0.4249	0.3519	0.2761	0.2413	Intron	ENSG00000119614	VSX2
DMR_56595	Human	NeuN+ and OLIG2+	hyper	chr1	202975221	202975710	490	10	115.978	0.655	0.6341	0.324	0.2888	0.0203	0.0248	Promoter	ENSG00000163444	TMEM183A
DMR_56596	Human	NeuN+ and OLIG2+	hyper	chr8	67835853	67836742	890	16	112.294	0.6835	0.7082	0.4319	0.456	0.0958	0.2332	Distal Intergenic	ENSG00000178460	MCMDC2
DMR_56597	Human	NeuN+ and OLIG2+	hyper	chr21	30390720	30391183	464	14	107.893	0.2893	0.3407	0.1117	0.0954	0.0235	0.0542	Intron	ENSG00000156253	RWDD2B
DMR_56598	Human	NeuN+ and OLIG2+	hyper	chr17	10632494	10634427	1934	15	107.678	0.3275	0.2546	0.1284	0.0928	0.0564	0.1199	Promoter	ENSG00000187824	TMEM220
DMR_56599	Human	NeuN+ and OLIG2+	hyper	chr7	127291128	127291323	196	8	107.485	0.7224	0.8185	0.2754	0.4296	0.0947	0.0599	Promoter	ENSG00000197157	SND1
DMR_56600	Human	NeuN+ and OLIG2+	hyper	chr1	7845192	7845514	323	7	107.262	0.8178	0.8173	0.3837	0.3526	0.1764	0.2035	Promoter	ENSG00000049246	PER3
DMR_56601	Human	NeuN+ and OLIG2+	hyper	chr5	173710024	173710535	512	9	105.772	0.7641	0.6359	0.2933	0.266	0.1649	0.164	Distal Intergenic	ENSG00000170091	NSG2
DMR_56602	Human	NeuN+ and OLIG2+	hyper	chr8	29911349	29911841	493	7	105.037	0.9284	0.9474	0.5239	0.4643	0.3004	0.324	Distal Intergenic	ENSG00000133872	SARAF
DMR_56603	Human	NeuN+ and OLIG2+	hyper	chr16	84952789	84953807	1019	11	104.777	0.9292	0.9323	0.6122	0.6506	0.743	0.6895	Distal Intergenic	ENSG00000153786	ZDHHC7
DMR_56604	Human	NeuN+ and OLIG2+	hyper	chr10	38427432	38429612	2181	13	103.097	0.9489	0.8871	0.81	0.7438	0.5371	0.397	Distal Intergenic	ENSG00000075407	ZNF37A
DMR_56605	Human	NeuN+ and OLIG2+	hyper	chr4	128981252	128981503	252	9	102.387	0.6439	0.6983	0.3426	0.3132	0.2561	0.3816	Promoter	ENSG00000138709	LARP1B
DMR_56606	Human	NeuN+ and OLIG2+	hyper	chr3	3167944	3168161	218	7	102.195	0.4003	0.3987	0.1104	0.0842	0.0763	0.0457	Promoter	ENSG00000072756	TRNT1
DMR_56607	Human	NeuN+ and OLIG2+	hyper	chr3	196015294	196015663	370	17	100.794	0.4175	0.6114	0.2142	0.4297	0.053	0.0712	Distal Intergenic	ENSG00000163959	SLC51A
DMR_56608	Human	NeuN+ and OLIG2+	hyper	chr1	207224549	207225732	1184	14	99.893	0.5187	0.5504	0.2581	0.3575	0.2552	0.2948	Promoter	ENSG00000180667	YOD1
DMR_56609	Human	NeuN+ and OLIG2+	hyper	chr5	140772640	140773186	547	18	99.438	0.3999	0.4735	0.227	0.2783	0.2888	0.329	Intron	ENSG00000253953	PCDHGB4
DMR_56610	Human	NeuN+ and OLIG2+	hyper	chr17	56668793	56669334	542	6	98.8582	0.9468	0.9425	0.4751	0.3982	0.63	0.5282	Intron	NA	NA
DMR_56611	Human	NeuN+ and OLIG2+	hyper	chr5	54472892	54474036	1145	12	98.461	0.7899	0.7121	0.5166	0.4761	0.5745	0.3779	Distal Intergenic	ENSG00000164287	CDC20B
DMR_56612	Human	NeuN+ and OLIG2+	hyper	chr17	38975626	38976042	417	10	98.398	0.3833	0.3982	0.1131	0.0695	0.057	0.0263	Exon	ENSG00000186395	KRT10
DMR_56613	Human	NeuN+ and OLIG2+	hyper	chr7	47622153	47622424	272	10	97.8323	0.8215	0.8062	0.4892	0.5454	0.6081	0.621	Promoter	ENSG00000136205	TNS3
DMR_56614	Human	NeuN+ and OLIG2+	hyper	chr7	10980615	10981283	669	8	97.4437	0.6474	0.6133	0.2746	0.2582	0.1923	0.153	Promoter	ENSG00000189043	NDUFA4
DMR_56615	Human	NeuN+ and OLIG2+	hyper	chr20	21372780	21374251	1472	14	97.3214	0.5538	0.8201	0.3779	0.6827	0.3086	0.5073	Downstream	ENSG00000125816	NKX2-4
DMR_56616	Human	NeuN+ and OLIG2+	hyper	chr2	121453589	121453981	393	10	96.4142	0.6399	0.5454	0.37	0.0694	0.1282	0.0993	Distal Intergenic	ENSG00000074047	GLI2
DMR_56617	Human	NeuN+ and OLIG2+	hyper	chr13	112838302	112838565	264	9	95.9291	0.9415	0.6787	0.5533	0.3108	0.4354	0.0202	Distal Intergenic	ENSG00000153498	SPACA7
DMR_56618	Human	NeuN+ and OLIG2+	hyper	chr20	59666581	59667752	1172	11	95.1958	0.8473	0.8614	0.6913	0.6378	0.7328	0.5712	Distal Intergenic	ENSG00000179242	CDH4
DMR_56619	Human	NeuN+ and OLIG2+	hyper	chr12	75878625	75879603	979	5	95.1052	0.7872	0.8081	0.2212	0.3202	0.3791	0.3291	Intron	ENSG00000139278	GLIPR1
DMR_56620	Human	NeuN+ and OLIG2+	hyper	chr6	27696118	27696563	446	19	94.5977	0.8546	0.8323	0.7149	0.6575	0.1984	0.1209	Distal Intergenic	ENSG00000276368	H2AC14
DMR_56621	Human	NeuN+ and OLIG2+	hyper	chr18	34407849	34408087	239	12	94.5885	0.3129	0.4749	0.1249	0.2423	0.1068	0.2309	Promoter	ENSG00000150477	KIAA1328
DMR_56622	Human	NeuN+ and OLIG2+	hyper	chr1	53704702	53705264	563	8	93.3015	0.5487	0.5976	0.3189	0.2421	0.0405	0.0418	Promoter	ENSG00000162385	MAGOH
DMR_56623	Human	NeuN+ and OLIG2+	hyper	chr9	92904477	92905352	876	12	93.0876	0.601	0.5091	0.3941	0.3393	0.0977	0.1148	Distal Intergenic	ENSG00000165023	DIRAS2
DMR_56624	Human	NeuN+ and OLIG2+	hyper	chr6	27499254	27500280	1027	11	91.7356	0.9007	0.8817	0.6491	0.6135	0.1812	0.1937	Distal Intergenic	ENSG00000096654	ZNF184
DMR_56625	Human	NeuN+ and OLIG2+	hyper	chr12	66696911	66697273	363	12	91.5068	0.8917	0.8791	0.6114	0.6537	0.6019	0.5509	Intron	ENSG00000127311	HELB
DMR_56626	Human	NeuN+ and OLIG2+	hyper	chr5	34839819	34840141	323	10	90.5828	0.5762	0.729	0.1747	0.3959	0.1723	0.3982	Intron	ENSG00000205838	TTC23L
DMR_56627	Human	NeuN+ and OLIG2+	hyper	chr11	130534120	130535111	992	10	90.4424	0.8531	0.8817	0.5555	0.5787	0.5666	0.4504	Distal Intergenic	NA	C11orf44
DMR_56628	Human	NeuN+ and OLIG2+	hyper	chr3	57679090	57679248	159	11	89.7597	0.5693	0.6416	0.2661	0.3617	0.0898	0.111	Promoter	ENSG00000174839	DENND6A
DMR_56629	Human	NeuN+ and OLIG2+	hyper	chr4	142408527	142409664	1138	11	89.5561	0.8681	0.8423	0.6596	0.3767	0.7377	0.4063	Distal Intergenic	ENSG00000164136	IL15
DMR_56630	Human	NeuN+ and OLIG2+	hyper	chr10	102027832	102028016	185	9	89.0903	0.4506	0.4614	0.0909	0.067	0.0035	0.0084	Promoter	ENSG00000095485	CWF19L1
DMR_56631	Human	NeuN+ and OLIG2+	hyper	chr9	2842872	2843294	423	5	88.8337	0.5558	0.5198	0.1016	0.0842	0.008	0.0246	Intron	ENSG00000080608	PUM3
DMR_56632	Human	NeuN+ and OLIG2+	hyper	chr13	101592870	101594154	1285	11	88.5393	0.852	0.6898	0.6649	0.3681	0.6969	0.4088	Distal Intergenic	ENSG00000125247	TMTC4
DMR_56633	Human	NeuN+ and OLIG2+	hyper	chr10	38419065	38423111	4047	12	86.4206	0.9052	0.8524	0.7439	0.7228	0.1901	0.1115	Distal Intergenic	ENSG00000075407	ZNF37A
DMR_56634	Human	NeuN+ and OLIG2+	hyper	chr20	54968435	54968870	436	11	86.3805	0.3732	0.3599	0.1676	0.1453	0.2003	0.1584	Intron	ENSG00000101138	CSTF1
DMR_56635	Human	NeuN+ and OLIG2+	hyper	chr15	24143104	24143535	432	13	85.7912	0.7637	0.7822	0.5996	0.6353	0.4005	0.4005	Distal Intergenic	ENSG00000182636	NDN
DMR_56636	Human	NeuN+ and OLIG2+	hyper	chr7	15878818	15879678	861	16	85.2896	0.5335	0.4146	0.3331	0.2288	0.406	0.1574	Distal Intergenic	ENSG00000106511	MEOX2
DMR_56637	Human	NeuN+ and OLIG2+	hyper	chr14	75349858	75350039	182	12	85.0496	0.4762	0.4886	0.233	0.276	0.29	0.321	Intron	ENSG00000119689	DLST
DMR_56638	Human	NeuN+ and OLIG2+	hyper	chr2	39935025	39935514	490	9	84.7886	0.6943	0.9501	0.3934	0.67	0.4534	0.5114	Intron	ENSG00000152154	TMEM178A
DMR_56639	Human	NeuN+ and OLIG2+	hyper	chr3	158866958	158867542	585	8	84.4907	0.5703	0.4037	0.1773	0.1861	0.2599	0.1318	Intron	ENSG00000214216	IQCJ
DMR_56640	Human	NeuN+ and OLIG2+	hyper	chr18	8480806	8481031	226	7	84.4833	0.6675	0.5858	0.1781	0.11	0.028	0.0215	Distal Intergenic	ENSG00000206418	RAB12
DMR_56641	Human	NeuN+ and OLIG2+	hyper	chr21	32995986	32996683	698	6	83.9691	0.9464	0.883	0.5184	0.3679	0.6439	0.3317	Distal Intergenic	ENSG00000142168	SOD1
DMR_56642	Human	NeuN+ and OLIG2+	hyper	chr5	140556888	140557426	539	12	83.5784	0.3477	0.3635	0.1829	0.1716	0.1713	0.1439	Promoter	ENSG00000120322	PCDHB8
DMR_56643	Human	NeuN+ and OLIG2+	hyper	chr12	133406085	133406412	328	9	83.2681	0.749	0.7594	0.5225	0.5195	0.3484	0.4109	Promoter	ENSG00000090615	GOLGA3
DMR_56644	Human	NeuN+ and OLIG2+	hyper	chr9	115785473	115792967	7495	15	82.5312	0.8384	0.7734	0.7023	0.6078	0.726	0.6861	Distal Intergenic	ENSG00000136866	ZFP37
DMR_56645	Human	NeuN+ and OLIG2+	hyper	chr21	29047768	29048411	644	9	82.3747	0.8225	0.851	0.5189	0.372	0.4533	0.2403	Distal Intergenic	ENSG00000154736	ADAMTS5
DMR_56646	Human	NeuN+ and OLIG2+	hyper	chr8	4136665	4137595	931	7	82.299	0.8195	0.9257	0.568	0.604	0.513	0.3222	Intron	ENSG00000183117	CSMD1
DMR_56647	Human	NeuN+ and OLIG2+	hyper	chr15	42214129	42215053	925	9	81.9387	0.9305	0.7117	0.7908	0.4467	0.8531	0.3287	Intron	ENSG00000137877	SPTBN5
DMR_56648	Human	NeuN+ and OLIG2+	hyper	chr1	160638271	160640000	1730	13	80.5816	0.9371	0.9315	0.7263	0.7523	0.1229	0.1162	Distal Intergenic	ENSG00000117090	SLAMF1
DMR_56649	Human	NeuN+ and OLIG2+	hyper	chr16	58163699	58164038	340	19	80.0424	0.6434	0.635	0.4982	0.5062	0.2521	0.2274	Promoter	ENSG00000070761	CFAP20
DMR_56650	Human	NeuN+ and OLIG2+	hyper	chr11	64933339	64933644	306	14	79.936	0.6328	0.549	0.5294	0.3357	0.1698	0.0965	Distal Intergenic	ENSG00000204710	SPDYC
DMR_56651	Human	NeuN+ and OLIG2+	hyper	chr1	153756484	153756963	480	12	79.7068	0.8149	0.8231	0.6277	0.6582	0.72	0.7158	Distal Intergenic	ENSG00000143554	SLC27A3
DMR_56652	Human	NeuN+ and OLIG2+	hyper	chr17	48851578	48851836	259	5	79.609	0.9477	0.8972	0.5589	0.4011	0.1291	0.0395	Distal Intergenic	ENSG00000108848	LUC7L3
DMR_56653	Human	NeuN+ and OLIG2+	hyper	chr18	8703110	8703817	708	10	79.569	0.848	0.7585	0.5553	0.3696	0.1171	0.046	Distal Intergenic	ENSG00000168502	MTCL1
DMR_56654	Human	NeuN+ and OLIG2+	hyper	chr19	57122761	57123611	851	8	79.4292	0.8397	0.5272	0.5905	0.161	0.5312	0.3104	Intron	ENSG00000197951	ZNF71
DMR_56655	Human	NeuN+ and OLIG2+	hyper	chr2	101923936	101924254	319	9	79.1443	0.7519	0.8642	0.3576	0.6601	0.1294	0.2341	Intron	ENSG00000163162	RNF149
DMR_56656	Human	NeuN+ and OLIG2+	hyper	chr12	108295368	108298703	3336	14	79.0154	0.3282	0.3453	0.5382	0.4853	0.4784	0.4892	Distal Intergenic	ENSG00000187855	ASCL4
DMR_56657	Human	NeuN+ and OLIG2+	hyper	chr14	45720577	45721797	1221	14	78.6848	0.4594	0.2693	0.3212	0.1667	0.3646	0.1173	Intron	ENSG00000129534	MIS18BP1
DMR_56658	Human	NeuN+ and OLIG2+	hyper	chr10	103533302	103533918	617	13	78.3207	0.9128	0.744	0.7877	0.4282	0.7355	0.336	Intron	ENSG00000107831	FGF8
DMR_56659	Human	NeuN+ and OLIG2+	hyper	chr14	24881456	24881761	306	6	78.2018	0.6963	0.7148	0.36	0.2996	0.3492	0.3359	Intron	ENSG00000205978	NYNRIN
DMR_56660	Human	NeuN+ and OLIG2+	hyper	chr4	154708914	154709414	501	14	77.1884	0.6369	0.6498	0.4432	0.5202	0.4483	0.4662	Intron	ENSG00000145423	SFRP2
DMR_56661	Human	NeuN+ and OLIG2+	hyper	chr3	13505113	13505944	832	7	76.8779	0.9402	0.6456	0.6809	0.1263	0.3385	0.1149	Distal Intergenic	ENSG00000163517	HDAC11
DMR_56662	Human	NeuN+ and OLIG2+	hyper	chr1	178994243	178994547	305	10	76.3971	0.7566	0.7993	0.5658	0.5584	0.3915	0.4351	Promoter	ENSG00000116199	FAM20B
DMR_56663	Human	NeuN+ and OLIG2+	hyper	chr15	90198941	90199413	473	9	76.297	0.413	0.5092	0.1954	0.2838	0.1405	0.2024	Promoter	ENSG00000166813	KIF7
DMR_56664	Human	NeuN+ and OLIG2+	hyper	chr4	140199989	140200520	532	15	76.2949	0.6376	0.4368	0.4126	0.3338	0.1179	0.1103	Intron	ENSG00000137463	MGARP
DMR_56665	Human	NeuN+ and OLIG2+	hyper	chr19	34948415	34949785	1371	9	76.1739	0.7807	0.9176	0.312	0.7311	0.2355	0.3641	Exon	ENSG00000142279	WTIP
DMR_56666	Human	NeuN+ and OLIG2+	hyper	chr10	120937320	120937714	395	12	76.1097	0.3622	0.3503	0.1543	0.1379	0.0963	0.0508	Distal Intergenic	ENSG00000183605	SFXN4
DMR_56667	Human	NeuN+ and OLIG2+	hyper	chr12	56842369	56842444	76	7	75.8319	0.3668	0.4412	0.088	0.1568	0.0546	0.0354	Intron	ENSG00000111602	TIMELESS
DMR_56668	Human	NeuN+ and OLIG2+	hyper	chr8	6400482	6401077	596	16	75.7149	0.8929	0.9052	0.7449	0.788	0.3311	0.2875	Intron	ENSG00000091879	ANGPT2
DMR_56669	Human	NeuN+ and OLIG2+	hyper	chr2	25389989	25390659	671	12	75.4124	0.5551	0.5152	0.3756	0.2662	0.3622	0.2855	Intron	ENSG00000115138	POMC
DMR_56670	Human	NeuN+ and OLIG2+	hyper	chr17	48586380	48587114	735	9	74.6219	0.7881	0.8431	0.4687	0.6087	0.1914	0.3564	Intron	ENSG00000136449	MYCBPAP
DMR_56671	Human	NeuN+ and OLIG2+	hyper	chr14	58893070	58893377	308	11	74.5365	0.6392	0.669	0.4437	0.4647	0.1217	0.1446	Intron	ENSG00000100575	TIMM9
DMR_56672	Human	NeuN+ and OLIG2+	hyper	chr18	3219074	3219966	893	11	74.5096	0.5882	0.3374	0.2902	0.2	0.4142	0.1218	Promoter	ENSG00000101605	MYOM1
DMR_56673	Human	NeuN+ and OLIG2+	hyper	chr1	66797378	66798505	1128	10	74.4242	0.5743	0.3117	0.2999	0.162	0.2126	0.1394	Promoter	ENSG00000184588	PDE4B
DMR_56674	Human	NeuN+ and OLIG2+	hyper	chr8	86976042	86976507	466	11	73.7168	0.8144	0.8828	0.648	0.7209	0.6204	0.1982	Distal Intergenic	ENSG00000147613	PSKH2
DMR_56675	Human	NeuN+ and OLIG2+	hyper	chr3	114284017	114284474	458	10	72.9398	0.5964	0.7465	0.3526	0.5747	0.3867	0.2995	Intron	ENSG00000181722	ZBTB20
DMR_56676	Human	NeuN+ and OLIG2+	hyper	chr2	145350188	145350738	551	7	72.6267	0.8406	0.5962	0.5747	0.2353	0.5156	0.3235	Distal Intergenic	ENSG00000169554	ZEB2
DMR_56677	Human	NeuN+ and OLIG2+	hyper	chr11	94035881	94036363	483	8	72.4287	0.7619	0.651	0.4047	0.3116	0.3485	0.1024	Promoter	ENSG00000183560	IZUMO1R
DMR_56678	Human	NeuN+ and OLIG2+	hyper	chr17	47864338	47865221	884	12	72.3406	0.6567	0.611	0.4722	0.3776	0.5044	0.4849	Intron	ENSG00000121104	FAM117A
DMR_56679	Human	NeuN+ and OLIG2+	hyper	chr7	99098420	99098690	271	9	72.1174	0.6145	0.6616	0.3428	0.3694	0.2514	0.2959	Promoter	ENSG00000160908	ZNF394
DMR_56680	Human	NeuN+ and OLIG2+	hyper	chr8	10744747	10745348	602	5	71.8421	0.9598	0.9262	0.6993	0.6188	0.5729	0.452	Distal Intergenic	ENSG00000254093	PINX1
DMR_56681	Human	NeuN+ and OLIG2+	hyper	chr10	38213682	38216267	2586	12	71.7981	0.9108	0.8613	0.7909	0.734	0.7542	0.7311	Distal Intergenic	ENSG00000175395	ZNF25
DMR_56682	Human	NeuN+ and OLIG2+	hyper	chr1	11397574	11398013	440	11	71.6901	0.583	0.3578	0.3928	0.1737	0.3753	0.0734	Distal Intergenic	ENSG00000120942	UBIAD1
DMR_56683	Human	NeuN+ and OLIG2+	hyper	chr2	177134984	177135393	410	12	71.5725	0.6178	0.713	0.4268	0.5476	0.0583	0.1151	5 UTR	ENSG00000128654	MTX2
DMR_56684	Human	NeuN+ and OLIG2+	hyper	chr19	58817432	58817826	395	13	71.3324	0.6203	0.5551	0.3891	0.4151	0.1207	0.1078	Distal Intergenic	ENSG00000182318	ZSCAN22
DMR_56685	Human	NeuN+ and OLIG2+	hyper	chr12	94070323	94070836	514	11	70.9759	0.6732	0.6626	0.4915	0.4546	0.0977	0.0794	Promoter	ENSG00000169372	CRADD
DMR_56686	Human	NeuN+ and OLIG2+	hyper	chr14	77176128	77176406	279	9	70.9337	0.681	0.8093	0.3986	0.6496	0.3761	0.4752	Distal Intergenic	ENSG00000071246	VASH1
DMR_56687	Human	NeuN+ and OLIG2+	hyper	chr10	6753714	6754823	1110	11	70.2992	0.4493	0.3026	0.2433	0.1801	0.2038	0.1445	Distal Intergenic	ENSG00000065675	PRKCQ
DMR_56688	Human	NeuN+ and OLIG2+	hyper	chr22	39097595	39097857	263	13	70.1613	0.2873	0.4438	0.1576	0.2594	0.0941	0.1433	Promoter	ENSG00000100221	JOSD1
DMR_56689	Human	NeuN+ and OLIG2+	hyper	chr9	73420398	73421336	939	8	70.1119	0.5971	0.5041	0.3798	0.2957	0.4531	0.3511	Intron	ENSG00000083067	TRPM3
DMR_56690	Human	NeuN+ and OLIG2+	hyper	chr4	129775657	129776403	747	7	69.3753	0.8631	0.627	0.6226	0.4238	0.6867	0.2816	Intron	ENSG00000077684	JADE1
DMR_56691	Human	NeuN+ and OLIG2+	hyper	chr7	135037226	135037427	202	5	69.2927	0.9459	0.8699	0.6195	0.3213	0.6328	0.5898	Distal Intergenic	ENSG00000146857	STRA8
DMR_56692	Human	NeuN+ and OLIG2+	hyper	chr1	201923800	201924000	201	8	69.1513	0.2954	0.6609	0.0588	0.1324	0.1004	0.2314	Promoter	ENSG00000134375	TIMM17A
DMR_56693	Human	NeuN+ and OLIG2+	hyper	chr8	80802911	80803467	557	8	69.1129	0.7087	0.6451	0.3065	0.2301	0.323	0.3549	Distal Intergenic	ENSG00000164683	HEY1
DMR_56694	Human	NeuN+ and OLIG2+	hyper	chr17	43211219	43211493	275	4	69.0952	0.9201	0.9428	0.1394	0.3358	0.279	0.5326	Intron	ENSG00000181513	ACBD4
DMR_56695	Human	NeuN+ and OLIG2+	hyper	chr11	24575183	24575751	569	9	68.7971	0.751	0.7586	0.5685	0.5647	0.3743	0.1001	Intron	ENSG00000187398	LUZP2
DMR_56696	Human	NeuN+ and OLIG2+	hyper	chr10	131590437	131591089	653	12	68.4826	0.9059	0.7492	0.7743	0.4958	0.6566	0.4578	Distal Intergenic	ENSG00000108001	EBF3
DMR_56697	Human	NeuN+ and OLIG2+	hyper	chr7	46851667	46852141	475	6	68.3138	0.8408	0.4786	0.4379	0.1906	0.4704	0.1382	Distal Intergenic	ENSG00000136205	TNS3
DMR_56698	Human	NeuN+ and OLIG2+	hyper	chr10	55912787	55913634	848	13	68.2829	0.8891	0.7537	0.7713	0.5123	0.601	0.399	Exon	ENSG00000150275	PCDH15
DMR_56699	Human	NeuN+ and OLIG2+	hyper	chr18	53526946	53528540	1595	13	67.9734	0.6884	0.7519	0.4997	0.5999	0.5343	0.2873	Distal Intergenic	ENSG00000196628	TCF4
DMR_56700	Human	NeuN+ and OLIG2+	hyper	chr12	11760705	11761121	417	12	67.8144	0.8475	0.8553	0.6518	0.7342	0.7413	0.7017	Distal Intergenic	ENSG00000139083	ETV6
DMR_56701	Human	NeuN+ and OLIG2+	hyper	chr3	119394737	119395580	844	8	67.7867	0.553	0.3604	0.2962	0.1959	0.304	0.1631	Intron	ENSG00000138495	COX17
DMR_56702	Human	NeuN+ and OLIG2+	hyper	chr16	81919484	81919830	347	6	67.7853	0.7679	0.5135	0.414	0.3104	0.5849	0.3159	Intron	ENSG00000197943	PLCG2
DMR_56703	Human	NeuN+ and OLIG2+	hyper	chr4	40267071	40267736	666	7	67.6766	0.8696	0.7115	0.3958	0.5008	0.3993	0.3138	Distal Intergenic	ENSG00000168421	RHOH
DMR_56704	Human	NeuN+ and OLIG2+	hyper	chr16	51879900	51880186	287	8	67.0318	0.7277	0.7538	0.5752	0.3396	0.627	0.4661	Distal Intergenic	ENSG00000103449	SALL1
DMR_56705	Human	NeuN+ and OLIG2+	hyper	chr1	214453067	214453754	688	7	66.8226	0.3996	0.6952	0.2368	0.4031	0.0325	0.5166	Promoter	ENSG00000143499	SMYD2
DMR_56706	Human	NeuN+ and OLIG2+	hyper	chr8	6658537	6658782	246	11	66.5876	0.6443	0.4676	0.4959	0.1672	0.5118	0.196	Distal Intergenic	ENSG00000164825	DEFB1
DMR_56707	Human	NeuN+ and OLIG2+	hyper	chr14	32544172	32544999	828	8	66.4571	0.6009	0.6165	0.3449	0.3768	0.3977	0.346	Promoter	ENSG00000100852	ARHGAP5
DMR_56708	Human	NeuN+ and OLIG2+	hyper	chr19	38208883	38209429	547	10	66.291	0.3539	0.5977	0.2312	0.3956	0.1265	0.3934	Distal Intergenic	ENSG00000120784	ZFP30
DMR_56709	Human	NeuN+ and OLIG2+	hyper	chr3	73817694	73818243	550	4	66.2069	0.3388	0.5829	0.0937	0.1861	0.0347	0.0215	Distal Intergenic	ENSG00000121440	PDZRN3
DMR_56710	Human	NeuN+ and OLIG2+	hyper	chr5	7411756	7412829	1074	11	66.1316	0.8234	0.8531	0.3892	0.6084	0.4732	0.6206	Distal Intergenic	ENSG00000215217	C5orf49
DMR_56711	Human	NeuN+ and OLIG2+	hyper	chr2	16785756	16786657	902	7	65.9199	0.7623	0.893	0.4084	0.6451	0.3277	0.6929	Intron	ENSG00000197872	FAM49A
DMR_56712	Human	NeuN+ and OLIG2+	hyper	chr1	5046581	5047435	855	9	65.7948	0.8713	0.6932	0.6844	0.5427	0.485	0.4573	Distal Intergenic	ENSG00000196581	AJAP1
DMR_56713	Human	NeuN+ and OLIG2+	hyper	chr1	3712107	3712187	81	5	65.7032	0.4534	0.4037	0.1041	0.0559	0.0766	0.0339	Intron	ENSG00000130764	LRRC47
DMR_56714	Human	NeuN+ and OLIG2+	hyper	chr2	85655690	85656021	332	7	65.5175	0.5158	0.7414	0.3035	0.3704	0.16	0.0293	Promoter	ENSG00000152292	SH2D6
DMR_56715	Human	NeuN+ and OLIG2+	hyper	chr3	9101348	9102090	743	9	65.0873	0.7786	0.9114	0.5298	0.8093	0.3338	0.6959	Exon	ENSG00000070950	RAD18
DMR_56716	Human	NeuN+ and OLIG2+	hyper	chr17	48799778	48800263	486	9	65.0809	0.8067	0.8059	0.5705	0.6384	0.4277	0.3275	Intron	ENSG00000108848	LUC7L3
DMR_56717	Human	NeuN+ and OLIG2+	hyper	chr15	44579027	44579510	484	12	64.6326	0.6916	0.8059	0.4383	0.6967	0.4797	0.6159	Promoter	ENSG00000166734	CASC4
DMR_56718	Human	NeuN+ and OLIG2+	hyper	chr19	48101926	48102351	426	10	64.2447	0.284	0.2274	0.1355	0.0665	0.0889	0.1413	Distal Intergenic	ENSG00000063169	BICRA
DMR_56719	Human	NeuN+ and OLIG2+	hyper	chr14	57263015	57264110	1096	16	64.0104	0.8187	0.8149	0.6428	0.6843	0.6989	0.6292	Distal Intergenic	ENSG00000165588	OTX2
DMR_56720	Human	NeuN+ and OLIG2+	hyper	chr7	34118317	34118522	206	8	63.9028	0.9199	0.9152	0.6975	0.7305	0.6359	0.6089	Exon	ENSG00000164619	BMPER
DMR_56721	Human	NeuN+ and OLIG2+	hyper	chr12	81661055	81662673	1619	11	63.3608	0.8962	0.9197	0.7365	0.6839	0.8114	0.6689	Exon	ENSG00000139220	PPFIA2
DMR_56722	Human	NeuN+ and OLIG2+	hyper	chr4	164088478	164088867	390	8	63.29	0.5804	0.7435	0.408	0.4623	0.1253	0.2448	Promoter	ENSG00000145414	NAF1
DMR_56723	Human	NeuN+ and OLIG2+	hyper	chr7	144789416	144790278	863	8	63.1184	0.7905	0.734	0.5906	0.5827	0.5014	0.1501	Distal Intergenic	ENSG00000196511	TPK1
DMR_56724	Human	NeuN+ and OLIG2+	hyper	chr1	1731987	1732663	677	13	63.1088	0.71	0.7725	0.4685	0.6298	0.3884	0.3284	Distal Intergenic	ENSG00000008130	NADK
DMR_56725	Human	NeuN+ and OLIG2+	hyper	chr1	231558771	231559077	307	7	63.0521	0.2248	0.3145	0.0765	0.0721	0.0653	0.0367	5 UTR	ENSG00000135766	EGLN1
DMR_56726	Human	NeuN+ and OLIG2+	hyper	chr13	100564125	100564565	441	7	62.8748	0.9556	0.8627	0.7913	0.544	0.7977	0.5133	Distal Intergenic	ENSG00000139800	ZIC5
DMR_56727	Human	NeuN+ and OLIG2+	hyper	chr10	978985	979414	430	9	62.8285	0.9389	0.9417	0.7179	0.7342	0.4875	0.5284	Promoter	ENSG00000107929	LARP4B
DMR_56728	Human	NeuN+ and OLIG2+	hyper	chr21	32270189	32271450	1262	11	62.7106	0.7819	0.7571	0.6814	0.507	0.6399	0.075	Distal Intergenic	ENSG00000182591	KRTAP11-1
DMR_56729	Human	NeuN+ and OLIG2+	hyper	chr18	39466036	39466887	852	10	62.5305	0.7785	0.4098	0.5961	0.2138	0.4201	0.2668	Distal Intergenic	ENSG00000078142	PIK3C3
DMR_56730	Human	NeuN+ and OLIG2+	hyper	chr1	91057544	91058306	763	7	62.5171	0.8391	0.802	0.5532	0.4975	0.5181	0.4986	Distal Intergenic	ENSG00000143032	BARHL2
DMR_56731	Human	NeuN+ and OLIG2+	hyper	chr9	125591258	125591478	221	10	62.3634	0.6692	0.6756	0.5219	0.532	0.0262	0.0167	Promoter	ENSG00000136940	PDCL
DMR_56732	Human	NeuN+ and OLIG2+	hyper	chr14	47811657	47812717	1061	11	62.285	0.8271	0.8886	0.6972	0.7791	0.7016	0.7346	Distal Intergenic	ENSG00000165496	RPL10L
DMR_56733	Human	NeuN+ and OLIG2+	hyper	chr1	242765233	242765494	262	5	61.795	0.7236	0.7164	0.3814	0.2831	0.5368	0.318	Distal Intergenic	ENSG00000180287	PLD5
DMR_56734	Human	NeuN+ and OLIG2+	hyper	chr11	122894036	122894215	180	10	61.4665	0.3433	0.3403	0.1711	0.1819	0.119	0.0711	Distal Intergenic	ENSG00000109971	HSPA8
DMR_56735	Human	NeuN+ and OLIG2+	hyper	chr4	6929207	6929597	391	6	61.2543	0.7915	0.7661	0.4573	0.3188	0.4085	0.4857	Intron	ENSG00000132405	TBC1D14
DMR_56736	Human	NeuN+ and OLIG2+	hyper	chr22	38244547	38244838	292	11	61.0844	0.4462	0.531	0.3113	0.3062	0.2614	0.3553	Promoter	ENSG00000100129	EIF3L
DMR_56737	Human	NeuN+ and OLIG2+	hyper	chr9	137855383	137855562	180	11	60.7234	0.8578	0.943	0.7273	0.7506	0.7361	0.7121	Distal Intergenic	ENSG00000085265	FCN1
DMR_56738	Human	NeuN+ and OLIG2+	hyper	chr7	117822682	117823285	604	10	60.6733	0.7492	0.6975	0.6248	0.4953	0.6389	0.5367	Promoter	ENSG00000128534	LSM8
DMR_56739	Human	NeuN+ and OLIG2+	hyper	chr15	92935856	92936308	453	7	60.6498	0.6448	0.3301	0.3999	0.1857	0.5133	0.2516	Promoter	ENSG00000140557	ST8SIA2
DMR_56740	Human	NeuN+ and OLIG2+	hyper	chr2	44001956	44002543	588	5	60.2247	0.4387	0.5455	0.3054	0.3537	0.2522	0.2998	Intron	ENSG00000138036	DYNC2LI1
DMR_56741	Human	NeuN+ and OLIG2+	hyper	chr9	37754255	37754684	430	6	60.0705	0.5014	0.6003	0.2647	0.2634	0.1527	0.1499	Promoter	ENSG00000165275	TRMT10B
DMR_56742	Human	NeuN+ and OLIG2+	hyper	chr3	44802463	44802640	178	10	59.9943	0.2325	0.2497	0.0945	0.1075	0.0378	0.0385	Intron	ENSG00000163807	KIAA1143
DMR_56743	Human	NeuN+ and OLIG2+	hyper	chr16	73764419	73764791	373	10	59.91	0.7235	0.6937	0.5873	0.4539	0.4027	0.1634	Distal Intergenic	ENSG00000103035	PSMD7
DMR_56744	Human	NeuN+ and OLIG2+	hyper	chr17	27718960	27719933	974	10	59.8975	0.7399	0.8138	0.3801	0.6398	0.1966	0.4956	Intron	ENSG00000160551	TAOK1
DMR_56745	Human	NeuN+ and OLIG2+	hyper	chr6	165686565	165687405	841	10	59.8336	0.8961	0.937	0.7824	0.8008	0.7319	0.6651	Distal Intergenic	ENSG00000112539	C6orf118
DMR_56746	Human	NeuN+ and OLIG2+	hyper	chr1	97444217	97445349	1133	8	59.8245	0.8385	0.715	0.7092	0.485	0.6342	0.4068	Distal Intergenic	ENSG00000117569	PTBP2
DMR_56747	Human	NeuN+ and OLIG2+	hyper	chr14	21923062	21923480	419	11	59.7932	0.315	0.3716	0.2082	0.228	0.2268	0.2392	Distal Intergenic	ENSG00000100888	CHD8
DMR_56748	Human	NeuN+ and OLIG2+	hyper	chr2	25427064	25427151	88	11	59.4777	0.6991	0.6814	0.4428	0.4984	0.129	0.2972	Distal Intergenic	ENSG00000115138	POMC
DMR_56749	Human	NeuN+ and OLIG2+	hyper	chr12	187568	188002	435	13	59.3317	0.6517	0.743	0.4248	0.5776	0.1026	0.4325	Intron	ENSG00000120645	IQSEC3
DMR_56750	Human	NeuN+ and OLIG2+	hyper	chr2	71116614	71117072	459	11	59.3073	0.282	0.7369	0.1267	0.5579	0.0766	0.156	Distal Intergenic	ENSG00000116035	VAX2
DMR_56751	Human	NeuN+ and OLIG2+	hyper	chr6	21438475	21438909	435	8	59.3058	0.7845	0.9129	0.5844	0.6077	0.4452	0.5059	Distal Intergenic	ENSG00000124766	SOX4
DMR_56752	Human	NeuN+ and OLIG2+	hyper	chr16	47008026	47008381	356	5	59.0218	0.3306	0.3991	0.126	0.1641	0.1222	0.1919	Promoter	ENSG00000069345	DNAJA2
DMR_56753	Human	NeuN+ and OLIG2+	hyper	chr20	19859620	19860381	762	4	58.9699	0.9329	0.8729	0.4927	0.6077	0.6288	0.7091	Distal Intergenic	ENSG00000132669	RIN2
DMR_56754	Human	NeuN+ and OLIG2+	hyper	chr10	8104819	8105406	588	10	58.7234	0.6118	0.6778	0.4196	0.5399	0.211	0.4818	Intron	ENSG00000107485	GATA3
DMR_56755	Human	NeuN+ and OLIG2+	hyper	chr11	9284635	9285078	444	7	58.3955	0.939	0.9275	0.7756	0.5496	0.6354	0.1031	Intron	ENSG00000184014	DENND5A
DMR_56756	Human	NeuN+ and OLIG2+	hyper	chr17	17205684	17207943	2260	10	58.2591	0.0865	0.1083	0.3954	0.4248	0.2936	0.3207	Promoter	ENSG00000205309	NT5M
DMR_56757	Human	NeuN+ and OLIG2+	hyper	chr2	38593043	38593781	739	6	58.2361	0.7679	0.6807	0.5314	0.3173	0.5756	0.1311	Intron	ENSG00000119787	ATL2
DMR_56758	Human	NeuN+ and OLIG2+	hyper	chr19	42747729	42748281	553	10	58.2107	0.3373	0.3861	0.0716	0.0936	0.0314	0.0688	Distal Intergenic	ENSG00000105722	ERF
DMR_56759	Human	NeuN+ and OLIG2+	hyper	chr11	128553983	128554774	792	11	58.1568	0.5224	0.3931	0.3995	0.221	0.2843	0.2127	Promoter	ENSG00000151702	FLI1
DMR_56760	Human	NeuN+ and OLIG2+	hyper	chr10	101245120	101245691	572	8	57.995	0.8213	0.6673	0.5657	0.3652	0.6678	0.4954	Distal Intergenic	ENSG00000119919	NKX2-3
DMR_56761	Human	NeuN+ and OLIG2+	hyper	chr7	156456583	156457133	551	5	57.9467	0.8996	0.7795	0.562	0.4126	0.6005	0.4571	Intron	ENSG00000105982	RNF32
DMR_56762	Human	NeuN+ and OLIG2+	hyper	chr18	54306332	54306478	147	7	57.8954	0.3186	0.3858	0.1312	0.1501	0.0634	0.0397	Promoter	ENSG00000091164	TXNL1
DMR_56763	Human	NeuN+ and OLIG2+	hyper	chr17	54971001	54971541	541	9	57.8689	0.9416	0.9155	0.712	0.81	0.7991	0.7879	Intron	ENSG00000121060	TRIM25
DMR_56764	Human	NeuN+ and OLIG2+	hyper	chr19	19780459	19780932	474	9	57.8086	0.4046	0.3908	0.233	0.2742	0.1833	0.1534	Intron	ENSG00000181896	ZNF101
DMR_56765	Human	NeuN+ and OLIG2+	hyper	chr18	71559542	71560114	573	6	57.4438	0.6085	0.7703	0.3466	0.4567	0.1851	0.3631	Distal Intergenic	ENSG00000141665	FBXO15
DMR_56766	Human	NeuN+ and OLIG2+	hyper	chr15	98447829	98448152	324	6	57.4327	0.8598	0.8261	0.6596	0.5673	0.3701	0.0727	Distal Intergenic	ENSG00000140450	ARRDC4
DMR_56767	Human	NeuN+ and OLIG2+	hyper	chr2	171784674	171785144	471	12	57.2706	0.5392	0.6715	0.4293	0.4899	0.1901	0.2317	Promoter	ENSG00000115806	GORASP2
DMR_56768	Human	NeuN+ and OLIG2+	hyper	chr22	41939539	41939619	81	8	57.2684	0.7187	0.599	0.5536	0.283	0.4394	0.4264	Intron	ENSG00000100413	POLR3H
DMR_56769	Human	NeuN+ and OLIG2+	hyper	chr3	64152533	64153307	775	6	57.0141	0.6755	0.864	0.494	0.5794	0.517	0.6216	Intron	ENSG00000163637	PRICKLE2
DMR_56770	Human	NeuN+ and OLIG2+	hyper	chr6	16592576	16592820	245	6	56.832	0.8175	0.8163	0.4774	0.5912	0.3457	0.5607	Intron	ENSG00000124788	ATXN1
DMR_56771	Human	NeuN+ and OLIG2+	hyper	chr6	67030546	67031663	1118	10	56.8251	0.7041	0.3384	0.468	0.2243	0.3774	0.0742	Distal Intergenic	ENSG00000135298	ADGRB3
DMR_56772	Human	NeuN+ and OLIG2+	hyper	chr4	38156841	38157133	293	6	56.8095	0.8368	0.8553	0.4612	0.5687	0.5575	0.5905	Distal Intergenic	ENSG00000065882	TBC1D1
DMR_56773	Human	NeuN+ and OLIG2+	hyper	chr2	29032944	29033100	157	9	56.5166	0.4231	0.4659	0.2488	0.2797	0.1688	0.2005	Promoter	ENSG00000163806	SPDYA
DMR_56774	Human	NeuN+ and OLIG2+	hyper	chr5	80689190	80690869	1680	14	56.4377	0.0632	0.1416	0.2	0.3127	0.193	0.2746	Promoter	ENSG00000172497	ACOT12
DMR_56775	Human	NeuN+ and OLIG2+	hyper	chr12	54088890	54089002	113	12	56.4093	0.7158	0.6611	0.6039	0.5581	0.6191	0.49	Distal Intergenic	ENSG00000135390	ATP5MC2
DMR_56776	Human	NeuN+ and OLIG2+	hyper	chr1	182809985	182810242	258	12	56.3335	0.2965	0.4873	0.1805	0.2759	0.1037	0.225	Intron	ENSG00000135829	DHX9
DMR_56777	Human	NeuN+ and OLIG2+	hyper	chr13	25860034	25860547	514	10	56.3141	0.3431	0.345	0.2428	0.2315	0.2588	0.1556	Intron	ENSG00000139505	MTMR6
DMR_56778	Human	NeuN+ and OLIG2+	hyper	chr12	69751782	69752684	903	9	56.3113	0.9288	0.9128	0.6769	0.6882	0.7608	0.7638	Promoter	ENSG00000127337	YEATS4
DMR_56779	Human	NeuN+ and OLIG2+	hyper	chr12	125124232	125124871	640	9	56.1788	0.469	0.7058	0.3149	0.5591	0.1601	0.6187	Distal Intergenic	ENSG00000196498	NCOR2
DMR_56780	Human	NeuN+ and OLIG2+	hyper	chr5	158124555	158125429	875	10	56.06	0.6779	0.7037	0.486	0.5134	0.5199	0.3841	3 UTR	ENSG00000164330	EBF1
DMR_56781	Human	NeuN+ and OLIG2+	hyper	chr14	55879034	55879186	153	4	56.0591	0.5252	0.505	0.1325	0.109	0.0877	0.0578	Promoter	ENSG00000126775	ATG14
DMR_56782	Human	NeuN+ and OLIG2+	hyper	chr6	28732219	28732554	336	8	55.8399	0.1894	0.1936	0.0614	0.082	0.1093	0.0986	Distal Intergenic	ENSG00000204713	TRIM27
DMR_56783	Human	NeuN+ and OLIG2+	hyper	chr12	113916053	113916277	225	8	55.8089	0.3384	0.2019	0.0901	0.0624	0.1985	0.0735	Distal Intergenic	ENSG00000089116	LHX5
DMR_56784	Human	NeuN+ and OLIG2+	hyper	chr17	74721693	74721882	190	9	55.4089	0.3029	0.209	0.1459	0.0725	0.158	0.0212	Exon	ENSG00000070495	JMJD6
DMR_56785	Human	NeuN+ and OLIG2+	hyper	chr11	101982833	101983409	577	10	55.2112	0.326	0.2177	0.2138	0.1038	0.179	0.1532	Promoter	ENSG00000137693	YAP1
DMR_56786	Human	NeuN+ and OLIG2+	hyper	chr16	17866020	17866536	517	6	55.1979	0.9225	0.8691	0.7152	0.5546	0.2974	0.4294	Distal Intergenic	ENSG00000103489	XYLT1
DMR_56787	Human	NeuN+ and OLIG2+	hyper	chr12	117147650	117148038	389	10	55.1746	0.49	0.6222	0.3198	0.3709	0.3844	0.4366	Distal Intergenic	ENSG00000111412	C12orf49
DMR_56788	Human	NeuN+ and OLIG2+	hyper	chr13	36676959	36678266	1308	12	55.0239	0.6787	0.6885	0.5033	0.5423	0.5262	0.4874	Intron	ENSG00000133083	DCLK1
DMR_56789	Human	NeuN+ and OLIG2+	hyper	chr11	73883149	73883666	518	8	55.001	0.7153	0.7486	0.563	0.5936	0.5717	0.5039	Intron	ENSG00000214517	PPME1
DMR_56790	Human	NeuN+ and OLIG2+	hyper	chr7	11012873	11013090	218	7	54.9786	0.3739	0.4674	0.1423	0.204	0.0137	0.0182	Promoter	ENSG00000106443	PHF14
DMR_56791	Human	NeuN+ and OLIG2+	hyper	chr11	93702639	93702805	167	4	54.6696	0.9524	0.899	0.5837	0.6022	0.5725	0.4967	Distal Intergenic	ENSG00000181333	HEPHL1
DMR_56792	Human	NeuN+ and OLIG2+	hyper	chr15	84326194	84326651	458	8	54.5975	0.9476	0.9619	0.6846	0.5784	0.7419	0.6256	Intron	ENSG00000156218	ADAMTSL3
DMR_56793	Human	NeuN+ and OLIG2+	hyper	chr3	111820509	111821326	818	7	54.5114	0.9403	0.8214	0.7892	0.521	0.8432	0.4418	Intron	ENSG00000114529	C3orf52
DMR_56794	Human	NeuN+ and OLIG2+	hyper	chr2	2893117	2893211	95	6	54.501	0.6596	0.8268	0.3794	0.3897	0.4624	0.1892	Distal Intergenic	ENSG00000032389	EIPR1
DMR_56795	Human	NeuN+ and OLIG2+	hyper	chr10	7368465	7368833	369	8	54.4737	0.941	0.8844	0.8388	0.66	0.8482	0.5415	Intron	ENSG00000198879	SFMBT2
DMR_56796	Human	NeuN+ and OLIG2+	hyper	chr16	28564841	28565030	190	9	54.4644	0.3437	0.3884	0.2148	0.1903	0.2077	0.2481	Promoter	ENSG00000176476	SGF29
DMR_56797	Human	NeuN+ and OLIG2+	hyper	chr5	68461928	68462556	629	7	54.4323	0.5324	0.5623	0.4193	0.3553	0.16	0.1052	Promoter	ENSG00000134057	CCNB1
DMR_56798	Human	NeuN+ and OLIG2+	hyper	chr14	104030358	104030446	89	10	54.3327	0.7172	0.6766	0.455	0.5238	0.0989	0.0697	Intron	ENSG00000126214	KLC1
DMR_56799	Human	NeuN+ and OLIG2+	hyper	chr8	53134963	53135585	623	8	54.3281	0.8094	0.3914	0.7014	0.2449	0.6666	0.3131	Intron	ENSG00000147488	ST18
DMR_56800	Human	NeuN+ and OLIG2+	hyper	chr1	35675874	35676735	862	7	54.1975	0.2695	0.3661	0.0989	0.2241	0.1171	0.2352	Distal Intergenic	ENSG00000116560	SFPQ
DMR_56801	Human	NeuN+ and OLIG2+	hyper	chr7	130576329	130576563	235	6	54.1766	0.6563	0.5672	0.5222	0.3219	0.4353	0.0928	Distal Intergenic	ENSG00000266265	KLF14
DMR_56802	Human	NeuN+ and OLIG2+	hyper	chr17	26719430	26720067	638	10	54.1407	0.7157	0.8295	0.461	0.6754	0.5444	0.562	Intron	ENSG00000004139	SARM1
DMR_56803	Human	NeuN+ and OLIG2+	hyper	chr13	22242867	22243263	397	12	53.9959	0.1668	0.2052	0.05	0.0666	0.0082	0.0573	Promoter	ENSG00000102678	FGF9
DMR_56804	Human	NeuN+ and OLIG2+	hyper	chr20	37100437	37100986	550	7	53.9054	0.3298	0.3313	0.1492	0.1655	0.0914	0.0882	Promoter	ENSG00000170471	RALGAPB
DMR_56805	Human	NeuN+ and OLIG2+	hyper	chr6	33240468	33241279	812	11	53.7751	0.5699	0.5957	0.4035	0.4347	0.2618	0.345	Promoter	ENSG00000223501	VPS52
DMR_56806	Human	NeuN+ and OLIG2+	hyper	chr9	969473	969590	118	7	53.6942	0.384	0.5864	0.1832	0.233	0.2469	0.385	Distal Intergenic	ENSG00000064218	DMRT3
DMR_56807	Human	NeuN+ and OLIG2+	hyper	chr1	154688174	154688576	403	8	53.672	0.8239	0.8445	0.5512	0.7311	0.6279	0.7708	Intron	ENSG00000160710	ADAR
DMR_56808	Human	NeuN+ and OLIG2+	hyper	chr5	41868447	41869327	881	8	53.6626	0.8548	0.8627	0.4799	0.5799	0.278	0.3441	Intron	ENSG00000083720	OXCT1
DMR_56809	Human	NeuN+ and OLIG2+	hyper	chr1	54765148	54765821	674	9	53.4459	0.8312	0.7572	0.6142	0.5989	0.5044	0.6769	Intron	ENSG00000116221	MRPL37
DMR_56810	Human	NeuN+ and OLIG2+	hyper	chr14	29087993	29088870	878	6	53.3601	0.7682	0.9105	0.4296	0.5735	0.4573	0.4354	Distal Intergenic	ENSG00000176165	FOXG1
DMR_56811	Human	NeuN+ and OLIG2+	hyper	chr17	3783777	3784023	247	5	53.3296	0.8206	0.9097	0.5923	0.4348	0.6004	0.2133	Intron	ENSG00000004660	CAMKK1
DMR_56812	Human	NeuN+ and OLIG2+	hyper	chr12	119858703	119859670	968	8	53.2978	0.9346	0.7882	0.7933	0.6186	0.7741	0.6535	Intron	ENSG00000183273	CCDC60
DMR_56813	Human	NeuN+ and OLIG2+	hyper	chr18	29673619	29674005	387	11	53.2909	0.5223	0.4985	0.3505	0.3242	0.0632	0.0346	Intron	ENSG00000134758	RNF138
DMR_56814	Human	NeuN+ and OLIG2+	hyper	chr5	34451657	34452733	1077	6	53.1843	0.9306	0.7268	0.6332	0.5223	0.6926	0.5608	Distal Intergenic	ENSG00000039560	RAI14
DMR_56815	Human	NeuN+ and OLIG2+	hyper	chr7	121957373	121957645	273	6	53.0763	0.7447	0.7317	0.4112	0.4697	0.2679	0.2843	Downstream	ENSG00000128610	FEZF1
DMR_56816	Human	NeuN+ and OLIG2+	hyper	chr2	26394679	26395055	377	8	52.9102	0.8309	0.817	0.6747	0.5894	0.3284	0.4307	Promoter	ENSG00000157833	GAREM2
DMR_56817	Human	NeuN+ and OLIG2+	hyper	chr11	18654814	18655047	234	9	52.9081	0.3324	0.3405	0.1876	0.192	0.1697	0.1476	Intron	ENSG00000179119	SPTY2D1
DMR_56818	Human	NeuN+ and OLIG2+	hyper	chr6	160209385	160209488	104	7	52.8936	0.4909	0.4459	0.2622	0.1369	0.2343	0.1571	Exon	ENSG00000120438	TCP1
DMR_56819	Human	NeuN+ and OLIG2+	hyper	chr7	129709173	129709803	631	6	52.8386	0.5129	0.6073	0.2692	0.353	0.1002	0.2082	Promoter	ENSG00000128607	KLHDC10
DMR_56820	Human	NeuN+ and OLIG2+	hyper	chr12	133286420	133288946	2527	15	52.8025	0.0741	0.0735	0.5186	0.4986	0.3532	0.3389	Promoter	ENSG00000247077	PGAM5
DMR_56821	Human	NeuN+ and OLIG2+	hyper	chr16	57218476	57219004	529	9	52.7801	0.658	0.4877	0.4337	0.1967	0.24	0.2123	Intron	ENSG00000172775	PSME3IP1
DMR_56822	Human	NeuN+ and OLIG2+	hyper	chr1	206808013	206808225	213	7	52.7396	0.1416	0.2761	0.0269	0.0359	0.0396	0.1268	Promoter	ENSG00000143479	DYRK3
DMR_56823	Human	NeuN+ and OLIG2+	hyper	chr12	54207791	54208272	482	5	52.6301	0.9437	0.6403	0.5341	0.2691	0.484	0.0854	Distal Intergenic	ENSG00000012822	CALCOCO1
DMR_56824	Human	NeuN+ and OLIG2+	hyper	chr9	35490981	35491361	381	8	52.5459	0.3709	0.5823	0.187	0.3512	0.0745	0.1526	Intron	ENSG00000198853	RUSC2
DMR_56825	Human	NeuN+ and OLIG2+	hyper	chr2	178078950	178079319	370	8	52.5381	0.8855	0.8084	0.7029	0.5822	0.5077	0.114	Distal Intergenic	ENSG00000116044	NFE2L2
DMR_56826	Human	NeuN+ and OLIG2+	hyper	chr10	21677193	21677775	583	14	52.4983	0.8796	0.4592	0.7666	0.3382	0.4765	0.1216	Distal Intergenic	ENSG00000204682	MIR1915HG
DMR_56827	Human	NeuN+ and OLIG2+	hyper	chr7	68982951	68983320	370	9	52.4684	0.661	0.2973	0.4268	0.1072	0.4009	0.0752	Distal Intergenic	ENSG00000158321	AUTS2
DMR_56828	Human	NeuN+ and OLIG2+	hyper	chr20	14943615	14944369	755	6	52.3956	0.9265	0.7411	0.6267	0.4151	0.5176	0.3692	Intron	ENSG00000172264	MACROD2
DMR_56829	Human	NeuN+ and OLIG2+	hyper	chr17	33915290	33915712	423	9	52.0725	0.711	0.754	0.5468	0.6503	0.5562	0.5574	Intron	ENSG00000006125	AP2B1
DMR_56830	Human	NeuN+ and OLIG2+	hyper	chr3	183723816	183724159	344	8	51.8352	0.2453	0.5185	0.0567	0.1611	0.0169	0.0008	Distal Intergenic	ENSG00000186090	HTR3D
DMR_56831	Human	NeuN+ and OLIG2+	hyper	chr18	47014048	47014314	267	7	51.5835	0.8535	0.7917	0.726	0.484	0.4774	0.4759	Promoter	ENSG00000177576	C18orf32
DMR_56832	Human	NeuN+ and OLIG2+	hyper	chr10	21211083	21211687	605	7	51.5823	0.6588	0.8881	0.3782	0.7579	0.1751	0.7916	Intron	ENSG00000078114	NEBL
DMR_56833	Human	NeuN+ and OLIG2+	hyper	chr21	45431138	45431252	115	7	51.5577	0.9062	0.8734	0.756	0.7111	0.4583	0.3938	Promoter	ENSG00000160218	TRAPPC10
DMR_56834	Human	NeuN+ and OLIG2+	hyper	chr4	120134582	120135374	793	11	51.4836	0.3051	0.5766	0.1473	0.4007	0.0983	0.2641	5 UTR	ENSG00000145390	USP53
DMR_56835	Human	NeuN+ and OLIG2+	hyper	chr18	21519509	21519946	438	5	51.35	0.8859	0.9271	0.6599	0.6739	0.5727	0.2705	Intron	ENSG00000168234	TTC39C
DMR_56836	Human	NeuN+ and OLIG2+	hyper	chr11	37024633	37025808	1176	5	51.3177	0.8673	0.7971	0.635	0.4095	0.5644	0.3647	Distal Intergenic	ENSG00000175097	RAG2
DMR_56837	Human	NeuN+ and OLIG2+	hyper	chr8	59155509	59156671	1163	9	51.2089	0.5927	0.4311	0.4636	0.2713	0.3853	0.079	Distal Intergenic	ENSG00000215114	UBXN2B
DMR_56838	Human	NeuN+ and OLIG2+	hyper	chr1	111990654	111991028	375	7	51.1851	0.4677	0.3702	0.3579	0.2077	0.2851	0.1289	Promoter	ENSG00000116459	ATP5PB
DMR_56839	Human	NeuN+ and OLIG2+	hyper	chr5	11074928	11076119	1192	8	51.1757	0.3329	0.4023	0.178	0.1868	0.2269	0.1106	Intron	ENSG00000164236	ANKRD33B
DMR_56840	Human	NeuN+ and OLIG2+	hyper	chr7	139877823	139878282	460	11	51.0285	0.702	0.7523	0.5419	0.5613	0.3929	0.4344	Promoter	ENSG00000006459	KDM7A
DMR_56841	Human	NeuN+ and OLIG2+	hyper	chr12	102407083	102407209	127	6	50.9207	0.9594	0.9588	0.7981	0.7346	0.8188	0.8103	Intron	ENSG00000120860	WASHC3
DMR_56842	Human	NeuN+ and OLIG2+	hyper	chr7	25965665	25966457	793	7	50.6089	0.7915	0.5899	0.5136	0.3301	0.4829	0.3101	Distal Intergenic	ENSG00000050344	NFE2L3
DMR_56843	Human	NeuN+ and OLIG2+	hyper	chr2	32233210	32233442	233	5	50.4725	0.9179	0.9281	0.7241	0.6817	0.8068	0.6638	Intron	ENSG00000162959	MEMO1
DMR_56844	Human	NeuN+ and OLIG2+	hyper	chr14	22575883	22578219	2337	9	50.3941	0.9401	0.92	0.8354	0.7754	0.7386	0.6593	Distal Intergenic	ENSG00000221977	OR4E2
DMR_56845	Human	NeuN+ and OLIG2+	hyper	chr18	43355825	43356158	334	6	49.8219	0.6381	0.5044	0.4432	0.3382	0.3584	0.3648	Distal Intergenic	ENSG00000141469	SLC14A1
DMR_56846	Human	NeuN+ and OLIG2+	hyper	chr13	112788354	112788549	196	8	49.7754	0.8493	0.737	0.7134	0.4313	0.683	0.3549	Distal Intergenic	ENSG00000153498	SPACA7
DMR_56847	Human	NeuN+ and OLIG2+	hyper	chr6	30941104	30941662	559	5	49.7408	0.9206	0.7971	0.736	0.4169	0.546	0.4015	Distal Intergenic	ENSG00000204544	MUC21
DMR_56848	Human	NeuN+ and OLIG2+	hyper	chr12	110217313	110217779	467	6	49.7048	0.9188	0.9347	0.6441	0.636	0.1751	0.0703	Distal Intergenic	ENSG00000111199	TRPV4
DMR_56849	Human	NeuN+ and OLIG2+	hyper	chr3	156878804	156879083	280	5	49.5732	0.5943	0.374	0.2572	0.1429	0.1633	0.189	Promoter	ENSG00000163660	CCNL1
DMR_56850	Human	NeuN+ and OLIG2+	hyper	chr17	78368016	78368783	768	10	49.457	0.8593	0.7087	0.7109	0.5361	0.4418	0.3997	3 UTR	ENSG00000173818	ENDOV
DMR_56851	Human	NeuN+ and OLIG2+	hyper	chr5	14228208	14228904	697	8	49.3773	0.877	0.8543	0.6949	0.6466	0.4267	0.5248	Intron	ENSG00000038382	TRIO
DMR_56852	Human	NeuN+ and OLIG2+	hyper	chr8	4772911	4773281	371	7	49.3163	0.7154	0.937	0.5208	0.7396	0.4125	0.7624	Intron	ENSG00000183117	CSMD1
DMR_56853	Human	NeuN+ and OLIG2+	hyper	chr18	47794261	47794496	236	8	49.2563	0.5135	0.5689	0.2934	0.3809	0.1842	0.1709	Promoter	ENSG00000172361	CFAP53
DMR_56854	Human	NeuN+ and OLIG2+	hyper	chr2	178486470	178487760	1291	9	49.2415	0.8316	0.4409	0.6023	0.2945	0.606	0.2113	Promoter	ENSG00000197557	TTC30A
DMR_56855	Human	NeuN+ and OLIG2+	hyper	chr5	167955487	167955838	352	8	49.241	0.6161	0.5391	0.3076	0.3281	0.2454	0.3064	Distal Intergenic	ENSG00000113643	RARS1
DMR_56856	Human	NeuN+ and OLIG2+	hyper	chr17	65675755	65676316	562	9	49.2002	0.4497	0.8442	0.3092	0.6553	0.3741	0.2907	Intron	ENSG00000130935	NOL11
DMR_56857	Human	NeuN+ and OLIG2+	hyper	chr16	84753667	84754058	392	6	49.0448	0.9204	0.8077	0.7211	0.5449	0.4754	0.2217	Intron	ENSG00000103194	USP10
DMR_56858	Human	NeuN+ and OLIG2+	hyper	chr1	237369610	237370104	495	5	48.9776	0.8959	0.8717	0.727	0.4499	0.766	0.6228	Intron	ENSG00000198626	RYR2
DMR_56859	Human	NeuN+ and OLIG2+	hyper	chr5	172143783	172143887	105	5	48.8715	0.4337	0.405	0.1685	0.1066	0.089	0.0213	Distal Intergenic	ENSG00000120129	DUSP1
DMR_56860	Human	NeuN+ and OLIG2+	hyper	chr12	14928281	14928378	98	7	48.6963	0.4962	0.3724	0.3237	0.1057	0.1584	0.0662	3 UTR	ENSG00000246705	H2AJ
DMR_56861	Human	NeuN+ and OLIG2+	hyper	chr14	94263879	94264150	272	8	48.529	0.9362	0.9105	0.7771	0.7127	0.4154	0.2087	Distal Intergenic	ENSG00000175785	PRIMA1
DMR_56862	Human	NeuN+ and OLIG2+	hyper	chr2	100879171	100879409	239	8	48.5215	0.3005	0.3266	0.1824	0.0506	0.1795	0.0319	Distal Intergenic	ENSG00000170500	LONRF2
DMR_56863	Human	NeuN+ and OLIG2+	hyper	chr2	31298343	31298919	577	6	48.4868	0.6673	0.5375	0.2837	0.3319	0.365	0.2971	Distal Intergenic	ENSG00000214711	CAPN14
DMR_56864	Human	NeuN+ and OLIG2+	hyper	chr5	159340140	159340281	142	4	48.4344	0.6423	0.6571	0.3001	0.2326	0.2947	0.169	Distal Intergenic	ENSG00000170214	ADRA1B
DMR_56865	Human	NeuN+ and OLIG2+	hyper	chr7	54880739	54881819	1081	11	48.3821	0.794	0.5589	0.6609	0.4472	0.6927	0.4242	Distal Intergenic	ENSG00000132432	SEC61G
DMR_56866	Human	NeuN+ and OLIG2+	hyper	chr11	62628153	62628665	513	7	48.2125	0.857	0.5881	0.562	0.3873	0.5976	0.4121	Intron	ENSG00000168003	SLC3A2
DMR_56867	Human	NeuN+ and OLIG2+	hyper	chr2	144581268	144582085	818	7	48.1365	0.7935	0.9299	0.6153	0.7916	0.2418	0.6081	Distal Intergenic	ENSG00000121964	GTDC1
DMR_56868	Human	NeuN+ and OLIG2+	hyper	chr17	14028265	14028823	559	6	48.0452	0.7005	0.5464	0.4005	0.3495	0.31	0.2808	Intron	ENSG00000006695	COX10
DMR_56869	Human	NeuN+ and OLIG2+	hyper	chr12	123361396	123361969	574	6	48.0354	0.7385	0.8525	0.4511	0.5663	0.3453	0.5682	Distal Intergenic	ENSG00000130787	HIP1R
DMR_56870	Human	NeuN+ and OLIG2+	hyper	chr15	48224602	48225713	1112	7	48.013	0.8981	0.8331	0.6673	0.6643	0.7815	0.6387	Distal Intergenic	ENSG00000188467	SLC24A5
DMR_56871	Human	NeuN+ and OLIG2+	hyper	chr9	85833826	85834086	261	6	47.9901	0.6667	0.5516	0.4296	0.3732	0.0945	0.0732	Distal Intergenic	ENSG00000172159	FRMD3
DMR_56872	Human	NeuN+ and OLIG2+	hyper	chr2	100403121	100403713	593	10	47.9875	0.7645	0.5603	0.578	0.4317	0.593	0.3605	Intron	ENSG00000135945	REV1
DMR_56873	Human	NeuN+ and OLIG2+	hyper	chr1	211849795	211849991	197	7	47.8286	0.8067	0.5745	0.6912	0.256	0.6231	0.314	Promoter	ENSG00000117650	NEK2
DMR_56874	Human	NeuN+ and OLIG2+	hyper	chr1	54520058	54520181	124	7	47.7859	0.4953	0.5066	0.2935	0.2956	0.0385	0.0334	5 UTR	ENSG00000116205	TCEANC2
DMR_56875	Human	NeuN+ and OLIG2+	hyper	chr18	21574506	21574978	473	5	47.7255	0.5355	0.2035	0.2071	0.0742	0.2904	0.0879	Intron	ENSG00000168234	TTC39C
DMR_56876	Human	NeuN+ and OLIG2+	hyper	chr8	61573454	61573644	191	10	47.7207	0.8957	0.7931	0.7715	0.6447	0.5021	0.544	Distal Intergenic	ENSG00000171316	CHD7
DMR_56877	Human	NeuN+ and OLIG2+	hyper	chr16	13815806	13816032	227	6	47.6935	0.8259	0.7177	0.7105	0.3852	0.741	0.2446	Distal Intergenic	ENSG00000175595	ERCC4
DMR_56878	Human	NeuN+ and OLIG2+	hyper	chr12	79696419	79696554	136	6	47.1099	0.8403	0.8958	0.6866	0.6066	0.4169	0.3625	Intron	ENSG00000067715	SYT1
DMR_56879	Human	NeuN+ and OLIG2+	hyper	chr3	197246459	197247232	774	6	46.9119	0.8345	0.7755	0.5988	0.4989	0.5818	0.3042	Intron	ENSG00000161267	BDH1
DMR_56880	Human	NeuN+ and OLIG2+	hyper	chr6	107781499	107781691	193	8	46.8828	0.3576	0.6914	0.2073	0.4846	0.0195	0.1859	Promoter	ENSG00000164494	PDSS2
DMR_56881	Human	NeuN+ and OLIG2+	hyper	chr15	34516313	34516640	328	7	46.746	0.6091	0.5955	0.2542	0.1856	0.0097	0.009	Promoter	ENSG00000128463	EMC4
DMR_56882	Human	NeuN+ and OLIG2+	hyper	chr3	189834640	189836133	1494	8	46.7225	0.7687	0.9004	0.5953	0.7839	0.6347	0.5539	Intron	ENSG00000090530	P3H2
DMR_56883	Human	NeuN+ and OLIG2+	hyper	chr6	27254087	27254574	488	7	46.7069	0.7726	0.7953	0.5333	0.5625	0.6296	0.593	Distal Intergenic	ENSG00000158553	POM121L2
DMR_56884	Human	NeuN+ and OLIG2+	hyper	chr3	127381180	127382038	859	8	46.6524	0.4972	0.8418	0.3592	0.6454	0.4072	0.4658	Intron	ENSG00000114626	ABTB1
DMR_56885	Human	NeuN+ and OLIG2+	hyper	chr5	3225536	3226128	593	9	46.6023	0.8179	0.8335	0.6498	0.6384	0.7221	0.6364	Distal Intergenic	ENSG00000170549	IRX1
DMR_56886	Human	NeuN+ and OLIG2+	hyper	chr17	59530487	59531307	821	7	46.4123	0.2451	0.5236	0.1381	0.3169	0.1078	0.2046	Intron	ENSG00000121075	TBX4
DMR_56887	Human	NeuN+ and OLIG2+	hyper	chr3	88050061	88050518	458	12	46.3986	0.4478	0.3738	0.3252	0.2593	0.1774	0.2011	Distal Intergenic	ENSG00000179097	HTR1F
DMR_56888	Human	NeuN+ and OLIG2+	hyper	chr10	116393376	116394444	1069	7	46.3164	0.4876	0.7283	0.1119	0.2605	0.1234	0.3257	Intron	ENSG00000099204	ABLIM1
DMR_56889	Human	NeuN+ and OLIG2+	hyper	chr13	108453718	108454268	551	8	46.2784	0.6488	0.834	0.4415	0.6522	0.369	0.3781	Intron	ENSG00000204442	FAM155A
DMR_56890	Human	NeuN+ and OLIG2+	hyper	chr18	7319173	7319404	232	7	46.2574	0.9684	0.9263	0.8664	0.7356	0.8473	0.7	Distal Intergenic	ENSG00000206422	LRRC30
DMR_56891	Human	NeuN+ and OLIG2+	hyper	chr6	157556148	157558881	2734	9	46.1659	0.0864	0.1059	0.3131	0.5103	0.6321	0.5967	Distal Intergenic	ENSG00000215712	TMEM242
DMR_56892	Human	NeuN+ and OLIG2+	hyper	chr1	32450951	32451298	348	6	45.9146	0.8551	0.6075	0.6644	0.3659	0.7529	0.3186	Distal Intergenic	ENSG00000121774	KHDRBS1
DMR_56893	Human	NeuN+ and OLIG2+	hyper	chr15	36872302	36872595	294	8	45.7391	0.5008	0.6444	0.3791	0.45	0.2449	0.1606	Promoter	ENSG00000186073	C15orf41
DMR_56894	Human	NeuN+ and OLIG2+	hyper	chr16	12461216	12461639	424	6	45.4287	0.9498	0.8982	0.7681	0.7486	0.8305	0.459	Intron	ENSG00000048471	SNX29
DMR_56895	Human	NeuN+ and OLIG2+	hyper	chr9	96249338	96249632	295	7	45.333	0.737	0.9088	0.6203	0.7876	0.6061	0.581	Intron	ENSG00000048828	FAM120A
DMR_56896	Human	NeuN+ and OLIG2+	hyper	chr11	79311708	79311998	291	6	45.3138	0.8209	0.4844	0.4433	0.3028	0.3665	0.1603	Distal Intergenic	ENSG00000149256	TENM4
DMR_56897	Human	NeuN+ and OLIG2+	hyper	chr1	101791443	101791782	340	6	45.3014	0.9372	0.8865	0.6313	0.7511	0.6112	0.5145	Distal Intergenic	ENSG00000170989	S1PR1
DMR_56898	Human	NeuN+ and OLIG2+	hyper	chr12	53439952	53440055	104	6	45.2723	0.7099	0.4431	0.5259	0.1736	0.5109	0.0456	Promoter	ENSG00000111077	TNS2
DMR_56899	Human	NeuN+ and OLIG2+	hyper	chr12	132545712	132547356	1645	9	45.24	0.7295	0.7707	0.5558	0.6483	0.5614	0.7041	Exon	ENSG00000185684	EP400P1
DMR_56900	Human	NeuN+ and OLIG2+	hyper	chr6	108128989	108129725	737	8	45.2211	0.9144	0.5912	0.7585	0.3972	0.2555	0.2276	Intron	ENSG00000146285	SCML4
DMR_56901	Human	NeuN+ and OLIG2+	hyper	chr17	39843889	39844239	351	6	45.025	0.7457	0.7475	0.5626	0.584	0.274	0.4427	Promoter	ENSG00000173812	EIF1
DMR_56902	Human	NeuN+ and OLIG2+	hyper	chr21	45759733	45760359	627	7	44.9742	0.5029	0.4938	0.3842	0.353	0.1964	0.3071	Promoter	ENSG00000160226	CFAP410
DMR_56903	Human	NeuN+ and OLIG2+	hyper	chr8	109261358	109261886	529	5	44.9179	0.5213	0.528	0.3682	0.3334	0.3884	0.37	Promoter	ENSG00000104408	EIF3E
DMR_56904	Human	NeuN+ and OLIG2+	hyper	chr1	110571894	110572358	465	9	44.7933	0.7708	0.7308	0.5023	0.4692	0.3434	0.2414	Promoter	ENSG00000143093	STRIP1
DMR_56905	Human	NeuN+ and OLIG2+	hyper	chr1	32481437	32481710	274	6	44.7488	0.727	0.8355	0.4248	0.4708	0.4118	0.4846	Intron	ENSG00000121774	KHDRBS1
DMR_56906	Human	NeuN+ and OLIG2+	hyper	chr1	20550522	20551197	676	7	44.6905	0.7183	0.5124	0.5135	0.2382	0.554	0.3307	Distal Intergenic	ENSG00000162543	UBXN10
DMR_56907	Human	NeuN+ and OLIG2+	hyper	chr4	52892227	52892549	323	5	44.2936	0.5535	0.7328	0.3479	0.602	0.0813	0.024	Intron	ENSG00000188993	LRRC66
DMR_56908	Human	NeuN+ and OLIG2+	hyper	chr3	53060440	53060901	462	5	44.2417	0.9472	0.8173	0.6464	0.603	0.4901	0.1341	Intron	ENSG00000163935	SFMBT1
DMR_56909	Human	NeuN+ and OLIG2+	hyper	chr6	150039872	150040196	325	7	44.162	0.6662	0.7765	0.4321	0.6743	0.4793	0.6495	Promoter	ENSG00000131023	LATS1
DMR_56910	Human	NeuN+ and OLIG2+	hyper	chr14	104030217	104030277	61	6	44.146	0.4687	0.303	0.2369	0.1519	0.0922	0.0769	Intron	ENSG00000126214	KLC1
DMR_56911	Human	NeuN+ and OLIG2+	hyper	chr2	87036102	87036188	87	7	43.8723	0.3806	0.5002	0.1626	0.2807	0.0435	0.1696	Promoter	ENSG00000153563	CD8A
DMR_56912	Human	NeuN+ and OLIG2+	hyper	chr1	69527206	69528580	1375	8	43.8136	0.8752	0.9224	0.763	0.7204	0.7983	0.6082	Distal Intergenic	ENSG00000033122	LRRC7
DMR_56913	Human	NeuN+ and OLIG2+	hyper	chr6	159670539	159671162	624	6	43.6547	0.9154	0.6214	0.7803	0.2698	0.6939	0.2965	Intron	ENSG00000164694	FNDC1
DMR_56914	Human	NeuN+ and OLIG2+	hyper	chr19	56134971	56135449	479	6	43.611	0.3836	0.5797	0.1655	0.3132	0.2047	0.047	Promoter	ENSG00000179922	ZNF784
DMR_56915	Human	NeuN+ and OLIG2+	hyper	chr1	221059790	221060342	553	10	43.537	0.7063	0.8505	0.5273	0.7388	0.4735	0.566	Distal Intergenic	ENSG00000136630	HLX
DMR_56916	Human	NeuN+ and OLIG2+	hyper	chr2	73053423	73053533	111	6	43.5232	0.8143	0.8688	0.5514	0.6916	0.2868	0.3076	Promoter	ENSG00000144036	EXOC6B
DMR_56917	Human	NeuN+ and OLIG2+	hyper	chr16	73606158	73606588	431	7	43.5126	0.8754	0.501	0.7022	0.1193	0.6515	0.1141	Distal Intergenic	ENSG00000140836	ZFHX3
DMR_56918	Human	NeuN+ and OLIG2+	hyper	chr6	155720891	155721417	527	9	43.4698	0.4715	0.9021	0.3402	0.7731	0.3466	0.795	Intron	ENSG00000074771	NOX3
DMR_56919	Human	NeuN+ and OLIG2+	hyper	chr20	21682415	21682622	208	7	43.3591	0.2249	0.6424	0.1206	0.4632	0.1066	0.283	Distal Intergenic	ENSG00000125813	PAX1
DMR_56920	Human	NeuN+ and OLIG2+	hyper	chr3	122234026	122234139	114	6	43.2869	0.2272	0.3433	0.092	0.1259	0.0309	0.0397	Promoter	ENSG00000114030	KPNA1
DMR_56921	Human	NeuN+ and OLIG2+	hyper	chr2	101290836	101291216	381	9	43.1832	0.2099	0.635	0.0957	0.4331	0.0781	0.2999	Distal Intergenic	ENSG00000170485	NPAS2
DMR_56922	Human	NeuN+ and OLIG2+	hyper	chr17	28563424	28563610	187	9	43.0811	0.4706	0.4642	0.3272	0.3325	0.2729	0.3083	Promoter	ENSG00000108576	SLC6A4
DMR_56923	Human	NeuN+ and OLIG2+	hyper	chr14	32031282	32031402	121	5	43.0707	0.4255	0.4171	0.2537	0.2648	0.2685	0.2368	Exon	ENSG00000151413	NUBPL
DMR_56924	Human	NeuN+ and OLIG2+	hyper	chr6	73648641	73648878	238	5	42.8725	0.904	0.7326	0.7309	0.3601	0.6928	0.1298	Intron	ENSG00000185760	KCNQ5
DMR_56925	Human	NeuN+ and OLIG2+	hyper	chr1	63249065	63249209	145	8	42.7688	0.2931	0.2989	0.1189	0.1302	0.0187	0.0193	Promoter	ENSG00000125703	ATG4C
DMR_56926	Human	NeuN+ and OLIG2+	hyper	chr10	50746033	50746552	520	8	42.7518	0.5508	0.6206	0.4052	0.2997	0.4441	0.3445	Intron	ENSG00000225830	ERCC6
DMR_56927	Human	NeuN+ and OLIG2+	hyper	chr14	26381025	26381303	279	6	42.7157	0.7189	0.8893	0.5051	0.7489	0.4584	0.191	Distal Intergenic	ENSG00000139910	NOVA1
DMR_56928	Human	NeuN+ and OLIG2+	hyper	chr9	94538326	94538776	451	6	42.7031	0.9493	0.868	0.7571	0.6802	0.7976	0.6548	Intron	ENSG00000169071	ROR2
DMR_56929	Human	NeuN+ and OLIG2+	hyper	chr6	32853300	32853823	524	9	42.6972	0.5459	0.5377	0.4184	0.3786	0.2858	0.2542	Distal Intergenic	ENSG00000240065	PSMB9
DMR_56930	Human	NeuN+ and OLIG2+	hyper	chr7	149111321	149111863	543	8	42.655	0.5101	0.3551	0.376	0.2542	0.3061	0.3034	Distal Intergenic	ENSG00000196453	ZNF777
DMR_56931	Human	NeuN+ and OLIG2+	hyper	chr7	7142854	7143299	446	9	42.6345	0.4736	0.3674	0.3655	0.2043	0.1913	0.154	Distal Intergenic	ENSG00000106392	C1GALT1
DMR_56932	Human	NeuN+ and OLIG2+	hyper	chr2	9476836	9477179	344	10	42.5853	0.7284	0.5566	0.5948	0.3426	0.3749	0.2457	Intron	ENSG00000119185	ITGB1BP1
DMR_56933	Human	NeuN+ and OLIG2+	hyper	chr22	40827977	40828484	508	6	42.5749	0.6718	0.9387	0.3849	0.7557	0.3265	0.3616	Intron	ENSG00000196588	MRTFA
DMR_56934	Human	NeuN+ and OLIG2+	hyper	chr8	9009389	9009497	109	5	42.4594	0.5801	0.5539	0.3144	0.249	0.3599	0.1453	Promoter	ENSG00000173281	PPP1R3B
DMR_56935	Human	NeuN+ and OLIG2+	hyper	chr20	277516	277607	92	5	42.3725	0.4235	0.3994	0.1618	0.2351	0.1261	0.1444	Promoter	ENSG00000247315	ZCCHC3
DMR_56936	Human	NeuN+ and OLIG2+	hyper	chr15	80745385	80745982	598	7	42.2145	0.5413	0.9205	0.307	0.6931	0.3092	0.7603	Intron	ENSG00000172379	ARNT2
DMR_56937	Human	NeuN+ and OLIG2+	hyper	chr16	83391748	83392616	869	6	42.2138	0.8906	0.8899	0.688	0.7853	0.7699	0.4388	Intron	ENSG00000230989	HSBP1
DMR_56938	Human	NeuN+ and OLIG2+	hyper	chr21	17453843	17455119	1277	7	42.0582	0.8377	0.4762	0.6918	0.2447	0.6459	0.2439	Distal Intergenic	ENSG00000155313	USP25
DMR_56939	Human	NeuN+ and OLIG2+	hyper	chr7	77895126	77895511	386	5	42.011	0.7869	0.831	0.5551	0.5835	0.5269	0.668	Intron	ENSG00000006576	PHTF2
DMR_56940	Human	NeuN+ and OLIG2+	hyper	chr15	32163846	32164151	306	7	41.9335	0.8802	0.9275	0.734	0.7926	0.6683	0.7008	Promoter	ENSG00000169918	OTUD7A
DMR_56941	Human	NeuN+ and OLIG2+	hyper	chr1	65209324	65209925	602	8	41.8466	0.6086	0.6853	0.4411	0.5111	0.4526	0.5048	Promoter	ENSG00000162437	RAVER2
DMR_56942	Human	NeuN+ and OLIG2+	hyper	chr1	24019291	24019530	240	6	41.7823	0.584	0.5482	0.3336	0.3774	0.3762	0.2496	Intron	ENSG00000142676	RPL11
DMR_56943	Human	NeuN+ and OLIG2+	hyper	chr6	139116876	139117642	767	8	41.745	0.7666	0.5414	0.5978	0.3788	0.6238	0.1649	Promoter	ENSG00000203734	ECT2L
DMR_56944	Human	NeuN+ and OLIG2+	hyper	chr21	48079191	48079834	644	7	41.6008	0.612	0.8355	0.4979	0.6197	0.2782	0.4129	3 UTR	ENSG00000160310	PRMT2
DMR_56945	Human	NeuN+ and OLIG2+	hyper	chr12	19522657	19523080	424	6	41.5738	0.3911	0.8424	0.1492	0.6022	0.2129	0.6791	Distal Intergenic	ENSG00000139154	AEBP2
DMR_56946	Human	NeuN+ and OLIG2+	hyper	chr6	154832402	154832596	195	9	41.5433	0.6553	0.6944	0.5432	0.5306	0.5259	0.4647	Distal Intergenic	ENSG00000213079	SCAF8
DMR_56947	Human	NeuN+ and OLIG2+	hyper	chr10	78925817	78926054	238	5	41.4949	0.3962	0.5418	0.1964	0.2547	0.2788	0.2971	Distal Intergenic	ENSG00000151208	DLG5
DMR_56948	Human	NeuN+ and OLIG2+	hyper	chr6	36661339	36661434	96	8	41.4297	0.9508	0.8747	0.8276	0.7361	0.7453	0.43	Distal Intergenic	ENSG00000255587	RAB44
DMR_56949	Human	NeuN+ and OLIG2+	hyper	chr18	47294416	47294764	349	7	41.4122	0.8556	0.3064	0.6994	0.1345	0.0214	0.0121	Distal Intergenic	ENSG00000167315	ACAA2
DMR_56950	Human	NeuN+ and OLIG2+	hyper	chr6	101982593	101983718	1126	7	41.3595	0.8129	0.7104	0.6652	0.581	0.7101	0.2623	Intron	ENSG00000164418	GRIK2
DMR_56951	Human	NeuN+ and OLIG2+	hyper	chr16	17483956	17484202	247	7	41.2335	0.6882	0.7099	0.4068	0.5579	0.3942	0.3741	Intron	ENSG00000103489	XYLT1
DMR_56952	Human	NeuN+ and OLIG2+	hyper	chr12	104697956	104698090	135	5	41.2265	0.5135	0.7063	0.3016	0.2862	0.2401	0.1071	Intron	ENSG00000198431	TXNRD1
DMR_56953	Human	NeuN+ and OLIG2+	hyper	chr5	133406487	133406637	151	5	41.1929	0.5054	0.5471	0.2612	0.2707	0.3255	0.2212	Distal Intergenic	ENSG00000081059	TCF7
DMR_56954	Human	NeuN+ and OLIG2+	hyper	chr16	858601	858833	233	9	41.1003	0.7063	0.8107	0.4921	0.6412	0.3984	0.4236	Intron	NA	PRR25
DMR_56955	Human	NeuN+ and OLIG2+	hyper	chr1	85723790	85724217	428	5	41.0997	0.4125	0.7031	0.1899	0.4636	0.0923	0.232	Exon	ENSG00000162642	C1orf52
DMR_56956	Human	NeuN+ and OLIG2+	hyper	chr8	42195085	42195262	178	5	41.068	0.419	0.624	0.2946	0.4898	0.0715	0.2493	Promoter	ENSG00000070501	POLB
DMR_56957	Human	NeuN+ and OLIG2+	hyper	chr7	99595759	99595966	208	4	40.9988	0.8808	0.6027	0.5806	0.209	0.2581	0.2054	Distal Intergenic	ENSG00000106261	ZKSCAN1
DMR_56958	Human	NeuN+ and OLIG2+	hyper	chr9	80210402	80210605	204	5	40.9878	0.7241	0.4877	0.4889	0.2022	0.4787	0.1371	Intron	ENSG00000156049	GNA14
DMR_56959	Human	NeuN+ and OLIG2+	hyper	chr4	110737744	110737939	196	6	40.947	0.6525	0.655	0.4839	0.4116	0.1431	0.2555	Intron	ENSG00000109534	GAR1
DMR_56960	Human	NeuN+ and OLIG2+	hyper	chr16	73029198	73029373	176	5	40.9409	0.8472	0.8847	0.6163	0.6854	0.4867	0.3772	Intron	ENSG00000140836	ZFHX3
DMR_56961	Human	NeuN+ and OLIG2+	hyper	chr18	52626192	52626305	114	7	40.8681	0.5659	0.5888	0.3945	0.3444	0.3836	0.1507	Promoter	ENSG00000166510	CCDC68
DMR_56962	Human	NeuN+ and OLIG2+	hyper	chr2	30668830	30669863	1034	8	40.7795	0.597	0.4833	0.374	0.2886	0.2074	0.1591	Promoter	ENSG00000172954	LCLAT1
DMR_56963	Human	NeuN+ and OLIG2+	hyper	chr11	62438485	62438558	74	6	40.7617	0.8075	0.7483	0.5547	0.5294	0.3244	0.3254	Promoter	ENSG00000204922	UQCC3
DMR_56964	Human	NeuN+ and OLIG2+	hyper	chr12	67419342	67419722	381	6	40.7092	0.5855	0.4286	0.3606	0.1644	0.2258	0.2767	Distal Intergenic	ENSG00000155974	GRIP1
DMR_56965	Human	NeuN+ and OLIG2+	hyper	chr2	218175461	218177077	1617	6	40.666	0.9512	0.9567	0.6217	0.8567	0.5837	0.4829	Intron	NA	DIRC3
DMR_56966	Human	NeuN+ and OLIG2+	hyper	chr14	23937921	23938180	260	5	40.6577	0.8442	0.8529	0.5396	0.5923	0.3195	0.4464	Promoter	ENSG00000129460	NGDN
DMR_56967	Human	NeuN+ and OLIG2+	hyper	chr22	33647259	33648874	1616	6	40.6148	0.8829	0.8343	0.7631	0.634	0.7361	0.5848	Distal Intergenic	ENSG00000133424	LARGE1
DMR_56968	Human	NeuN+ and OLIG2+	hyper	chr3	176740269	176741505	1237	8	40.584	0.7089	0.7475	0.5587	0.6265	0.5951	0.5874	3 UTR	ENSG00000177565	TBL1XR1
DMR_56969	Human	NeuN+ and OLIG2+	hyper	chr17	17551989	17552366	378	7	40.4957	0.864	0.91	0.6894	0.7728	0.568	0.7498	Distal Intergenic	ENSG00000108557	RAI1
DMR_56970	Human	NeuN+ and OLIG2+	hyper	chr1	181056912	181057404	493	9	40.4947	0.3165	0.4399	0.2097	0.3315	0.2214	0.382	Promoter	ENSG00000162783	IER5
DMR_56971	Human	NeuN+ and OLIG2+	hyper	chr2	167233146	167233596	451	8	40.4808	0.3647	0.3914	0.2603	0.2068	0.0716	0.2519	Promoter	ENSG00000169432	SCN9A
DMR_56972	Human	NeuN+ and OLIG2+	hyper	chr2	235859277	235859821	545	7	40.456	0.5389	0.6509	0.3641	0.5175	0.3026	0.4101	Promoter	ENSG00000130147	SH3BP4
DMR_56973	Human	NeuN+ and OLIG2+	hyper	chr11	130484885	130485274	390	8	40.3622	0.6663	0.5083	0.4626	0.3402	0.4315	0.3956	Distal Intergenic	NA	C11orf44
DMR_56974	Human	NeuN+ and OLIG2+	hyper	chr6	17602514	17602695	182	6	40.2352	0.535	0.8042	0.3402	0.7032	0.2046	0.6699	Intron	ENSG00000137414	FAM8A1
DMR_56975	Human	NeuN+ and OLIG2+	hyper	chr13	43294435	43295083	649	8	40.2	0.6428	0.5776	0.4947	0.4496	0.4026	0.4719	Distal Intergenic	ENSG00000179813	FAM216B
DMR_56976	Human	NeuN+ and OLIG2+	hyper	chr10	112615623	112615938	316	4	40.138	0.9219	0.9044	0.7293	0.4651	0.3842	0.3263	Distal Intergenic	ENSG00000150593	PDCD4
DMR_56977	Human	NeuN+ and OLIG2+	hyper	chr13	98535400	98536012	613	5	39.9342	0.8567	0.925	0.5381	0.7855	0.406	0.5955	Distal Intergenic	ENSG00000065150	IPO5
DMR_56978	Human	NeuN+ and OLIG2+	hyper	chr10	79919574	79921389	1816	6	39.9226	0.8351	0.9377	0.4837	0.6934	0.5663	0.7378	Distal Intergenic	ENSG00000138326	RPS24
DMR_56979	Human	NeuN+ and OLIG2+	hyper	chr12	49657917	49658095	179	7	39.903	0.6554	0.5814	0.5134	0.4195	0.36	0.2772	Promoter	ENSG00000167553	TUBA1C
DMR_56980	Human	NeuN+ and OLIG2+	hyper	chr15	94012927	94013561	635	8	39.7768	0.7933	0.3108	0.6766	0.0955	0.5362	0.1757	Distal Intergenic	ENSG00000182175	RGMA
DMR_56981	Human	NeuN+ and OLIG2+	hyper	chr5	35230698	35231106	409	7	39.7352	0.3377	0.5374	0.132	0.2557	0.1833	0.2116	Promoter	ENSG00000113494	PRLR
DMR_56982	Human	NeuN+ and OLIG2+	hyper	chr22	17555524	17556223	700	5	39.7059	0.5516	0.5625	0.3454	0.312	0.0543	0.0403	Distal Intergenic	ENSG00000177663	IL17RA
DMR_56983	Human	NeuN+ and OLIG2+	hyper	chr4	53909144	53909831	688	6	39.6703	0.7099	0.675	0.4739	0.4569	0.4621	0.3491	Intron	ENSG00000128045	RASL11B
DMR_56984	Human	NeuN+ and OLIG2+	hyper	chr11	11371132	11371961	830	6	39.6491	0.7784	0.8235	0.5664	0.7012	0.4121	0.3304	Intron	ENSG00000254598	CSNK2A3
DMR_56985	Human	NeuN+ and OLIG2+	hyper	chr2	236942058	236942511	454	7	39.6426	0.8861	0.5702	0.735	0.4242	0.6263	0.2702	Intron	ENSG00000168505	GBX2
DMR_56986	Human	NeuN+ and OLIG2+	hyper	chr11	78469176	78469273	98	4	39.5689	0.9524	0.8976	0.8152	0.5656	0.8141	0.7208	Intron	ENSG00000137513	NARS2
DMR_56987	Human	NeuN+ and OLIG2+	hyper	chr15	84354827	84355023	197	4	39.5262	0.4943	0.8274	0.1388	0.5425	0.239	0.4058	Intron	ENSG00000156218	ADAMTSL3
DMR_56988	Human	NeuN+ and OLIG2+	hyper	chr2	55458380	55458849	470	7	39.4543	0.6211	0.6479	0.485	0.5024	0.4014	0.5545	Promoter	ENSG00000143947	RPS27A
DMR_56989	Human	NeuN+ and OLIG2+	hyper	chr2	150596273	150597070	798	8	39.3051	0.7114	0.8366	0.5384	0.6632	0.5318	0.7127	Distal Intergenic	ENSG00000168288	MMADHC
DMR_56990	Human	NeuN+ and OLIG2+	hyper	chr3	65215962	65216479	518	4	39.2228	0.8748	0.9119	0.456	0.7404	0.4306	0.6991	Distal Intergenic	ENSG00000163638	ADAMTS9
DMR_56991	Human	NeuN+ and OLIG2+	hyper	chr11	132662388	132663316	929	6	39.1676	0.8906	0.8379	0.7588	0.5399	0.5836	0.1932	Intron	ENSG00000183715	OPCML
DMR_56992	Human	NeuN+ and OLIG2+	hyper	chr19	11516643	11516726	84	6	39.0501	0.934	0.848	0.7112	0.6135	0.3065	0.2176	Intron	ENSG00000205517	RGL3
DMR_56993	Human	NeuN+ and OLIG2+	hyper	chr18	73972133	73973093	961	6	39.0412	0.8703	0.6009	0.5652	0.2329	0.2355	0.0919	Distal Intergenic	ENSG00000101493	ZNF516
DMR_56994	Human	NeuN+ and OLIG2+	hyper	chr12	3981441	3981786	346	5	38.9664	0.6873	0.6228	0.4691	0.3577	0.2804	0.2129	Intron	ENSG00000111224	PARP11
DMR_56995	Human	NeuN+ and OLIG2+	hyper	chr6	89903987	89904111	125	5	38.9645	0.9067	0.8795	0.7214	0.679	0.7452	0.7119	Intron	ENSG00000146276	GABRR1
DMR_56996	Human	NeuN+ and OLIG2+	hyper	chr12	5839809	5840786	978	8	38.958	0.8018	0.5175	0.6552	0.3523	0.6619	0.3473	Intron	ENSG00000047617	ANO2
DMR_56997	Human	NeuN+ and OLIG2+	hyper	chr16	9365657	9366695	1039	7	38.8668	0.8739	0.8981	0.6209	0.6955	0.7455	0.472	Distal Intergenic	ENSG00000182831	C16orf72
DMR_56998	Human	NeuN+ and OLIG2+	hyper	chr17	26868003	26868276	274	6	38.7911	0.8035	0.585	0.4524	0.4064	0.3413	0.3473	Distal Intergenic	ENSG00000109103	UNC119
DMR_56999	Human	NeuN+ and OLIG2+	hyper	chr17	33701686	33701959	274	6	38.7632	0.4379	0.4183	0.2775	0.2117	0.3477	0.3141	Promoter	ENSG00000172716	SLFN11
DMR_57000	Human	NeuN+ and OLIG2+	hyper	chr4	144256641	144256694	54	7	38.6727	0.7831	0.8408	0.5887	0.5928	0.2038	0.227	Promoter	ENSG00000109458	GAB1
DMR_57001	Human	NeuN+ and OLIG2+	hyper	chr5	60458894	60459421	528	6	38.6638	0.416	0.3038	0.2226	0.1026	0.3043	0.1411	Promoter	ENSG00000188725	SMIM15
DMR_57002	Human	NeuN+ and OLIG2+	hyper	chr8	130735643	130735811	169	6	38.6293	0.9413	0.7949	0.7684	0.6454	0.512	0.6482	Distal Intergenic	ENSG00000147697	GSDMC
DMR_57003	Human	NeuN+ and OLIG2+	hyper	chr13	60966192	60966762	571	5	38.6272	0.9222	0.7697	0.6855	0.3896	0.7523	0.5585	Distal Intergenic	ENSG00000083544	TDRD3
DMR_57004	Human	NeuN+ and OLIG2+	hyper	chr4	174428517	174429374	858	5	38.5547	0.6117	0.5683	0.2996	0.353	0.1541	0.1507	Distal Intergenic	ENSG00000164107	HAND2
DMR_57005	Human	NeuN+ and OLIG2+	hyper	chr3	46037592	46037818	227	5	38.5494	0.4316	0.3218	0.2502	0.1736	0.1576	0.0559	Promoter	ENSG00000163820	FYCO1
DMR_57006	Human	NeuN+ and OLIG2+	hyper	chr2	210073045	210075243	2199	11	38.5273	0.853	0.7565	0.6232	0.5931	0.468	0.4608	Distal Intergenic	ENSG00000078018	MAP2
DMR_57007	Human	NeuN+ and OLIG2+	hyper	chr15	42788602	42788808	207	7	38.4688	0.8052	0.7328	0.5405	0.5253	0.5654	0.4483	Intron	ENSG00000092531	SNAP23
DMR_57008	Human	NeuN+ and OLIG2+	hyper	chr19	13510044	13510712	669	8	38.4376	0.4411	0.7272	0.2631	0.5984	0.3311	0.6267	Intron	ENSG00000141837	CACNA1A
DMR_57009	Human	NeuN+ and OLIG2+	hyper	chr14	79230752	79231657	906	7	38.4324	0.7115	0.6322	0.5475	0.4754	0.5114	0.4682	Intron	ENSG00000021645	NRXN3
DMR_57010	Human	NeuN+ and OLIG2+	hyper	chr6	154283590	154284513	924	4	38.3719	0.5172	0.5444	0.3256	0.2503	0.2522	0.0486	Distal Intergenic	ENSG00000112038	OPRM1
DMR_57011	Human	NeuN+ and OLIG2+	hyper	chr12	13382065	13382720	656	6	38.3395	0.8759	0.747	0.6672	0.6347	0.4871	0.4647	Distal Intergenic	ENSG00000134531	EMP1
DMR_57012	Human	NeuN+ and OLIG2+	hyper	chr2	149671207	149671815	609	10	38.3336	0.672	0.8549	0.5579	0.6979	0.5398	0.599	Intron	ENSG00000168280	KIF5C
DMR_57013	Human	NeuN+ and OLIG2+	hyper	chr2	78900283	78900621	339	6	38.3225	0.7371	0.5778	0.593	0.4562	0.4728	0.2316	Distal Intergenic	ENSG00000143954	REG3G
DMR_57014	Human	NeuN+ and OLIG2+	hyper	chr15	51526108	51526352	245	7	38.3161	0.6811	0.8412	0.5292	0.6191	0.3629	0.423	Intron	ENSG00000137869	CYP19A1
DMR_57015	Human	NeuN+ and OLIG2+	hyper	chr12	114036728	114037450	723	7	38.1941	0.8997	0.6483	0.7822	0.4798	0.6189	0.352	Distal Intergenic	ENSG00000089116	LHX5
DMR_57016	Human	NeuN+ and OLIG2+	hyper	chr2	662585	663117	533	4	38.1565	0.6678	0.7395	0.558	0.5271	0.3565	0.345	Distal Intergenic	ENSG00000151353	TMEM18
DMR_57017	Human	NeuN+ and OLIG2+	hyper	chr13	42907649	42908704	1056	7	38.0768	0.7617	0.7601	0.5799	0.5525	0.633	0.306	Distal Intergenic	ENSG00000023516	AKAP11
DMR_57018	Human	NeuN+ and OLIG2+	hyper	chr16	77899289	77900373	1085	6	38.0629	0.9111	0.9311	0.7969	0.7288	0.8293	0.6977	Intron	ENSG00000171724	VAT1L
DMR_57019	Human	NeuN+ and OLIG2+	hyper	chr16	66092003	66092410	408	9	37.9899	0.8938	0.2913	0.7837	0.1716	0.8002	0.0783	Distal Intergenic	ENSG00000179776	CDH5
DMR_57020	Human	NeuN+ and OLIG2+	hyper	chr14	88771543	88772173	631	5	37.949	0.5895	0.6887	0.3864	0.3786	0.3442	0.4214	Intron	ENSG00000100433	KCNK10
DMR_57021	Human	NeuN+ and OLIG2+	hyper	chr1	156578568	156579512	945	6	37.8685	0.4405	0.6581	0.2293	0.338	0.1655	0.189	Distal Intergenic	ENSG00000160818	GPATCH4
DMR_57022	Human	NeuN+ and OLIG2+	hyper	chr17	47785951	47786188	238	7	37.8646	0.6845	0.6024	0.5664	0.4163	0.3579	0.0708	Promoter	ENSG00000121073	SLC35B1
DMR_57023	Human	NeuN+ and OLIG2+	hyper	chr3	65660226	65660876	651	5	37.8358	0.6962	0.795	0.5207	0.5253	0.5389	0.6298	Intron	ENSG00000151276	MAGI1
DMR_57024	Human	NeuN+ and OLIG2+	hyper	chr6	121435268	121435553	286	5	37.8132	0.9482	0.9428	0.7647	0.7923	0.5179	0.4676	Intron	ENSG00000146350	TBC1D32
DMR_57025	Human	NeuN+ and OLIG2+	hyper	chr14	100843331	100843553	223	5	37.7884	0.3799	0.3444	0.1873	0.1599	0.1494	0.1452	Promoter	ENSG00000176473	WDR25
DMR_57026	Human	NeuN+ and OLIG2+	hyper	chr13	48072480	48073676	1197	7	37.6926	0.8662	0.9066	0.5307	0.642	0.6687	0.4756	Distal Intergenic	ENSG00000136143	SUCLA2
DMR_57027	Human	NeuN+ and OLIG2+	hyper	chr5	31414810	31415597	788	4	37.6826	0.9104	0.8743	0.6025	0.6924	0.6766	0.7228	Intron	ENSG00000113360	DROSHA
DMR_57028	Human	NeuN+ and OLIG2+	hyper	chr11	34489838	34490140	303	6	37.6709	0.6734	0.7313	0.4775	0.5195	0.3894	0.2911	Exon	ENSG00000121691	CAT
DMR_57029	Human	NeuN+ and OLIG2+	hyper	chr19	51441473	51441790	318	6	37.6563	0.8347	0.7395	0.682	0.4628	0.7564	0.4116	Distal Intergenic	ENSG00000167754	KLK5
DMR_57030	Human	NeuN+ and OLIG2+	hyper	chr10	44143509	44143715	207	7	37.6312	0.6032	0.6525	0.4425	0.4818	0.0161	0.0192	Promoter	ENSG00000169740	ZNF32
DMR_57031	Human	NeuN+ and OLIG2+	hyper	chr16	5522011	5522457	447	7	37.5497	0.7384	0.6303	0.5762	0.412	0.4948	0.2377	Distal Intergenic	ENSG00000033011	ALG1
DMR_57032	Human	NeuN+ and OLIG2+	hyper	chr4	10457846	10458049	204	6	37.5416	0.619	0.6911	0.5165	0.5304	0.2555	0.1653	Intron	ENSG00000178163	ZNF518B
DMR_57033	Human	NeuN+ and OLIG2+	hyper	chr8	53043681	53044521	841	7	37.4449	0.7613	0.7684	0.6326	0.5092	0.5655	0.4655	Exon	ENSG00000147488	ST18
DMR_57034	Human	NeuN+ and OLIG2+	hyper	chr1	12178799	12178960	162	4	37.4098	0.5174	0.4048	0.2193	0.0872	0.0865	0.019	Intron	ENSG00000120949	TNFRSF8
DMR_57035	Human	NeuN+ and OLIG2+	hyper	chr9	36398632	36399360	729	6	37.3387	0.6852	0.7542	0.46	0.5168	0.5405	0.4884	Intron	ENSG00000137075	RNF38
DMR_57036	Human	NeuN+ and OLIG2+	hyper	chr12	49071760	49072663	904	7	37.307	0.6286	0.6566	0.4525	0.5502	0.3467	0.5936	Intron	ENSG00000139620	KANSL2
DMR_57037	Human	NeuN+ and OLIG2+	hyper	chr14	102784024	102784296	273	6	37.3061	0.356	0.5532	0.1898	0.3333	0.0888	0.27	Promoter	ENSG00000022976	ZNF839
DMR_57038	Human	NeuN+ and OLIG2+	hyper	chr3	123680555	123680866	312	5	37.2974	0.2527	0.3766	0.1165	0.2022	0.0922	0.2662	Promoter	ENSG00000175455	CCDC14
DMR_57039	Human	NeuN+ and OLIG2+	hyper	chr4	16083256	16083734	479	6	37.2336	0.5318	0.6694	0.3855	0.4933	0.292	0.1461	Intron	ENSG00000007062	PROM1
DMR_57040	Human	NeuN+ and OLIG2+	hyper	chr10	129600841	129601434	594	6	37.1716	0.5722	0.745	0.3846	0.3973	0.1388	0.1037	Distal Intergenic	ENSG00000186766	FOXI2
DMR_57041	Human	NeuN+ and OLIG2+	hyper	chr1	236768453	236768607	155	6	37.1641	0.7626	0.8525	0.5965	0.7121	0.4747	0.4772	Promoter	ENSG00000119285	HEATR1
DMR_57042	Human	NeuN+ and OLIG2+	hyper	chr14	95619685	95620745	1061	6	37.1625	0.8175	0.482	0.6652	0.2024	0.6272	0.2844	Intron	ENSG00000100697	DICER1
DMR_57043	Human	NeuN+ and OLIG2+	hyper	chr6	155448017	155448476	460	7	37.1054	0.865	0.6908	0.7628	0.4021	0.5085	0.2665	Intron	ENSG00000146426	TIAM2
DMR_57044	Human	NeuN+ and OLIG2+	hyper	chr18	58877242	58877858	617	7	37.0977	0.8593	0.6165	0.7466	0.357	0.7535	0.2685	Distal Intergenic	ENSG00000101542	CDH20
DMR_57045	Human	NeuN+ and OLIG2+	hyper	chr8	6277985	6278417	433	6	37.0973	0.9105	0.8511	0.8087	0.7348	0.7426	0.7274	Intron	ENSG00000147316	MCPH1
DMR_57046	Human	NeuN+ and OLIG2+	hyper	chr16	64614703	64614943	241	5	37.0718	0.9449	0.9139	0.8232	0.5742	0.8239	0.5084	Distal Intergenic	ENSG00000140937	CDH11
DMR_57047	Human	NeuN+ and OLIG2+	hyper	chr18	53503073	53503387	315	5	37.0081	0.9255	0.8539	0.7144	0.7422	0.773	0.4967	Distal Intergenic	ENSG00000196628	TCF4
DMR_57048	Human	NeuN+ and OLIG2+	hyper	chr12	49075020	49075125	106	5	36.9359	0.1749	0.2645	0.0483	0.0676	0.026	0.0633	Intron	ENSG00000139620	KANSL2
DMR_57049	Human	NeuN+ and OLIG2+	hyper	chr19	6111321	6111541	221	5	36.933	0.5247	0.8713	0.1676	0.2639	0.2089	0.3154	Promoter	ENSG00000087903	RFX2
DMR_57050	Human	NeuN+ and OLIG2+	hyper	chr18	61090461	61091854	1394	4	36.8798	0.9191	0.9219	0.7848	0.8111	0.7142	0.7486	Promoter	ENSG00000119541	VPS4B
DMR_57051	Human	NeuN+ and OLIG2+	hyper	chr14	50349982	50350361	380	7	36.792	0.8888	0.7173	0.7575	0.3918	0.7689	0.3621	Distal Intergenic	ENSG00000165527	ARF6
DMR_57052	Human	NeuN+ and OLIG2+	hyper	chr8	36448835	36449579	745	6	36.7893	0.9088	0.823	0.7745	0.5825	0.8193	0.4894	Distal Intergenic	ENSG00000215262	KCNU1
DMR_57053	Human	NeuN+ and OLIG2+	hyper	chr8	40062408	40062763	356	4	36.7737	0.6783	0.7478	0.4068	0.4335	0.4992	0.0742	Distal Intergenic	ENSG00000176907	TCIM
DMR_57054	Human	NeuN+ and OLIG2+	hyper	chr11	88555715	88556318	604	5	36.756	0.556	0.7879	0.412	0.4612	0.347	0.4608	Intron	ENSG00000168959	GRM5
DMR_57055	Human	NeuN+ and OLIG2+	hyper	chr5	136156782	136157301	520	5	36.7195	0.9	0.8446	0.6881	0.667	0.7893	0.2383	Distal Intergenic	ENSG00000069018	TRPC7
DMR_57056	Human	NeuN+ and OLIG2+	hyper	chr17	6940231	6940436	206	6	36.718	0.7976	0.8121	0.6065	0.6891	0.5903	0.688	Intron	ENSG00000174327	SLC16A13
DMR_57057	Human	NeuN+ and OLIG2+	hyper	chr1	109202997	109203155	159	4	36.6977	0.8533	0.9158	0.5431	0.7423	0.3394	0.6512	Intron	ENSG00000162639	HENMT1
DMR_57058	Human	NeuN+ and OLIG2+	hyper	chr1	88065577	88065985	409	7	36.6771	0.8847	0.7455	0.7844	0.5853	0.8278	0.5648	Distal Intergenic	ENSG00000143013	LMO4
DMR_57059	Human	NeuN+ and OLIG2+	hyper	chr2	9239605	9239808	204	5	36.6512	0.7908	0.6616	0.5721	0.3297	0.4233	0.3924	Distal Intergenic	ENSG00000143797	MBOAT2
DMR_57060	Human	NeuN+ and OLIG2+	hyper	chr6	80715030	80715317	288	6	36.6087	0.2757	0.2695	0.1301	0.1461	0.1964	0.1361	Intron	ENSG00000112742	TTK
DMR_57061	Human	NeuN+ and OLIG2+	hyper	chr7	26191110	26191316	207	5	36.5568	0.9132	0.9081	0.6405	0.7174	0.3966	0.7695	Promoter	ENSG00000050344	NFE2L3
DMR_57062	Human	NeuN+ and OLIG2+	hyper	chr4	174098075	174098375	301	4	36.5516	0.7849	0.7087	0.6691	0.3295	0.2466	0.4282	Intron	ENSG00000109586	GALNT7
DMR_57063	Human	NeuN+ and OLIG2+	hyper	chr12	5346853	5348286	1434	6	36.5442	0.9271	0.847	0.7821	0.7312	0.7932	0.7621	Distal Intergenic	ENSG00000185652	NTF3
DMR_57064	Human	NeuN+ and OLIG2+	hyper	chr10	15902689	15902887	199	6	36.493	0.4205	0.507	0.2461	0.3206	0.1587	0.243	Promoter	ENSG00000148481	MINDY3
DMR_57065	Human	NeuN+ and OLIG2+	hyper	chr5	10902788	10903086	299	5	36.4443	0.9389	0.5163	0.7579	0.3467	0.7267	0.3399	Distal Intergenic	ENSG00000164236	ANKRD33B
DMR_57066	Human	NeuN+ and OLIG2+	hyper	chr6	166493474	166493694	221	6	36.4277	0.7866	0.6342	0.6063	0.3842	0.5535	0.4129	Distal Intergenic	ENSG00000164458	TBXT
[truncated: 23,169 more rows]

## Sheet: Supplementary Data 9
DEG type	DMR-gene type	# of genes1	Odds ratio	P-value
[truncated: 9 more rows]

[truncated: 10 more sheets: Supplementary Data 10, Supplementary Data 11, Supplementary Data 12, Supplementary Data 13, Supplementary Data 14, Supplementary Data 15, Supplementary Data 16, Supplementary Data 17, Supplementary Data 18, Supplementary Data 19]
