# Supplementary material for: Evolution of DNA methylation in the human brain
Source: Nat Commun. 2021 Apr 1;12:2021. doi: 10.1038/s41467-021-21917-7 (PMC8017017; doi:10.1038/s41467-021-21917-7)
Supplement: Supplementary file 6 — Source Data [file 41467_2021_21917_MOESM6_ESM.xlsx]

## Sheet: Figure1A
ctype	species	celltype	M_level	value
CG	Chimpanzee	NeuN+	M1	0.0605019
CG	Chimpanzee	NeuN+	M2	0.0283792
CG	Chimpanzee	NeuN+	M3	0.0440568
CG	Chimpanzee	NeuN+	M4	0.0797042
CG	Chimpanzee	NeuN+	M5	0.787358
CG	Chimpanzee	OLIG2+	M1	0.0851621
CG	Chimpanzee	OLIG2+	M2	0.0363032
CG	Chimpanzee	OLIG2+	M3	0.042422
CG	Chimpanzee	OLIG2+	M4	0.0845448
CG	Chimpanzee	OLIG2+	M5	0.751568
CG	Human	NeuN+	M1	0.0636543
CG	Human	NeuN+	M2	0.0350399
CG	Human	NeuN+	M3	0.0440248
CG	Human	NeuN+	M4	0.0768599
CG	Human	NeuN+	M5	0.780421
CG	Human	OLIG2+	M1	0.0859742
CG	Human	OLIG2+	M2	0.0361409
CG	Human	OLIG2+	M3	0.0430698
CG	Human	OLIG2+	M4	0.0832095
CG	Human	OLIG2+	M5	0.751606
CG	Macaque	NeuN+	M1	0.0628731
CG	Macaque	NeuN+	M2	0.0326606
CG	Macaque	NeuN+	M3	0.04821
CG	Macaque	NeuN+	M4	0.0912081
CG	Macaque	NeuN+	M5	0.765048
CG	Macaque	OLIG2+	M1	0.0946824
CG	Macaque	OLIG2+	M2	0.0387443
CG	Macaque	OLIG2+	M3	0.0495336
CG	Macaque	OLIG2+	M4	0.0986625
CG	Macaque	OLIG2+	M5	0.718377
CG	Mouse	NeuN+	M1	0.0668786
CG	Mouse	NeuN+	M2	0.0398256
CG	Mouse	NeuN+	M3	0.0510724
CG	Mouse	NeuN+	M4	0.129863
CG	Mouse	NeuN+	M5	0.71236
CG	Mouse	OLIG2+	M1	0.0618114
CG	Mouse	OLIG2+	M2	0.053929
CG	Mouse	OLIG2+	M3	0.0791754
CG	Mouse	OLIG2+	M4	0.20302
CG	Mouse	OLIG2+	M5	0.602064
CH	Chimpanzee	NeuN+	M1	0.927214
CH	Chimpanzee	NeuN+	M2	0.0424768
CH	Chimpanzee	NeuN+	M3	0.0176108
CH	Chimpanzee	NeuN+	M4	0.00921778
CH	Chimpanzee	NeuN+	M5	0.0034807
CH	Chimpanzee	OLIG2+	M1	0.997431
CH	Chimpanzee	OLIG2+	M2	0.00207474
CH	Chimpanzee	OLIG2+	M3	0.000385088
CH	Chimpanzee	OLIG2+	M4	9.47683e-05
CH	Chimpanzee	OLIG2+	M5	1.43619e-05
CH	Human	NeuN+	M1	0.923187
CH	Human	NeuN+	M2	0.0447479
CH	Human	NeuN+	M3	0.0188279
CH	Human	NeuN+	M4	0.0100636
CH	Human	NeuN+	M5	0.00317395
CH	Human	OLIG2+	M1	0.997532
CH	Human	OLIG2+	M2	0.0019847
CH	Human	OLIG2+	M3	0.000372996
CH	Human	OLIG2+	M4	9.12821e-05
CH	Human	OLIG2+	M5	1.90448e-05
CH	Macaque	NeuN+	M1	0.945024
CH	Macaque	NeuN+	M2	0.0336145
CH	Macaque	NeuN+	M3	0.0129135
CH	Macaque	NeuN+	M4	0.00624804
CH	Macaque	NeuN+	M5	0.00220031
CH	Macaque	OLIG2+	M1	0.998449
CH	Macaque	OLIG2+	M2	0.00108843
CH	Macaque	OLIG2+	M3	0.000288662
CH	Macaque	OLIG2+	M4	0.000125214
CH	Macaque	OLIG2+	M5	4.84336e-05
CH	Mouse	NeuN+	M1	0.958846
CH	Mouse	NeuN+	M2	0.0290047
CH	Mouse	NeuN+	M3	0.00708704
CH	Mouse	NeuN+	M4	0.00363395
CH	Mouse	NeuN+	M5	0.00142835
CH	Mouse	OLIG2+	M1	0.988559
CH	Mouse	OLIG2+	M2	0.0102178
CH	Mouse	OLIG2+	M3	0.000827
CH	Mouse	OLIG2+	M4	0.000345807
CH	Mouse	OLIG2+	M5	5.05412e-05

## Sheet: Figure1B
	PC1	PC2	PC3	PC4	PC5	PC6	PC7	PC8	PC9	PC10	PC11	PC12	PC13	PC14	PC15	PC16	PC17	PC18	PC19	PC20	PC21	PC22	PC23	PC24	PC25	PC26	PC27	PC28	PC29	PC30	Species	CellType
AN03398_Control_NeuN	-112.645	-58.7908	33.6218	18.54	-5.27356	5.39412	-3.33297	18.711	-26.1995	18.2632	-4.18102	8.99042	-0.248576	-22.8949	-1.25384	6.61174	-24.9167	2.39268	-16.2671	0.819318	-8.03047	3.02776	-4.56669	6.3078	-5.4091	11.9957	-21.7867	20.4035	-6.59698	3.14162	Human	NeuN
AN16799_Control_NeuN	-176.405	-66.8967	59.9204	23.1116	-43.9746	-0.746213	-8.0429	50.5655	-174.858	-14.9279	100.185	-82.3092	-5.18769	66.0459	29.2634	7.60316	24.4387	2.0069	3.19816	-2.13071	-10.5065	-14.7987	-25.8909	9.09627	4.85441	-33.6661	6.25529	-17.9824	6.69274	-13.0661	Human	NeuN
Miami0001_Control_NeuN	-171.664	-56.0866	45.6556	11.342	-18.417	2.79227	-2.43168	16.2114	-41.8722	12.4112	13.6706	-10.24	-1.59484	-3.27635	0.151212	3.34892	-8.41101	0.371914	-7.39589	1.37051	0.310193	0.680099	-2.78167	4.72921	-4.9886	12.5088	-8.36244	11.6294	-2.26551	-1.06798	Human	NeuN
X3545_Control_NeuN	-122.732	-54.4367	26.8228	13.3936	4.90773	13.3071	-9.60699	50.3911	-81.6103	34.4552	15.5682	0.382687	-2.46839	-18.4094	1.67752	8.86388	-36.1266	1.01324	-24.9696	2.11597	-1.02791	5.91518	-2.17298	9.22875	-1.78579	23.1532	-38.2245	38.4039	-6.43872	9.40713	Human	NeuN
AN15240_Control_NeuN	-202.38	-63.3527	65.3399	17.0063	-41.602	-7.21155	4.87464	-17.8524	2.30532	-8.20082	9.40314	-14.295	-0.514421	3.92999	-3.80294	-1.64083	11.4587	-0.131056	7.66724	-1.08773	2.06009	-1.56094	-1.57728	0.432063	-7.18332	0.561967	11.5917	-9.91469	-4.53735	-0.308748	Human	NeuN
X1541_Control_NeuN	-185.823	-61.127	60.4943	16.3857	-34.4369	-5.23464	3.45823	-11.561	0.305446	-1.32769	3.61408	-5.7908	-0.141169	-4.79263	-4.04407	-0.835536	-0.0129814	0.0422153	0.529148	0.474553	0.800654	-0.372079	0.107802	1.90206	-11.0444	-0.596634	4.59067	-1.70856	-6.77801	-3.61637	Human	NeuN
X3586_Control_NeuN	-192.685	-63.1419	62.4186	16.551	-36.9437	-5.5131	3.87535	-12.5672	-0.474707	-4.20299	7.61208	-10.3233	-0.494042	-0.673876	-4.35211	-0.740075	6.25318	0.314613	4.66015	-0.985036	0.517577	-1.23788	-0.770395	-0.0023171	-6.64768	1.72204	5.06671	-7.10607	-4.93468	1.05329	Human	NeuN
X1532_Control_NeuN	-180.59	-63.1067	60.4215	18.4382	-36.4116	-6.17509	4.74737	-17.2945	9.31757	-4.69174	1.28926	-5.38278	-0.0394371	-4.29086	-5.09224	-0.998156	3.92701	0.342341	3.86217	-0.416289	0.323053	-0.598418	-0.407637	0.828196	-10.7552	-1.4573	7.7501	-5.41807	-8.85073	-1.13745	Human	NeuN
X3611_Control_NeuN	-92.733	-73.6603	42.277	32.6368	-26.0555	-2.66121	4.2346	-15.7006	9.73941	-7.69687	4.14674	-10.4898	-0.840366	3.53426	-2.93745	-1.05227	12.3487	-0.689202	8.45107	0.870809	2.25789	-1.35458	-0.256041	-0.712663	-5.19663	6.67082	16.1669	-6.0878	-4.89621	1.0965	Human	NeuN
AN10090_Control_NeuN	-173.263	-64.1501	58.5096	19.656	-33.0458	-5.20284	4.66806	-16.5116	12.1539	-2.77336	-1.67958	-3.09766	-0.101469	-6.10658	-5.35939	-2.12603	2.23105	-0.187474	2.79093	1.40028	2.25767	-0.121545	2.27895	-0.213647	-9.0405	2.03213	8.31893	-2.47134	-4.41377	-3.66122	Human	NeuN
X1531_Control_NeuN	-190.128	-59.5347	57.5804	11.9248	-30.0621	-4.23044	3.2427	-9.79591	5.4289	1.62673	-0.275327	-0.572638	-0.348637	-9.45133	-6.46715	-0.0533967	-1.73867	-0.714769	0.619681	-0.467132	2.73242	1.77589	1.23242	-0.264731	-7.38576	4.72633	1.88462	-1.23305	-6.25249	2.45852	Human	NeuN
X3590_Control_NeuN	-156.938	-63.8537	53.5064	20.1181	-28.1108	-3.20965	3.41104	-11.6938	8.35401	0.201772	-2.94157	-0.352808	-0.05358	-9.80024	-4.90311	0.0628287	-1.96919	0.623884	-0.0595523	0.422018	-0.121371	0.38794	-0.224884	1.26254	-8.26809	5.59815	2.90136	0.627947	-7.01615	0.0987257	Human	NeuN
X4615_Control_NeuN	-175.862	-62.1284	56.031	16.5072	-29.616	-4.12973	3.52841	-12.688	9.92709	0.877374	-3.40933	-0.676417	-0.144331	-10.3417	-6.24053	-1.14829	-0.495833	0.416521	0.934412	1.02494	0.304806	0.710589	0.815656	0.764311	-7.22111	6.51187	2.80273	-0.175023	-5.83376	2.1225	Human	NeuN
X1538_Control_NeuN	-186.652	-63.1463	65.6861	17.9835	-40.2253	-9.07807	6.59198	-25.8454	24.6759	-7.71501	-5.19089	-0.787781	0.627986	-7.95385	-6.5123	-2.26119	2.95054	0.365727	3.70307	-0.734918	-2.37725	-1.63285	-0.124712	0.00859104	-12.3698	-8.2661	7.87611	-10.899	-7.00604	-5.70842	Human	NeuN
X1524_Control_NeuN	-145.54	-56.4985	42.6583	14.2091	-9.74122	2.57005	-1.44285	8.69656	-8.02968	19.5645	-13.5835	18.7278	0.767758	-30.8951	-5.63631	3.08922	-32.7605	0.754647	-20.8697	2.92681	-3.16526	5.05728	1.99927	6.34751	-12.3148	6.64136	-36.2277	32.3724	-9.2043	-4.0025	Human	NeuN
X1534_Control_NeuN	-186.505	-59.135	63.9953	16.8915	-39.1665	-9.55208	6.1205	-24.1411	22.1176	-9.61078	-2.40319	0.0734349	0.475172	-8.52376	-5.78906	-0.0138172	0.370734	-0.93742	1.54599	-0.21976	0.566885	-1.09232	0.690744	-1.37739	-12.913	-11.7955	10.3695	-8.9022	-6.02577	-8.24929	Human	NeuN
X1525_Control_NeuN	-162.098	-62.4972	56.8973	19.5577	-31.4187	-5.85551	4.46832	-16.8978	15.816	-3.65004	-5.90144	1.51054	0.62824	-11.6192	-5.17102	0.296361	-2.36761	0.405054	-0.362912	-0.345878	-3.86827	-1.41205	-1.4848	0.9355	-10.1582	-3.22905	3.59116	-4.59214	-5.59114	-4.43391	Human	NeuN
X1539_Control_NeuN	-177.266	-60.388	59.1166	16.354	-31.2912	-5.34156	4.3733	-15.7386	15.9977	0.965613	-8.07539	4.9825	0.85185	-14.4612	-6.75218	-1.65305	-7.91623	0.0752912	-4.02871	1.08774	0.85315	0.953133	2.91675	1.00066	-15.9672	-4.16332	1.92838	3.44156	-8.55348	-9.32747	Human	NeuN
X3602_Control_NeuN	-161.814	-59.4256	47.0654	14.6293	-15.8042	1.49656	-0.128219	4.68288	-6.28637	14.5899	-7.42108	9.5657	0.0951029	-19.3691	-5.35526	0.284913	-18.3779	0.724586	-10.1108	2.14236	1.93277	4.03714	4.01173	2.69531	-9.24527	5.42696	-9.69192	13.5963	-5.25864	-0.889851	Human	NeuN
X1527_Control_NeuN	-180.704	-60.7187	60.6271	16.5456	-34.2131	-6.82709	4.93121	-20.7921	19.8132	-3.33111	-6.46433	2.60357	0.551081	-11.5725	-6.48682	-1.54465	-2.57827	-0.965964	-0.50471	0.756139	1.00621	-0.77991	1.31874	-0.189913	-12.3213	-5.11858	5.86931	-2.78121	-4.36749	-10.6643	Human	NeuN
X1536_Control_NeuN	-172.444	-62.4789	57.9058	18.1288	-31.2537	-5.2897	4.67599	-17.7795	17.3156	-1.13167	-6.26185	1.8032	0.436442	-10.9949	-6.78856	-1.96004	-1.81997	-0.0838078	0.571661	1.60139	2.39993	0.382415	3.12792	-0.334718	-10.7334	2.40668	5.28664	-1.14067	-6.84663	-4.51781	Human	NeuN
AN05483_Control_NeuN	-173.861	-63.5429	56.2454	17.7719	-29.7778	-3.861	3.70945	-12.4422	10.341	1.26802	-3.32862	-0.130157	-0.276604	-10.3249	-6.95913	-1.54295	-1.15373	0.546798	1.14898	0.127255	2.33153	1.72694	3.20093	-0.032755	-8.18145	6.47373	2.69176	-0.3901	-6.68892	2.37418	Human	NeuN
X1533_Control_NeuN	-175.392	-62.4091	59.1152	16.9198	-32.9109	-3.59942	3.90319	-10.7545	6.23272	3.54908	-3.24849	2.24984	-0.168832	-24.9537	-12.5862	1.5552	-15.7319	0.163871	-8.63744	2.15475	9.96575	14.9813	30.9102	-26.3265	189.216	-14.7239	1.63211	-3.73933	2.7745	-1.04955	Human	NeuN
X1535_Control_NeuN	-173.277	-61.678	56.6251	17.6452	-30.9929	-3.97203	3.67829	-12.5753	9.96442	2.21152	-4.35985	2.2302	-0.456027	-17.2631	-9.44072	-0.166505	-7.63613	-0.509801	-2.10303	0.715857	3.06931	2.77669	4.39994	0.259502	-13.9738	12.3322	2.45359	1.64576	-27.0078	24.995	Human	NeuN
X1537_Control_NeuN	-117.653	-66.5227	46.1271	25.7031	-23.3454	-3.61348	3.70466	-12.6899	14.547	-0.794878	-8.56702	4.44123	0.521476	-16.4996	-6.03014	1.02672	-7.22768	1.70383	-4.5967	-0.348624	-7.77182	-2.3895	-5.02445	1.41917	-11.5506	5.74707	-3.20306	-4.03595	162.916	35.2224	Human	NeuN
X3590_Control_Olig2	156.493	-88.3719	-17.3075	64.2044	20.8967	13.7764	-7.65316	36.2443	-69.1866	4.55903	31.2181	-24.0115	-3.33921	19.6489	13.2733	7.89485	3.6855	-1.00534	-2.75611	2.11619	-1.58142	-3.38764	-11.3055	5.67357	8.98614	25.7641	-0.914055	17.6554	1.35133	5.9789	Human	Olig
X3611_Control_Olig2	161.953	-91.6387	-20.0631	63.7563	21.7265	14.8058	-5.38282	24.901	-39.0138	6.62112	16.1516	-13.6213	-2.84534	11.0567	6.19068	4.68668	3.66806	-2.71184	-0.148724	4.62028	6.63953	0.777105	-0.99153	1.29835	4.70999	27.1684	9.73549	14.8063	1.34422	4.65393	Human	Olig
X1525_Control_Olig2	191.287	-98.0795	-17.6024	72.2329	20.5137	6.80227	-1.28461	4.7904	-3.06098	-2.73202	5.3756	0.570939	-0.869854	8.39559	3.19857	-1.61931	4.9737	-1.16303	3.29006	-1.59339	5.76645	1.18181	3.46166	-1.54435	-0.37648	-2.94375	-1.50855	-2.23038	-1.41281	0.861265	Human	Olig
Miami0001_Control_Olig2	189.327	-93.6646	-17.9641	64.495	20.4902	5.19537	-0.989104	3.30285	2.52827	-1.87859	-0.431947	1.75719	-0.476942	4.44003	2.3977	-0.31225	3.97033	-2.62219	1.46393	1.74274	5.54159	0.837273	1.3321	-0.686941	1.01227	6.27082	4.38813	2.72259	0.255102	-0.645655	Human	Olig
X3545_Control_Olig2	169.81	-90.9657	-15.7351	64.9213	20.9174	6.15721	-2.09899	7.38356	-1.90118	-1.73881	-2.87363	7.75134	0.493322	-3.08768	4.98114	4.22849	-5.11602	3.77945	-3.92469	-5.23193	-14.0953	-3.37817	-9.94549	3.41268	2.36749	-5.1478	-13.9769	-1.11541	-0.760995	3.52594	Human	Olig
X1536_Control_Olig2	198.192	-99.3209	-19.3709	75.6185	22.6217	7.70936	0.0308387	-2.23105	14.8249	-4.36576	-2.83594	5.22853	-0.258941	6.55634	1.43139	-4.28817	8.84912	-4.38944	6.85481	5.43387	18.2647	3.46126	12.9007	-6.46916	-1.24924	14.8506	22.0485	7.99908	-2.44875	-5.52868	Human	Olig
X3586_Control_Olig2	193.635	-99.6226	-17.1542	73.2239	21.0812	5.31625	0.136805	-2.31	13.5725	-4.86989	-2.4774	9.08411	0.401691	3.18787	1.17685	-2.59512	3.45993	0.739054	3.54526	-4.01057	3.56431	1.36136	4.88223	-1.69139	-1.4778	-9.50077	-5.2914	-7.1037	-2.7466	1.65134	Human	Olig
AN15240_Control_Olig2	195.198	-98.0576	-18.1448	70.3643	20.2931	8.22038	-0.558905	3.13288	2.44417	-0.51047	1.35297	-3.72983	-1.35665	8.34043	2.16725	-3.87451	7.84247	-5.55921	4.0789	6.8003	13.9027	3.43162	4.74277	-2.89728	0.43685	13.8715	17.3048	6.36234	1.51043	-0.918663	Human	Olig
AN16799_Control_Olig2	205.622	-102.772	-15.5671	76.6217	16.5178	6.98038	-1.26259	7.95642	-22.9186	-9.60295	20.7983	-16.7571	-0.664796	26.3872	9.61971	-5.14851	16.4616	-4.25226	7.87946	5.63907	12.1972	-0.335667	2.34781	-3.59492	1.95436	-6.34711	18.9457	-4.12942	3.64089	-6.80383	Human	Olig
X3602_Control_Olig2	186.639	-96.5609	-17.9464	69.8958	21.1192	6.32503	-0.472969	0.194468	11.1111	-2.94239	-4.54172	7.42114	0.369489	0.802927	1.71773	-0.10233	1.55054	0.626933	1.52113	-1.11216	0.428081	0.566845	1.17272	-0.617759	-0.207118	0.594913	-0.486731	0.155154	-0.922726	0.834105	Human	Olig
AN03398_Control_Olig2	190.26	-97.9147	-16.3888	71.4797	20.1912	3.6493	-0.0859324	-2.06025	12.6268	-5.74321	-3.8934	11.2943	0.95465	0.818889	2.37061	-0.705024	0.516662	2.43231	1.40172	-6.10044	-4.18543	-0.0860047	0.5409	-0.35651	-0.914121	-13.5858	-10.4803	-7.56213	-3.04738	1.52507	Human	Olig
X1541_Control_Olig2	196.89	-99.1448	-17.9484	71.6624	21.1354	5.76508	-0.113191	-2.02636	14.0494	-1.32093	-4.2005	5.91353	-0.00102891	3.77824	-0.0116487	-5.33425	4.55356	-1.43877	4.01372	1.5472	9.06946	2.77112	7.21045	-2.1674	-1.78798	1.68561	3.53928	0.966679	-1.44954	0.497707	Human	Olig
X1538_Control_Olig2	167.883	-87.2474	-11.3274	62.548	19.4719	0.820361	-0.36799	-0.457999	12.7375	-5.40442	-13.2423	16.6682	1.73717	-10.7558	4.9648	3.38287	-9.84259	6.35735	-6.82139	-10.605	-26.5886	-5.48193	-15.5753	5.7703	-0.389183	-24.4781	-23.4476	-13.2124	-2.7116	0.208851	Human	Olig
X1539_Control_Olig2	185.101	-94.8203	-15.8116	69.1612	20.4244	3.51902	-0.149219	-2.2672	14.4315	-5.65557	-6.24749	12.7725	0.800168	-2.04708	2.14274	1.00336	-0.715135	2.77513	0.608746	-7.40987	-4.65302	-0.448168	-1.32761	-0.0111047	-1.3647	-15.3194	-12.0476	-8.42405	-3.48589	0.443095	Human	Olig
AN10090_Control_Olig2	207.262	-99.8191	-18.4992	76.3059	21.8803	7.44196	0.870239	-5.34867	20.0149	-4.19382	-3.86043	1.08872	-0.854919	8.09619	1.05853	-7.19232	11.6712	-8.30189	7.96037	12.0917	24.6633	4.75929	15.5026	-7.05833	-1.70499	24.1993	34.3016	13.459	0.764036	-6.67302	Human	Olig
X1527_Control_Olig2	188.062	-93.1866	-14.0991	68.8176	19.9329	2.55316	0.69811	-4.57631	17.7921	-7.5588	-8.45049	11.2515	0.753913	-1.92936	3.32978	-0.0110246	0.654638	0.318244	0.263053	-3.30644	-3.3006	-1.13783	-2.46442	-0.471609	-0.417374	-12.2792	-4.76569	-6.79134	-0.772855	-3.94699	Human	Olig
X1524_Control_Olig2	164.081	-85.8031	-12.4538	62.8957	21.1308	-0.739217	-0.965669	-1.95407	18.6314	-9.47992	-21.3518	24.7225	3.76217	-19.6448	8.34719	7.93799	-18.1637	12.0192	-13.7964	-15.7599	-58.1975	-14.1601	-39.1399	13.5388	1.51547	-76.3591	-78.2851	-42.3603	-6.7199	-8.55171	Human	Olig
AN05483_Control_Olig2	198.239	-100.913	-19.5736	73.4355	21.5066	7.53924	-0.0893728	-0.801638	11.9329	-0.643211	-0.950284	3.63962	-0.742672	6.17481	-0.860485	-4.61368	6.83145	-3.08249	5.49811	2.09164	14.4156	4.51726	10.9331	-3.84482	-1.38836	8.74159	7.55397	3.7152	-2.07752	2.72988	Human	Olig
X4615_Control_Olig2	185.568	-95.9285	-18.5604	68.1205	21.9877	8.65155	-0.85263	2.54868	9.36861	0.850777	-5.78707	4.09621	-0.612936	0.176459	1.3101	-0.771121	1.89604	-2.31544	1.35844	3.33557	5.31239	1.84864	2.4131	-0.948817	1.24789	14.0539	8.83596	7.09856	0.795535	1.92572	Human	Olig
X1532_Control_Olig2	187.569	-96.9563	-16.4938	70.2366	19.9258	7.23521	-0.0209209	-1.22289	13.0565	-3.54237	-4.07797	5.64673	-0.0329252	2.76797	1.56142	-1.27364	4.09903	-2.01273	2.84775	1.58708	6.68502	1.81848	3.90627	-2.08709	-0.720691	4.94729	8.00072	1.8995	-1.62177	0.601381	Human	Olig
LULU_ND	-164.407	-43.8931	14.9588	-97.8706	119.642	1.77352	-13.8339	155.927	111.212	-151.342	104.792	-68.7971	-4.6662	-73.0291	-30.8939	-1.9701	-16.8492	0.869441	-6.43122	1.66975	1.36622	3.27202	4.1883	3.87974	-3.01347	0.182087	0.874777	0.249482	-0.494778	0.145	Chimp	NeuN
ANJA_ND	-124.751	-39.7514	-6.95176	-78.5921	77.0352	14.244	-13.9143	81.4861	-44.4957	64.2436	-39.5427	58.2913	1.55576	0.0834787	24.463	8.15685	-72.8991	-0.419543	-65.5283	17.8046	33.1089	44.9257	51.7759	44.311	-17.8652	-43.0279	70.1384	-64.3235	3.14088	-4.48698	Chimp	NeuN
ABBY_ND	-174.09	-43.3391	13.7524	-74.2202	45.685	-1.44142	-2.90524	25.5034	16.1263	15.1499	-23.7471	17.3604	1.99578	47.201	10.3786	-1.97686	26.9344	-31.4932	6.85486	-11.3282	6.1515	-4.09257	-10.8536	-8.3121	3.22676	-3.55907	-12.7888	2.32423	1.1788	-4.17536	Chimp	NeuN
BELEKA_ND	-164.417	-44.3926	7.39264	-74.7908	52.727	3.50365	-5.9123	38.6424	1.40173	25.2166	-23.0858	24.118	2.35796	35.0837	15.6634	-2.38888	11.7601	7.84473	9.60279	-9.20286	8.05095	-0.255102	-4.59733	-6.35682	3.21743	7.02499	-17.8643	14.3011	-3.31918	5.89774	Chimp	NeuN
BJORN_ND	-173.583	-47.0504	16.6472	-113.788	228.889	75.8924	54.6849	-221.726	-72.073	-23.9912	38.9937	-23.7549	-2.83059	-33.7198	-17.2157	1.28823	-10.7074	0.255788	-4.64356	-0.613565	-1.32985	1.28581	1.03117	2.20357	-0.936773	0.0351819	0.826265	-0.296028	-0.169636	0.342068	Chimp	NeuN
OSSABAW_ND	-154.383	-43.8627	5.70377	-77.2488	56.8321	3.77575	-5.78399	39.5888	2.65847	26.4912	-29.483	28.7792	2.80082	33.7752	19.8752	-3.54175	12.7598	2.85238	6.91901	10.7276	5.23326	-2.48982	-6.47719	-8.03987	6.29283	17.635	-36.6512	34.6442	4.23843	10.1374	Chimp	NeuN
DUNCAN_ND	-171.213	-44.1906	10.996	-72.7317	48.9428	2.47356	-4.23882	30.6106	10.2291	18.5135	-22.886	21.2893	2.49881	37.1761	16.5571	-4.59615	20.4386	1.75191	12.449	-0.536495	-2.27565	-6.34927	4.44867	-9.12128	2.82321	6.21871	-12.2857	7.10572	0.124655	1.56815	Chimp	NeuN
LYK_ND	-180.231	-51.5593	24.4265	-77.6938	30.4255	-7.6884	3.48539	-2.08321	50.5177	-13.7763	-16.9923	5.76332	3.49819	72.4139	23.7425	-9.61602	62.7125	1.35177	39.0434	-5.1918	-0.589009	-15.5222	-9.87834	-16.2087	5.02613	-13.3272	18.1749	-25.6539	1.636	-7.1449	Chimp	NeuN
CALLIE_ND	-126.051	-40.1452	-1.54155	-72.7049	53.1954	4.86584	-8.09725	44.8926	-11.0798	31.4787	-26.7765	28.9837	2.68302	12.6191	14.3617	3.67309	-9.71582	3.27352	-7.17767	1.23347	-9.35229	-2.77103	-7.09936	-0.257189	4.31277	15.941	-17.1822	23.876	-0.399355	2.37894	Chimp	NeuN
MELISSA_ND	-171.377	-47.4857	17.8797	-71.5064	36.7447	-4.6554	-0.670336	12.9008	29.2082	2.42443	-20.6221	13.7526	3.41016	49.8039	18.3792	-5.72171	35.6541	0.55435	20.9286	-4.20825	-4.3842	-10.3291	-8.32489	-9.20966	3.33328	-7.24135	4.16032	-8.33011	0.546578	-3.97031	Chimp	NeuN
Roger_ND	-154.588	-46.5107	10.9777	-74.5191	41.8484	-2.63798	-2.32697	20.6625	22.8121	10.1747	-25.387	19.4242	3.27492	40.2761	17.9105	-4.27076	25.4779	3.51339	16.1778	-2.03287	-8.19699	-9.27387	-7.97735	-7.09522	3.70442	-2.90602	0.193374	4.23289	0.124386	-1.51486	Chimp	NeuN
LULU_OD	205.201	-80.1664	-65.0986	-129.995	-61.0051	-81.3663	2.81801	-46.3474	38.4316	51.5863	203.799	134.408	-1.33659	-19.6866	56.3177	-4.42689	5.12817	-8.27903	-1.56996	1.87326	7.93666	3.53762	-3.83418	1.73189	0.486651	2.64542	-3.22721	2.16699	1.02692	-0.201904	Chimp	Olig
ANJA_OD	181.684	-72.9621	-57.6387	-125.038	-61.0159	-95.5981	-4.44544	-14.7484	-128.48	-205.799	-83.7103	92.1601	-4.55373	-16.9477	6.15053	-12.8263	5.30546	-8.82024	4.23649	1.11547	18.9633	6.91908	9.87411	-2.90309	-1.88845	7.1389	-2.49452	4.3823	-0.296352	1.57426	Chimp	Olig
ABBY_OD	199.107	-77.5725	-58.2232	-109.362	-30.5013	-40.3073	0.409701	-12.7159	12.8242	30.9179	-7.13045	-49.0982	-4.4843	28.5082	-87.1808	10.5927	2.81799	-173.489	-46.5004	-47.8943	17.9977	13.8398	-16.929	9.27934	-0.483408	-9.01769	-12.8805	-1.19855	0.929305	0.394056	Chimp	Olig
BELEKA_OD	191.19	-79.3002	-59.7697	-109.218	-28.6575	-36.5151	-0.651131	-6.64856	1.02819	32.4459	-2.99088	-37.6377	-2.03211	15.7056	-70.4589	10.2468	-27.7411	116.957	22.8014	-119.906	84.5092	25.5117	-27.9473	4.81437	-2.27508	-7.54145	-6.14384	0.266255	2.96653	-4.44464	Chimp	Olig
BJORN_OD	181.257	-73.0636	-59.6185	-116.265	-27.4231	-47.5455	-0.217663	-16.1801	8.31918	41.7867	-56.8699	-122.012	1.35707	-113.291	167.534	-17.3064	23.465	-16.007	7.13011	-12.3826	23.5506	7.46705	4.98476	-2.94717	-2.26803	-4.75131	-6.76684	-0.950255	0.0159047	0.287418	Chimp	Olig
OSSABAW_OD	200.515	-78.2427	-59.8082	-110.878	-30.6161	-38.2404	0.816529	-16.2157	12.0001	28.3448	-11.8739	-47.9191	-2.01333	11.9456	-61.6638	-3.95083	-6.28224	32.3841	14.5959	174.796	43.5058	20.0876	-46.4493	5.06299	0.119419	-20.4218	-24.2138	-6.89826	0.500494	-0.537245	Chimp	Olig
DUNCAN_OD	195.664	-80.2655	-57.9218	-103.577	-31.6115	-34.1587	-1.34266	-4.14459	-15.5209	25.8306	11.8882	-47.9944	-0.984271	25.2102	-44.4173	0.919663	0.132758	28.837	11.0023	6.02332	-73.7835	-35.295	153.922	-33.9673	-21.8053	-8.63414	-23.0753	0.533347	2.47671	-1.49571	Chimp	Olig
LYK_OD	180.845	-82.9085	-81.5781	-157.354	-144.956	302.574	9.25427	9.4423	13.9035	-32.8577	2.84256	18.4206	1.15926	-1.16879	12.9107	-1.97166	1.95893	-2.86197	-0.402033	-1.33763	1.83568	0.518568	-1.76537	0.276515	-0.500394	-3.24083	-2.23253	-1.20661	0.184285	-0.271477	Chimp	Olig
CALLIE_OD	153.021	-62.9107	-46.5477	-91.331	-9.09694	-29.251	-3.16306	2.70369	2.29487	13.9031	-26.8241	-8.44634	2.53502	-14.3113	-11.3342	24.1256	-26.6944	25.9702	-19.8111	-5.71046	-113.546	-35.2491	-72.2653	22.4515	22.5358	42.3051	77.2334	2.92965	-6.49842	-1.19387	Chimp	Olig
MELISSA_OD	167.609	-67.0675	-45.3782	-84.5285	-11.3561	-26.3275	-1.13245	-3.79259	9.71723	13.1594	-17.5537	-9.36711	2.22884	-2.55484	-15.6661	10.0284	-11.2967	11.7173	-6.7964	-3.28276	-45.2515	-14.8543	-19.1489	6.06784	5.42099	-0.862735	11.7188	-3.92396	-2.08356	0.857481	Chimp	Olig
Roger_OD	188.653	-78.3267	-55.489	-95.3327	-18.1582	-23.891	-0.928929	-2.4507	2.48868	25.9561	-4.31466	-21.5797	-1.24374	5.87932	-25.2793	1.19269	-4.53109	9.73394	1.31729	3.67739	-12.4915	-4.06105	6.86961	0.0739436	1.58529	18.3077	15.5343	6.77524	-3.36371	5.97414	Chimp	Olig
YN08-380_ND	-149.641	132.172	-104.053	27.8406	1.38961	4.25705	-29.1619	7.30487	-23.2749	9.19599	6.8942	-0.913896	-1.87622	-10.4979	-6.71162	-1.21486	3.13696	-2.87692	17.7107	-1.15003	-3.79493	10.3557	3.98818	22.577	5.10445	22.2627	-18.2161	-10.8307	-0.785241	6.89395	Macaque	NeuN
YN09-122_ND	-132.097	132.583	-100.619	24.1793	11.0285	8.75708	-32.1821	21.6839	-34.956	24.7108	2.03917	14.3931	1.23281	-40.5423	-17.0367	-3.03363	-27.3545	-15.0556	35.5289	-3.8827	-32.9138	82.098	-31.2012	-154.56	-24.2306	-14.4485	21.1185	-0.992089	-0.420578	0.0034321	Macaque	NeuN
YN09-179_ND	-154.636	137.978	-108.163	31.1841	-4.24345	0.23158	-28.4823	-7.13429	-2.29786	-0.969698	4.2116	-2.87844	-0.333328	-2.33204	-4.58071	-3.76491	9.92393	-2.59714	23.6149	-2.17818	-7.35947	15.9489	3.76079	21.5921	3.0449	-2.12549	1.72854	-19.2247	0.904169	13.8681	Macaque	NeuN
YN09-59_ND	-149.157	145.538	-108.3	38.2073	-31.7595	-20.0296	-29.3638	-72.4236	73.7326	-72.7321	11.302	-49.0579	0.362989	130.623	80.9174	23.6902	-125.409	3.92004	-54.5928	5.53761	11.1772	-4.97891	-0.560916	-26.7085	-0.949461	12.0609	-10.685	11.6461	-1.42636	3.74968	Macaque	NeuN
YN11-300_ND	-151.672	143.72	-116.89	34.4968	-5.63607	-0.614639	-34.2541	-13.2938	4.39051	-2.82639	1.27471	-1.96727	-0.770421	-13.4947	-17.616	-14.7809	116.555	49.9433	-167.393	2.36014	13.7177	-12.3953	-3.47896	-35.2822	-4.43397	-3.19135	1.27981	6.05938	-1.77235	3.72745	Macaque	NeuN
YN11-77_ND	-145.954	135.751	-104.664	27.3931	1.66672	3.47131	-27.9056	0.0384347	-6.52427	7.17438	-1.1849	3.63897	-1.4003	-14.0814	-7.98266	-1.50342	3.56626	-4.00489	16.6862	0.631479	-3.65192	9.40343	6.9663	27.84	4.53493	37.6788	-20.5004	-10.2394	21.0676	-120.558	Macaque	NeuN
YN11-78_ND	-124.56	135.237	-97.2357	23.1373	12.5095	8.52849	-32.0364	20.9314	-30.0957	28.0382	-4.50737	21.3278	2.38787	-50.3849	-19.6912	-6.38489	-43.5755	-20.9526	24.2625	3.89372	62.2837	-167.471	-10.2484	-40.5695	-1.3208	-18.1122	15.0243	-8.45264	-1.50456	4.56729	Macaque	NeuN
YN12-335_ND	-160.556	134.26	-110.28	31.0414	-3.78972	1.59001	-29.1446	-4.20247	-7.23626	1.20886	6.28585	-4.69097	-3.59538	-4.13692	-6.49702	19.0129	19.887	-2.37566	29.4359	-2.59194	-4.19297	14.9805	7.11078	36.2238	8.27891	34.1422	-16.5235	-45.8935	-23.1155	93.1469	Macaque	NeuN
YN12-409_ND	-153.135	153.866	-152.861	46.6469	-17.5569	-18.8396	323.04	50.799	-1.83319	1.5699	-2.36769	1.12799	1.51514	4.54505	2.9997	-0.486847	-2.37804	0.740423	-3.94338	0.235562	0.155392	-1.08702	-0.59545	-2.01528	-0.250555	-0.211792	-0.0961302	0.912621	-0.303337	0.477593	Macaque	NeuN
YN12-654_ND	-142.559	133.503	-100.724	26.1099	3.96881	4.54003	-28.2404	5.35779	-12.7684	11.683	-0.930267	5.76222	0.196355	-16.4547	-8.38287	-3.32118	-2.58716	-3.25436	14.794	-0.333867	-3.50663	9.61115	3.47891	9.99229	0.850919	10.0446	-10.297	-2.33596	-2.55753	3.64241	Macaque	NeuN
YN04-200_ND	-146.032	139.279	-101.306	28.8666	-3.54532	0.359155	-25.9154	-7.95554	1.01921	0.0665067	1.05165	-0.846903	-1.46319	-4.09577	-4.65272	-1.95344	8.85559	-2.43095	16.4271	-0.543995	-2.30327	6.73083	4.0012	19.4051	2.62593	7.3916	-0.500731	-8.1247	0.769454	-1.72233	Macaque	NeuN
YN09-72_ND	-158.86	140.622	-107.787	32.7156	-9.94643	-3.55131	-26.2296	-19.1018	14.9147	-9.08632	0.671393	-3.47213	0.0452881	3.72833	-2.5957	-3.94606	13.0951	-1.38049	19.9413	-1.3777	-5.54835	8.40412	4.95296	21.0798	1.27502	-5.84438	2.60128	-12.7608	-1.59275	2.87458	Macaque	NeuN
YN09-173_ND	-143.052	142.698	-104.311	30.9676	-6.38215	-1.9376	-27.6732	-14.9985	10.3525	-4.78682	-1.50868	1.18218	1.62112	-3.66412	-4.6493	-6.57481	10.2894	-3.17221	27.5221	-1.26612	-12.7446	13.261	8.69862	51.3139	0.470056	-93.9892	42.0174	112.642	2.71218	9.58287	Macaque	NeuN
YN11-64_ND	-144.426	141.17	-101.068	30.0201	-6.78955	-2.03286	-25.2997	-13.5974	8.1303	-5.70591	0.377027	-1.95794	-11.7254	-1.06291	-2.62941	3.81347	10.8944	-1.62475	15.8325	-0.616689	-4.14589	5.73709	2.52848	20.9642	2.3014	1.68859	1.30471	-14.8859	1.25379	-4.08405	Macaque	NeuN
YN14-248_ND	-118.339	144.07	-86.6041	25.7044	-2.68221	-0.446694	-23.8735	-9.2615	5.15359	-2.14646	-2.89557	1.3673	2.48532	-6.65631	-3.28321	-2.70263	3.78069	-2.6156	11.1562	0.896459	-6.17533	2.25318	-0.312172	18.6225	2.37125	5.98269	0.0869114	-6.42501	9.19598	-23.9953	Macaque	NeuN
YN08-380_OD	182.863	208.534	88.4623	-14.5607	1.76967	2.95593	3.35755	1.8602	1.2781	3.88096	0.588714	-0.0530884	20.5398	2.92242	-2.55459	-25.5533	-3.33331	0.231791	0.701291	-1.11726	2.77099	6.81417	4.69291	6.30726	1.88044	19.5226	-7.96137	-3.04034	-3.28093	10.1082	Macaque	Olig
YN09-122_OD	181.966	205.988	91.8318	-10.9668	-3.66551	1.61354	0.385363	17.1061	-50.3316	-4.96668	31.2479	-23.3035	20.7638	26.4677	9.2185	-25.639	4.62729	-0.100543	5.95961	-4.45308	-8.60663	8.72538	-11.532	-15.3115	0.585746	-29.5838	5.18882	-19.5029	3.08441	0.512054	Macaque	Olig
YN09-179_OD	180.158	206.358	87.1044	-13.6372	1.3583	1.99051	2.12573	4.06427	-6.96179	1.82489	4.70885	-2.79561	19.7837	6.59407	0.308242	-22.9141	-3.15692	0.594025	1.6385	-2.08343	-2.70288	6.54155	-0.0246763	1.88251	0.190897	-3.25288	-2.26961	-1.61335	-1.45998	8.76812	Macaque	Olig
YN11-300_OD	169.487	202.444	79.2399	-12.3159	1.98294	-0.46574	2.26475	-2.1557	7.68981	-3.90061	-6.80427	5.4377	21.8537	-6.54769	-0.245329	-12.9198	6.44617	7.4904	-25.6429	-1.62195	-10.2705	-5.66104	-9.65301	-1.40593	1.06482	-0.0351182	-3.30248	-2.08801	-0.346886	-1.62705	Macaque	Olig
YN11-77_OD	175.572	205.583	81.2448	-13.8285	2.60838	2.94948	2.64088	0.291693	5.76522	4.32609	-4.78983	1.81441	16.425	-2.10219	-3.26916	-21.0986	-3.92739	-1.1757	-0.776371	1.21521	1.16029	4.30057	3.55394	6.79642	0.733615	19.5869	-5.7083	0.720709	4.11728	-29.0604	Macaque	Olig
YN11-78_OD	175.999	206.451	82.7584	-13.3761	1.9622	1.66788	2.39707	-0.0984339	4.92492	1.70654	-3.3991	3.54943	21.2611	-4.48116	-3.29842	-24.2103	-10.6746	-3.33712	-0.635072	0.512954	10.0771	-32.139	-3.68939	-7.10465	-0.0586772	2.12906	6.08407	-4.86587	-1.52216	5.10026	Macaque	Olig
YN12-335_OD	169.239	204.483	85.3035	-14.6115	2.45802	0.931103	4.13506	0.536456	4.08686	-9.55574	-4.87833	9.03129	51.7054	-16.4304	10.7343	220.471	34.0213	-1.69424	8.84235	9.73773	18.6508	-0.186035	10.948	-10.4213	-4.58117	-6.53636	1.18041	5.46634	1.74484	-6.94218	Macaque	Olig
YN12-654_OD	183.05	209.453	88.1311	-13.7131	0.902695	1.57552	3.08445	-0.600786	4.54813	1.71377	-0.974963	1.43844	21.8425	2.23845	-2.48138	-25.599	-4.1558	0.214665	1.27612	-1.60797	-1.48779	5.73918	1.7224	-1.16255	-1.33067	2.01629	-2.84548	-4.19212	-3.49852	8.9098	Macaque	Olig
YN04-200_OD	183.872	209.335	88.0484	-14.1977	1.42926	2.62535	3.57634	-0.256329	4.6248	1.71209	-1.14587	-0.58738	17.7059	2.39688	-1.74451	-21.6565	-1.67077	-2.06969	0.73984	1.70623	4.57211	4.59936	4.23029	5.24554	0.649013	14.2728	3.16427	2.0554	-0.0833228	1.68047	Macaque	Olig
YN09-72_OD	180.213	206.028	85.1754	-13.4504	0.981454	1.74901	3.05037	-0.717214	4.68736	1.17697	-0.110151	1.9447	19.8073	3.15477	-2.22753	-19.3762	-2.49197	1.09878	2.09388	-2.87949	0.0739479	4.92715	4.44113	3.19597	-0.465594	0.505759	-4.64541	-4.39063	-2.81284	8.16041	Macaque	Olig
YN09-173_OD	183.425	208.835	87.8084	-13.3924	1.01033	0.483017	3.20914	-2.34845	6.81731	-0.624296	-2.25006	1.10065	21.136	3.58931	-0.546117	-25.2248	-4.01367	0.432481	1.06275	-1.26279	-3.45547	4.57203	2.3961	11.0738	-0.193988	-21.3644	7.96308	29.2762	-1.08137	8.87219	Macaque	Olig
YN11-64_OD	179.634	215.463	96.5892	-16.6582	3.76887	4.38328	6.01162	3.13312	7.97965	5.63431	-8.38108	6.80123	-257.48	0.845743	6.56074	24.5391	4.03191	2.09397	1.03154	0.698753	-0.563226	-2.69274	-0.159993	-3.97373	-0.706798	-3.84676	0.178446	1.35737	0.271247	-0.707547	Macaque	Olig
YN14-248_OD	171.526	203.06	79.3464	-13.2048	3.05036	1.8006	1.98022	0.595631	4.59716	2.04379	-4.92082	2.56385	19.6692	-3.31818	-1.69606	-19.6264	-5.79499	-0.776089	-2.38756	1.09756	-2.89467	0.807653	-1.88735	5.66003	1.86327	12.6745	-1.39812	1.26262	3.47682	-8.70624	Macaque	Olig

## Sheet: Figure1C
	Human_NeuN_1	Human_NeuN_2	Human_NeuN_3	Human_NeuN_4	Human_NeuN_5	Human_NeuN_6	Human_NeuN_7	Human_NeuN_8	Human_NeuN_9	Human_NeuN_10	Human_NeuN_11	Human_OLIG2_1	Human_OLIG2_2	Human_OLIG2_3	Human_OLIG2_4	Human_OLIG2_5	Human_OLIG2_6	Human_OLIG2_7	Human_OLIG2_8	Human_OLIG2_9	Human_OLIG2_10	Human_OLIG2_11	Chimpanzee_NeuN_1	Chimpanzee_NeuN_2	Chimpanzee_NeuN_3	Chimpanzee_NeuN_4	Chimpanzee_NeuN_5	Chimpanzee_NeuN_6	Chimpanzee_NeuN_7	Chimpanzee_NeuN_8	Chimpanzee_NeuN_9	Chimpanzee_NeuN_10	Chimpanzee_OLIG2_1	Chimpanzee_OLIG2_2	Chimpanzee_OLIG2_3	Chimpanzee_OLIG2_4	Chimpanzee_OLIG2_5	Chimpanzee_OLIG2_6	Chimpanzee_OLIG2_7	Chimpanzee_OLIG2_8	Chimpanzee_OLIG2_9	Chimpanzee_OLIG2_10	Macaque_NeuN_1	Macaque_NeuN_2	Macaque_NeuN_3	Macaque_NeuN_4	Macaque_NeuN_5	Macaque_NeuN_6	Macaque_NeuN_7
NeuN_hypo	0.4403	0.3818	0.3482	0.3546	0.3337	0.3219	0.4346	0.3717	0.3567	0.2928	0.4619	0.849	0.8639	0.8692	0.8001	0.8609	0.8625	0.8584	0.8197	0.8512	0.8512	0.8527	0.3234	0.5095	0.3493	0.4054	0.3586	0.3969	0.2508	0.4338	0.5353	0.3639	0.8306	0.8888	0.8411	0.8838	0.8772	0.886	0.8899	0.8373	0.8822	0.8485	0.3798	0.298	0.3877	0.35	0.3355	0.3976	0.3653
NeuN_hypo	0.3143	0.179	0.1527	0.2053	0.194	0.1449	0.1793	0.1597	0.184	0.1615	0.1836	0.7806	0.7887	0.7876	0.7547	0.7871	0.7653	0.7729	0.7849	0.7954	0.7837	0.7923	0.2317	0.1986	0.1591	0.2257	0.2059	0.1918	0.2283	0.2121	0.1505	0.1837	0.8029	0.8302	0.7993	0.8338	0.8177	0.8382	0.8158	0.8019	0.8206	0.8168	0.1258	0.1165	0.1161	0.1467	0.1422	0.2003	0.1393
NeuN_hypo	0.4619	0.3809	0.3709	0.3578	0.3445	0.3342	0.4189	0.3456	0.3705	0.2847	0.4715	0.8398	0.8235	0.8545	0.7106	0.8262	0.8583	0.8161	0.7853	0.8501	0.8104	0.8184	0.346	0.4939	0.3398	0.4229	0.3647	0.3773	0.2714	0.4074	0.5384	0.3292	0.8214	0.888	0.7756	0.8878	0.892	0.8822	0.9011	0.8049	0.8684	0.8776	0.401	0.3194	0.4204	0.3816	0.3582	0.4269	0.4241
NeuN_hypo	0.1706	0.0483	0.0163	0.0559	0.0318	0.0365	0.0428	0.0423	0.0427	0.0265	0.0379	0.6519	0.661	0.6962	0.568	0.6366	0.6825	0.6448	0.6477	0.6904	0.6602	0.6514	0.1072	0.0973	0.056	0.084	0.0672	0.0877	0.0791	0.0869	0.1337	0.0769	0.7463	0.8476	0.6733	0.8496	0.8515	0.8435	0.8442	0.7339	0.7321	0.8557	0.0319	0.0305	0.034	0.0361	0.0458	0.0737	0.0332
NeuN_hypo	0.5063	0.4163	0.4329	0.4441	0.393	0.3676	0.5071	0.4258	0.4424	0.3424	0.5299	0.8916	0.887	0.9064	0.8143	0.8914	0.9055	0.8859	0.8559	0.8962	0.8796	0.8861	0.4252	0.6166	0.4386	0.5164	0.4658	0.5089	0.364	0.5312	0.6636	0.4755	0.8533	0.9089	0.8595	0.9064	0.9027	0.9002	0.9202	0.8642	0.8823	0.8988	0.4382	0.3468	0.4507	0.3906	0.3669	0.4194	0.4113
NeuN_hypo	0.5652	0.4801	0.4979	0.4903	0.4548	0.4554	0.5412	0.4821	0.467	0.4209	0.571	0.9128	0.925	0.931	0.8727	0.9146	0.9275	0.9131	0.8864	0.9137	0.9047	0.9127	0.4546	0.6228	0.4541	0.5182	0.5077	0.5074	0.3608	0.5287	0.7209	0.4933	0.8941	0.9314	0.904	0.9266	0.9178	0.9361	0.9352	0.8915	0.919	0.908	0.4827	0.3583	0.5013	0.4198	0.4365	0.465	0.4835
NeuN_hypo	0.5733	0.4951	0.4963	0.4918	0.485	0.4432	0.5295	0.4851	0.4924	0.4183	0.4933	0.8744	0.8878	0.8679	0.8638	0.868	0.8609	0.8688	0.8747	0.8727	0.8723	0.8722	0.5157	0.5568	0.493	0.5268	0.5152	0.5305	0.5367	0.5196	0.5344	0.5312	0.885	0.9022	0.8865	0.9042	0.8766	0.8939	0.8871	0.8685	0.9009	0.8766	0.3884	0.3782	0.4056	0.4021	0.3893	0.4363	0.4144
NeuN_hypo	0.3398	0.2479	0.2354	0.2712	0.2522	0.2125	0.2347	0.2124	0.2458	0.2044	0.25	0.7401	0.7882	0.7695	0.7443	0.7383	0.7895	0.7262	0.7401	0.7627	0.7613	0.7602	0.226	0.2645	0.2171	0.2686	0.2299	0.2223	0.2334	0.2443	0.213	0.2814	0.7172	0.7407	0.7312	0.71	0.7274	0.7163	0.7195	0.6927	0.7368	0.6539	0.2842	0.2724	0.2877	0.2779	0.3077	0.3031	0.2922
NeuN_hypo	0.6243	0.562	0.5776	0.5765	0.5652	0.5623	0.6153	0.5701	0.5576	0.4957	0.6655	0.9154	0.9314	0.9239	0.9152	0.9062	0.9251	0.9061	0.9116	0.9183	0.9184	0.9234	0.5117	0.7029	0.5809	0.5927	0.6117	0.5936	0.4578	0.6384	0.7274	0.5907	0.9158	0.9183	0.9191	0.9104	0.9053	0.9104	0.901	0.9021	0.9056	0.8917	0.5806	0.4688	0.595	0.5115	0.522	0.5609	0.5703
NeuN_hypo	0.5071	0.4231	0.3955	0.3988	0.405	0.37	0.4691	0.3869	0.4166	0.364	0.5592	0.9238	0.9346	0.9351	0.9279	0.9247	0.9379	0.9388	0.933	0.9379	0.9379	0.9418	0.4089	0.6128	0.4527	0.5233	0.4531	0.5106	0.3133	0.5152	0.659	0.4621	0.9278	0.9485	0.9449	0.936	0.9349	0.9261	0.9298	0.9218	0.9519	0.9261	0.4783	0.4224	0.4838	0.4725	0.4482	0.5075	0.4494
NeuN_hypo	0.4549	0.385	0.3882	0.3956	0.347	0.3305	0.4675	0.3914	0.3847	0.2999	0.4983	0.8293	0.8474	0.8565	0.7725	0.8393	0.8467	0.8348	0.782	0.834	0.823	0.8324	0.3634	0.554	0.3681	0.4244	0.3966	0.4244	0.2675	0.4945	0.6101	0.4009	0.8266	0.8656	0.8237	0.8853	0.8659	0.8485	0.8904	0.8055	0.8593	0.8451	0.4396	0.3593	0.4511	0.4076	0.4272	0.4069	0.4437
NeuN_hypo	0.4738	0.4171	0.4357	0.4294	0.4169	0.4011	0.4473	0.3856	0.4111	0.3758	0.4701	0.7233	0.7345	0.7357	0.6772	0.6972	0.7541	0.7002	0.6752	0.716	0.6988	0.7275	0.3863	0.5259	0.3907	0.4187	0.4427	0.4656	0.3425	0.4838	0.5394	0.4344	0.7714	0.8174	0.7689	0.8032	0.7873	0.7995	0.8252	0.7388	0.7837	0.7372	0.4587	0.3849	0.4317	0.3907	0.4101	0.4214	0.4237
NeuN_hypo	0.6054	0.5312	0.4977	0.5176	0.4852	0.4656	0.5675	0.5088	0.504	0.4393	0.5972	0.9008	0.9117	0.9133	0.8933	0.9081	0.9275	0.9054	0.8939	0.9071	0.9108	0.9113	0.4946	0.6487	0.5146	0.562	0.5506	0.5853	0.4465	0.5694	0.7	0.5388	0.9028	0.9272	0.9142	0.8999	0.9058	0.9155	0.9248	0.882	0.923	0.8987	0.5294	0.4489	0.5669	0.4845	0.4948	0.5218	0.5385
NeuN_hypo	0.5228	0.4285	0.4375	0.4349	0.4401	0.427	0.5097	0.4205	0.4194	0.3605	0.5196	0.8589	0.8787	0.8674	0.852	0.8465	0.8704	0.8533	0.8548	0.8604	0.8497	0.8649	0.3879	0.5943	0.399	0.3963	0.4491	0.4789	0.3497	0.4661	0.597	0.4361	0.8693	0.8831	0.8775	0.8574	0.8391	0.8716	0.8807	0.8324	0.8736	0.8559	0.6299	0.6016	0.6654	0.6074	0.6328	0.6604	0.6527
NeuN_hypo	0.5289	0.465	0.4657	0.465	0.4454	0.4057	0.529	0.4475	0.4802	0.3852	0.5299	0.8957	0.907	0.9134	0.8621	0.9109	0.8988	0.91	0.8795	0.905	0.9002	0.9079	0.4308	0.6158	0.413	0.5463	0.4896	0.5108	0.4067	0.5358	0.6171	0.4774	0.8386	0.9101	0.8765	0.9043	0.8544	0.9098	0.9091	0.8495	0.8972	0.8844	0.5274	0.4174	0.5312	0.4861	0.4633	0.5234	0.4849
NeuN_hypo	0.5883	0.5718	0.5162	0.5586	0.5056	0.5562	0.6313	0.5843	0.5725	0.5123	0.6633	0.8777	0.902	0.8916	0.8447	0.8191	0.8893	0.8083	0.8228	0.8666	0.8603	0.8763	0.4674	0.6423	0.4971	0.5388	0.5299	0.5528	0.3902	0.5242	0.7093	0.5013	0.8423	0.8691	0.8585	0.861	0.8464	0.8388	0.87	0.796	0.854	0.8073	0.5099	0.4161	0.496	0.4805	0.4785	0.4923	0.5053
NeuN_hypo	0.594	0.536	0.4872	0.542	0.509	0.5058	0.5971	0.5371	0.5387	0.4797	0.5927	0.9182	0.9147	0.9112	0.893	0.9047	0.9157	0.8977	0.8943	0.9081	0.9077	0.9162	0.5303	0.6868	0.5245	0.619	0.5743	0.5923	0.4701	0.6149	0.7195	0.5906	0.9197	0.9187	0.912	0.914	0.9198	0.9184	0.9298	0.8827	0.9338	0.9052	0.5299	0.4618	0.5661	0.4993	0.4987	0.531	0.5235
NeuN_hypo	0.6093	0.5127	0.5111	0.4965	0.4859	0.5117	0.5927	0.5437	0.5359	0.4673	0.624	0.8869	0.9055	0.8945	0.868	0.8448	0.9013	0.8221	0.8474	0.8587	0.8503	0.8789	0.4532	0.5966	0.4948	0.5473	0.512	0.5169	0.3709	0.5408	0.6749	0.4649	0.8616	0.8854	0.8698	0.8745	0.8454	0.8497	0.8767	0.8126	0.8788	0.8156	0.5373	0.4704	0.5585	0.559	0.5257	0.5682	0.5628
NeuN_hypo	0.384	0.2988	0.2753	0.3014	0.2841	0.2621	0.3358	0.3074	0.3221	0.2311	0.3605	0.6246	0.6661	0.6644	0.7011	0.655	0.6498	0.6647	0.6925	0.6558	0.6764	0.6608	0.3828	0.4687	0.3804	0.4273	0.3907	0.3883	0.311	0.401	0.4956	0.4034	0.7734	0.7778	0.8053	0.7497	0.7535	0.7423	0.7323	0.7498	0.7761	0.7295	0.4475	0.3748	0.4563	0.4432	0.4271	0.4621	0.4923
NeuN_hypo	0.3833	0.3323	0.3361	0.3398	0.3193	0.3086	0.3713	0.3361	0.3408	0.3237	0.3759	0.5722	0.5783	0.5774	0.5508	0.5654	0.5703	0.5625	0.5562	0.5661	0.5648	0.5619	0.5383	0.6417	0.5393	0.5593	0.57	0.5551	0.5206	0.5894	0.6458	0.5736	0.8925	0.9175	0.8935	0.9124	0.9073	0.9138	0.9042	0.8803	0.9058	0.9018	0.3483	0.2981	0.3406	0.3189	0.3175	0.3305	0.3283
NeuN_hypo	0.613	0.5117	0.5294	0.5337	0.5382	0.5045	0.5957	0.5522	0.5458	0.4694	0.6226	0.9198	0.9163	0.9181	0.9105	0.9155	0.9183	0.9067	0.9169	0.9286	0.9167	0.9175	0.5837	0.7176	0.5924	0.6578	0.6436	0.6617	0.5469	0.6698	0.7673	0.6391	0.8934	0.9304	0.9112	0.9213	0.9085	0.9193	0.922	0.8962	0.9107	0.8922	0.5556	0.4922	0.566	0.5165	0.5436	0.5316	0.5619
NeuN_hypo	0.4431	0.3606	0.3105	0.3492	0.3239	0.2976	0.3655	0.3258	0.364	0.2675	0.3598	0.901	0.8972	0.9212	0.8033	0.8921	0.9206	0.8957	0.8538	0.9131	0.8885	0.8896	0.3508	0.3768	0.3153	0.3602	0.3464	0.344	0.3609	0.3689	0.3663	0.3249	0.858	0.9285	0.8364	0.9202	0.9203	0.916	0.9102	0.8763	0.8781	0.9315	0.3893	0.3582	0.3752	0.3847	0.3829	0.4028	0.3618
NeuN_hypo	0.3059	0.2841	0.2855	0.231	0.2234	0.2039	0.2755	0.2232	0.214	0.2342	0.2878	0.6739	0.709	0.7271	0.6056	0.6903	0.6949	0.6801	0.6729	0.7041	0.6915	0.7026	0.23	0.338	0.2291	0.279	0.2705	0.3293	0.2048	0.3092	0.3989	0.2586	0.7488	0.8328	0.6685	0.823	0.8336	0.8516	0.8114	0.7221	0.662	0.7667	0.2906	0.22	0.2822	0.2251	0.2564	0.2833	0.2558
NeuN_hypo	0.5233	0.4431	0.4305	0.4244	0.3947	0.4418	0.502	0.4344	0.4287	0.3576	0.5639	0.9138	0.905	0.9055	0.903	0.8899	0.8851	0.9024	0.9239	0.8992	0.9152	0.9025	0.3952	0.6481	0.4553	0.5811	0.4792	0.4911	0.302	0.585	0.6903	0.4162	0.9134	0.9463	0.9128	0.9264	0.9354	0.9409	0.9194	0.9011	0.9255	0.9113	0.571	0.58	0.5971	0.5415	0.5762	0.6019	0.6232
NeuN_hypo	0.5382	0.4659	0.4667	0.4911	0.4859	0.4583	0.5168	0.4724	0.4628	0.4043	0.5679	0.8853	0.8896	0.8877	0.8685	0.8775	0.8854	0.8803	0.8788	0.882	0.8811	0.8861	0.468	0.622	0.4924	0.5316	0.5223	0.5354	0.4255	0.5533	0.6416	0.5143	0.8771	0.9065	0.8869	0.9062	0.8704	0.8942	0.8889	0.8796	0.8851	0.8598	0.4509	0.3738	0.428	0.4247	0.4389	0.4791	0.4512
NeuN_hypo	0.2708	0.1555	0.1695	0.1728	0.1546	0.1511	0.1784	0.1232	0.1765	0.1452	0.2115	0.7594	0.8009	0.7837	0.7526	0.744	0.7718	0.773	0.8088	0.7964	0.7708	0.7902	0.1635	0.2828	0.1401	0.2202	0.172	0.1893	0.1251	0.2156	0.2953	0.1985	0.8227	0.8401	0.8185	0.8225	0.7977	0.8227	0.8462	0.7659	0.8445	0.7835	0.1471	0.1057	0.1348	0.1204	0.1371	0.1617	0.1424
NeuN_hypo	0.4484	0.3709	0.3779	0.3553	0.3651	0.3295	0.4344	0.3438	0.3737	0.2979	0.4232	0.796	0.8043	0.82	0.7405	0.7869	0.811	0.7802	0.7475	0.7972	0.7601	0.7884	0.3848	0.5348	0.3932	0.4287	0.4118	0.4712	0.2929	0.5124	0.5956	0.4395	0.8145	0.8579	0.8051	0.8528	0.8503	0.8691	0.8357	0.7783	0.8409	0.8037	0.4109	0.3494	0.4637	0.365	0.3577	0.4116	0.3918
NeuN_hypo	0.3617	0.2423	0.2784	0.2551	0.2477	0.2277	0.3148	0.2889	0.2638	0.2394	0.4005	0.7667	0.7952	0.7895	0.7688	0.7704	0.7876	0.7747	0.7666	0.7793	0.782	0.7876	0.2565	0.4297	0.2832	0.3628	0.2801	0.3177	0.1805	0.3492	0.4636	0.284	0.7778	0.7756	0.7869	0.7539	0.7643	0.7723	0.7631	0.7878	0.7707	0.7605	0.3038	0.2582	0.2992	0.289	0.3034	0.3492	0.2865
NeuN_hypo	0.3407	0.2256	0.2577	0.2296	0.2282	0.2097	0.2706	0.2104	0.224	0.1796	0.3102	0.7971	0.811	0.8014	0.7502	0.7844	0.8099	0.7665	0.755	0.7992	0.7792	0.8079	0.2703	0.4394	0.2555	0.2978	0.2933	0.3082	0.2143	0.3199	0.4157	0.315	0.811	0.8532	0.8361	0.8491	0.8537	0.8392	0.8259	0.8104	0.8422	0.8078	0.3195	0.2431	0.3308	0.2816	0.315	0.3398	0.3281
NeuN_hypo	0.384	0.3517	0.3621	0.3136	0.3256	0.3176	0.3981	0.335	0.3487	0.2682	0.4261	0.7902	0.7987	0.8344	0.6601	0.7773	0.8378	0.7917	0.7246	0.828	0.7839	0.7949	0.3354	0.4764	0.362	0.3645	0.3817	0.4055	0.2238	0.3966	0.6271	0.3468	0.7408	0.8177	0.7301	0.8016	0.8038	0.7745	0.793	0.7202	0.7557	0.7818	0.3998	0.2923	0.4435	0.3848	0.3719	0.3888	0.3964
NeuN_hypo	0.4013	0.3471	0.3109	0.3268	0.3231	0.3303	0.3902	0.3339	0.3564	0.3073	0.4309	0.7095	0.7426	0.7287	0.7456	0.7187	0.7263	0.7516	0.7419	0.7253	0.7408	0.7365	0.3413	0.4955	0.3638	0.4423	0.3735	0.411	0.2735	0.4313	0.5444	0.3519	0.7363	0.719	0.7359	0.7335	0.7155	0.7269	0.7245	0.7565	0.7351	0.7472	0.402	0.3147	0.3958	0.3435	0.3623	0.4015	0.3745
NeuN_hypo	0.4089	0.3706	0.3831	0.3623	0.3667	0.3458	0.3238	0.3262	0.3807	0.3928	0.2828	0.6562	0.6546	0.6818	0.5382	0.6257	0.6795	0.6334	0.599	0.6621	0.6413	0.6306	0.4553	0.2915	0.4011	0.3938	0.3651	0.3639	0.5314	0.3557	0.2792	0.3734	0.6955	0.8288	0.695	0.8282	0.8286	0.8156	0.8162	0.7569	0.764	0.7953	0.3776	0.3506	0.3692	0.4098	0.423	0.4022	0.3652
NeuN_hypo	0.2692	0.196	0.2048	0.2014	0.1816	0.1909	0.2049	0.2037	0.1926	0.1588	0.247	0.5838	0.5998	0.5768	0.5913	0.5689	0.5715	0.609	0.6013	0.5869	0.58	0.5862	0.1892	0.2721	0.2182	0.2802	0.2261	0.2561	0.1833	0.2502	0.2813	0.1903	0.5949	0.6257	0.6006	0.6204	0.6238	0.6437	0.5662	0.5925	0.6357	0.6107	0.1858	0.1834	0.1986	0.2003	0.217	0.2599	0.2262
NeuN_hypo	0.1959	0.1218	0.091	0.1134	0.0866	0.092	0.1036	0.0855	0.112	0.0953	0.122	0.7419	0.7198	0.7847	0.698	0.7136	0.7267	0.7513	0.6886	0.7395	0.7379	0.749	0.1292	0.1637	0.1203	0.1911	0.1122	0.1234	0.1549	0.1249	0.1361	0.1252	0.7448	0.8468	0.7372	0.8555	0.7878	0.8367	0.7968	0.7494	0.8077	0.865	0.1761	0.123	0.1519	0.1499	0.1474	0.1926	0.1612
NeuN_hypo	0.3047	0.2552	0.2725	0.2592	0.2484	0.2342	0.3007	0.243	0.2425	0.2319	0.3422	0.6079	0.6309	0.6276	0.5772	0.5995	0.6026	0.6304	0.5902	0.6099	0.6097	0.6256	0.3409	0.5225	0.3669	0.4878	0.3744	0.4255	0.226	0.5042	0.5953	0.3759	0.8201	0.8527	0.7938	0.8353	0.8247	0.828	0.8152	0.7949	0.8204	0.8324	0.2818	0.2365	0.304	0.2662	0.2629	0.2618	0.2572
NeuN_hypo	0.5591	0.5295	0.5217	0.4936	0.4766	0.4931	0.5409	0.5239	0.5035	0.4093	0.614	0.9032	0.9172	0.9153	0.9002	0.9007	0.909	0.9017	0.9071	0.9078	0.9123	0.9168	0.4338	0.6444	0.4963	0.5324	0.5294	0.5131	0.4124	0.5397	0.68	0.5162	0.8798	0.8771	0.8673	0.876	0.8629	0.868	0.8626	0.8563	0.8642	0.8658	0.5635	0.4907	0.6053	0.5777	0.5529	0.594	0.5959
NeuN_hypo	0.6234	0.5759	0.5279	0.5427	0.5157	0.5051	0.6164	0.559	0.5431	0.5011	0.6494	0.9043	0.9113	0.9054	0.8855	0.8888	0.9234	0.8854	0.8892	0.9174	0.9095	0.9079	0.5782	0.7262	0.5807	0.6921	0.6173	0.6273	0.4664	0.633	0.7878	0.6199	0.8805	0.924	0.8723	0.9153	0.8952	0.9042	0.8957	0.8736	0.8921	0.8884	0.5859	0.5329	0.6143	0.5695	0.5453	0.5875	0.5606
NeuN_hypo	0.2666	0.2312	0.2603	0.2524	0.24	0.2402	0.2618	0.2167	0.2329	0.2252	0.2831	0.4538	0.4598	0.4625	0.451	0.452	0.4603	0.456	0.4424	0.4542	0.4484	0.4644	0.3691	0.5709	0.4027	0.4269	0.4201	0.4693	0.3418	0.4163	0.5306	0.5077	0.8425	0.8669	0.8526	0.8487	0.851	0.8392	0.8551	0.8406	0.8801	0.8408	0.3738	0.2966	0.3683	0.3616	0.3437	0.3817	0.3454
NeuN_hypo	0.5598	0.5347	0.5303	0.5025	0.5229	0.4998	0.6161	0.519	0.5186	0.4869	0.652	0.9116	0.9282	0.9218	0.9052	0.91	0.918	0.916	0.91	0.9171	0.9209	0.9209	0.4803	0.6916	0.5467	0.6007	0.5768	0.6033	0.424	0.6227	0.7313	0.5788	0.8873	0.928	0.8878	0.9243	0.9026	0.9021	0.9204	0.892	0.905	0.9075	0.6826	0.6193	0.7036	0.6334	0.6466	0.6616	0.675
NeuN_hypo	0.6256	0.5792	0.5939	0.5773	0.5673	0.5317	0.5768	0.5376	0.5339	0.5062	0.6228	0.7914	0.8033	0.8095	0.7881	0.793	0.8067	0.8102	0.8086	0.8082	0.8141	0.7968	0.4663	0.5631	0.4964	0.5585	0.5204	0.5342	0.4438	0.5686	0.582	0.5458	0.8127	0.8187	0.8074	0.8159	0.7976	0.8346	0.8172	0.8143	0.7862	0.8267	0.5801	0.5502	0.5702	0.5554	0.5787	0.5701	0.5814
NeuN_hypo	0.2433	0.1794	0.1604	0.1806	0.1668	0.1546	0.1478	0.139	0.1677	0.1516	0.1499	0.4491	0.4409	0.4638	0.3145	0.4453	0.4241	0.4419	0.4044	0.4529	0.4435	0.45	0.3514	0.3366	0.3636	0.3324	0.3524	0.3388	0.4136	0.3394	0.2619	0.3214	0.6395	0.7766	0.6387	0.7592	0.7801	0.7883	0.7362	0.6294	0.6261	0.7635	0.174	0.1775	0.1845	0.1763	0.1754	0.2126	0.1805
NeuN_hypo	0.4531	0.4056	0.4224	0.4123	0.3992	0.4191	0.4564	0.3754	0.4055	0.3638	0.4805	0.8535	0.855	0.8454	0.8079	0.8332	0.8468	0.8468	0.8506	0.8701	0.8204	0.8463	0.3822	0.498	0.4006	0.436	0.4174	0.4838	0.3199	0.4875	0.4851	0.3676	0.8465	0.8696	0.8478	0.8809	0.9106	0.8609	0.86	0.8562	0.8667	0.868	0.5066	0.4152	0.4906	0.4386	0.463	0.4745	0.5154
NeuN_hypo	0.554	0.4381	0.4552	0.4697	0.4492	0.4413	0.5489	0.463	0.4678	0.4176	0.6089	0.9214	0.9332	0.9323	0.905	0.9325	0.9323	0.9294	0.9089	0.9393	0.9273	0.922	0.4792	0.6306	0.4718	0.5955	0.5247	0.5433	0.4294	0.5964	0.6846	0.5443	0.9277	0.9586	0.9261	0.9536	0.919	0.955	0.9461	0.9395	0.9584	0.936	0.4424	0.3592	0.4726	0.3887	0.4173	0.4571	0.421
NeuN_hypo	0.4627	0.4207	0.358	0.3769	0.3827	0.3772	0.4136	0.4028	0.4209	0.321	0.4576	0.9313	0.9461	0.941	0.9354	0.9237	0.9333	0.9386	0.9242	0.9235	0.938	0.9396	0.4188	0.4736	0.4195	0.4554	0.4402	0.4237	0.3637	0.4525	0.5721	0.4184	0.9265	0.9444	0.9254	0.9304	0.9265	0.934	0.9316	0.8807	0.9106	0.918	0.3867	0.3356	0.4017	0.3872	0.3891	0.4117	0.4073
NeuN_hypo	0.4372	0.347	0.3963	0.353	0.3518	0.3626	0.3896	0.3436	0.3671	0.3259	0.4483	0.8255	0.8584	0.8312	0.8203	0.8011	0.8429	0.8264	0.8106	0.8281	0.8163	0.8452	0.3602	0.6309	0.421	0.5239	0.455	0.4918	0.2481	0.5557	0.662	0.4042	0.8667	0.8832	0.8785	0.8635	0.8622	0.8498	0.8785	0.8463	0.8762	0.8498	0.3932	0.2893	0.4458	0.3326	0.3928	0.4209	0.3845
NeuN_hypo	0.2635	0.175	0.1676	0.1639	0.1567	0.1531	0.1487	0.1513	0.201	0.1393	0.1591	0.545	0.5646	0.5476	0.5661	0.5729	0.5619	0.5655	0.5707	0.5947	0.5486	0.5355	0.1765	0.1992	0.1878	0.2246	0.1769	0.1737	0.2125	0.1892	0.1725	0.2176	0.6052	0.5374	0.5939	0.5653	0.5403	0.5879	0.6025	0.6057	0.6095	0.6052	0.1064	0.1302	0.1006	0.1358	0.1317	0.1574	0.1182
NeuN_hypo	0.4683	0.4461	0.423	0.4408	0.4292	0.3939	0.4387	0.439	0.4074	0.3741	0.4114	0.7569	0.7532	0.7557	0.7547	0.7507	0.7561	0.7594	0.7672	0.7575	0.7641	0.7556	0.451	0.4739	0.4373	0.4679	0.4611	0.48	0.4602	0.4775	0.5338	0.4408	0.8053	0.8405	0.7974	0.8382	0.8394	0.8431	0.8326	0.8124	0.7878	0.791	0.4108	0.3816	0.3807	0.3757	0.4015	0.3948	0.412
NeuN_hypo	0.6534	0.5863	0.5901	0.5745	0.5626	0.5675	0.6548	0.5758	0.5701	0.5163	0.6797	0.8855	0.8943	0.9053	0.9064	0.9041	0.8965	0.9026	0.8988	0.906	0.9014	0.9045	0.5846	0.7412	0.615	0.6717	0.6717	0.6543	0.559	0.6974	0.7601	0.6592	0.9226	0.9348	0.9251	0.9252	0.9272	0.9073	0.9241	0.9097	0.9208	0.8992	0.6977	0.6558	0.7095	0.6711	0.6823	0.7047	0.6944
NeuN_hypo	0.4197	0.3253	0.29	0.3253	0.3138	0.2945	0.3371	0.3295	0.3387	0.2478	0.3588	0.8209	0.8215	0.8042	0.7644	0.7495	0.8055	0.7805	0.7874	0.8005	0.758	0.7803	0.2717	0.3645	0.2926	0.3591	0.3309	0.2873	0.252	0.316	0.3968	0.3624	0.7485	0.7519	0.7547	0.7099	0.7318	0.6956	0.719	0.6698	0.73	0.7012	0.3481	0.3352	0.363	0.3665	0.3483	0.4307	0.3698
NeuN_hypo	0.3406	0.3067	0.3543	0.3115	0.2843	0.2627	0.3327	0.2764	0.2938	0.2371	0.345	0.6383	0.6298	0.6445	0.6451	0.6379	0.6296	0.6122	0.6237	0.6558	0.6443	0.6114	0.3631	0.4547	0.3487	0.3593	0.357	0.3555	0.3025	0.3655	0.4173	0.3709	0.7929	0.8077	0.8214	0.7852	0.7575	0.7929	0.7618	0.7376	0.7931	0.7779	0.3258	0.2995	0.3508	0.3121	0.312	0.3589	0.3276
NeuN_hypo	0.293	0.2353	0.3838	0.2908	0.234	0.2342	0.349	0.2857	0.2597	0.3309	0.28	0.7349	0.6969	0.7376	0.501	0.6654	0.7299	0.6814	0.5323	0.6591	0.6588	0.7036	0.3943	0.3764	0.3054	0.3193	0.336	0.4415	0.4299	0.4023	0.3671	0.3357	0.6594	0.7766	0.66	0.796	0.8217	0.7635	0.7849	0.6676	0.7343	0.7337	0.3935	0.3602	0.3395	0.3579	0.3759	0.3926	0.4071
NeuN_hypo	0.5244	0.4594	0.4346	0.4357	0.4229	0.4054	0.4881	0.4447	0.4636	0.4241	0.467	0.7861	0.8163	0.8459	0.7532	0.7816	0.8146	0.7517	0.8359	0.7558	0.8142	0.8093	0.5282	0.5641	0.4924	0.5493	0.5065	0.5548	0.5133	0.543	0.5952	0.4415	0.8857	0.888	0.8539	0.8839	0.8714	0.8889	0.8563	0.8216	0.8639	0.8799	0.516	0.4697	0.5169	0.4874	0.466	0.4583	0.4563
NeuN_hypo	0.2227	0.1868	0.1945	0.1898	0.1878	0.1779	0.2217	0.188	0.2066	0.1728	0.2209	0.4403	0.4438	0.4446	0.4167	0.4035	0.4312	0.4356	0.4177	0.424	0.4292	0.4419	0.3113	0.3951	0.3241	0.3466	0.3254	0.3459	0.3108	0.3576	0.3931	0.3449	0.7115	0.7607	0.7373	0.7118	0.7106	0.6973	0.7113	0.7028	0.7293	0.7195	0.2084	0.1857	0.1984	0.2086	0.2006	0.2181	0.1963
NeuN_hypo	0.4826	0.3891	0.4423	0.4007	0.3899	0.3655	0.4467	0.3707	0.3963	0.3498	0.5148	0.8395	0.8299	0.8341	0.83	0.8149	0.8246	0.8129	0.8005	0.7924	0.8032	0.8419	0.3481	0.5462	0.3679	0.4395	0.4254	0.412	0.2645	0.4707	0.593	0.425	0.8406	0.849	0.8345	0.8355	0.8583	0.8496	0.8353	0.8146	0.8725	0.8366	0.4155	0.2933	0.42	0.3919	0.3367	0.41	0.3608
NeuN_hypo	0.5451	0.5066	0.4623	0.5006	0.4931	0.4484	0.4492	0.5067	0.4928	0.4258	0.4834	0.7691	0.7842	0.7923	0.7952	0.7634	0.7723	0.768	0.7912	0.8105	0.7836	0.7822	0.5275	0.5088	0.486	0.6136	0.493	0.4637	0.4494	0.5264	0.4682	0.4769	0.8051	0.7795	0.8062	0.8224	0.7821	0.7987	0.7923	0.7878	0.8045	0.7787	0.3983	0.3859	0.3853	0.4353	0.3834	0.4197	0.4133
NeuN_hypo	0.3589	0.3023	0.2669	0.2888	0.2798	0.2472	0.31	0.274	0.2705	0.2454	0.286	0.7947	0.8032	0.7802	0.724	0.7439	0.7773	0.758	0.7097	0.7764	0.7414	0.7447	0.2385	0.2428	0.2147	0.2568	0.2344	0.2094	0.2603	0.2109	0.2609	0.1891	0.6732	0.7034	0.6631	0.6843	0.6505	0.6815	0.6806	0.5665	0.74	0.6499	0.3469	0.3372	0.3512	0.3733	0.3358	0.368	0.3458
NeuN_hypo	0.6377	0.5662	0.5256	0.5741	0.5505	0.5169	0.5298	0.535	0.5267	0.5244	0.5296	0.8662	0.8835	0.8978	0.8716	0.8882	0.8708	0.8818	0.8824	0.886	0.8632	0.8968	0.4319	0.4821	0.466	0.4569	0.4869	0.4525	0.3908	0.4036	0.4268	0.4597	0.8287	0.8578	0.8563	0.8591	0.7912	0.8484	0.8379	0.755	0.84	0.8127	0.54	0.5216	0.5635	0.543	0.5582	0.5321	0.5314
NeuN_hypo	0.4559	0.3838	0.393	0.3898	0.3903	0.3864	0.432	0.4364	0.4259	0.324	0.4746	0.841	0.8563	0.8562	0.8552	0.8304	0.8259	0.864	0.8489	0.8639	0.8579	0.8497	0.4504	0.4924	0.451	0.4795	0.4532	0.4559	0.4183	0.4492	0.4938	0.4692	0.8552	0.8853	0.8539	0.8837	0.8547	0.8866	0.8716	0.8419	0.8683	0.8767	0.449	0.4888	0.4946	0.5322	0.4802	0.5428	0.4909
NeuN_hypo	0.4912	0.4232	0.4141	0.4303	0.4366	0.399	0.3868	0.3723	0.4132	0.3345	0.4202	0.7897	0.8184	0.8098	0.7396	0.8027	0.8275	0.7957	0.7432	0.8194	0.773	0.7885	0.3429	0.4021	0.3442	0.3679	0.3482	0.3337	0.3921	0.3516	0.3479	0.4322	0.7316	0.7912	0.7348	0.7787	0.8167	0.7847	0.8044	0.7154	0.7887	0.7481	0.3498	0.3193	0.343	0.4207	0.4257	0.4211	0.4644
NeuN_hypo	0.2707	0.138	0.1566	0.1562	0.1477	0.1338	0.1594	0.131	0.1851	0.1283	0.176	0.7742	0.805	0.8027	0.7932	0.7874	0.7877	0.811	0.7915	0.8175	0.8041	0.785	0.1885	0.2283	0.1611	0.1832	0.146	0.1585	0.1765	0.2117	0.2466	0.1935	0.7984	0.8196	0.764	0.8015	0.8167	0.8017	0.8172	0.8213	0.8746	0.8139	0.1694	0.133	0.174	0.1595	0.1554	0.2551	0.1761
NeuN_hypo	0.6161	0.561	0.5572	0.5476	0.5084	0.5173	0.5641	0.5242	0.5037	0.4819	0.6186	0.8607	0.8809	0.8747	0.8575	0.8645	0.8789	0.8727	0.8766	0.8782	0.854	0.878	0.5529	0.6648	0.5776	0.6165	0.6132	0.5989	0.5305	0.5899	0.6524	0.5654	0.9048	0.9322	0.922	0.9109	0.9298	0.9141	0.9432	0.9244	0.9308	0.929	0.4893	0.4171	0.4654	0.4848	0.4548	0.4958	0.4823
NeuN_hypo	0.2563	0.2101	0.2217	0.2033	0.1971	0.1595	0.2243	0.2183	0.2113	0.1655	0.2394	0.6217	0.6723	0.6276	0.6112	0.5767	0.6095	0.577	0.622	0.5545	0.6134	0.6114	0.1575	0.2739	0.1573	0.2244	0.1957	0.1777	0.1342	0.1843	0.2684	0.1848	0.6425	0.6373	0.6788	0.611	0.629	0.557	0.5991	0.5348	0.6942	0.5669	0.4389	0.2578	0.3485	0.3449	0.3653	0.439	0.3813
NeuN_hypo	0.1656	0.13	0.1491	0.13	0.1271	0.1352	0.1489	0.1326	0.1431	0.1175	0.1603	0.2906	0.2962	0.299	0.2745	0.2883	0.2941	0.3057	0.2791	0.2888	0.2848	0.2898	0.3497	0.3911	0.3648	0.3533	0.3383	0.3508	0.3349	0.3905	0.4142	0.3441	0.7338	0.7691	0.7139	0.7592	0.7373	0.7496	0.7372	0.6712	0.724	0.7432	0.2132	0.211	0.2137	0.1919	0.207	0.1961	0.1909
NeuN_hypo	0.5573	0.5201	0.4873	0.5129	0.5245	0.5013	0.5806	0.4887	0.4956	0.4874	0.6239	0.8814	0.8804	0.8878	0.8919	0.879	0.8718	0.9032	0.8871	0.8927	0.8886	0.8987	0.4554	0.6468	0.5296	0.5312	0.4917	0.5827	0.402	0.5783	0.7287	0.4737	0.8678	0.8993	0.8676	0.8691	0.8603	0.8924	0.8601	0.8644	0.8826	0.8627	0.5565	0.4862	0.6078	0.5045	0.5129	0.5275	0.5587
NeuN_hypo	0.5188	0.4565	0.4907	0.4119	0.4131	0.4213	0.5007	0.3768	0.4136	0.3577	0.5399	0.8942	0.9134	0.9063	0.8711	0.9207	0.9008	0.9058	0.8851	0.9138	0.8946	0.9125	0.4114	0.6981	0.4536	0.4721	0.512	0.5287	0.2806	0.5927	0.7641	0.5934	0.9168	0.9357	0.8741	0.9304	0.9202	0.9149	0.9188	0.9094	0.9224	0.8538	0.5793	0.4407	0.6165	0.4809	0.557	0.5528	0.5991
NeuN_hypo	0.6759	0.6274	0.613	0.6119	0.5998	0.5985	0.5917	0.5746	0.5885	0.5563	0.5934	0.8993	0.9093	0.9088	0.9076	0.8933	0.9001	0.9204	0.9036	0.9105	0.9121	0.9132	0.6368	0.6236	0.5471	0.6768	0.5964	0.5938	0.6466	0.6527	0.5996	0.5807	0.8757	0.9233	0.8866	0.8951	0.875	0.9185	0.8906	0.9072	0.9077	0.8688	0.6873	0.6623	0.6595	0.68	0.6694	0.6903	0.6785
NeuN_hypo	0.6111	0.5598	0.5034	0.5281	0.483	0.4847	0.5653	0.5058	0.4954	0.4399	0.6002	0.8815	0.8861	0.8994	0.8902	0.8962	0.8882	0.9006	0.9031	0.907	0.893	0.9187	0.5406	0.6761	0.5243	0.6011	0.5523	0.5907	0.4831	0.6114	0.6307	0.5208	0.9127	0.9337	0.9257	0.9201	0.9189	0.9205	0.9183	0.9059	0.9261	0.9204	0.6363	0.6184	0.6249	0.5922	0.6371	0.6552	0.6363
NeuN_hypo	0.429	0.3042	0.3623	0.3337	0.3327	0.3235	0.3981	0.3185	0.3033	0.2615	0.4695	0.7705	0.7604	0.7747	0.6988	0.7345	0.7697	0.7436	0.7551	0.7601	0.7445	0.755	0.2482	0.4625	0.2747	0.3027	0.2734	0.2936	0.162	0.335	0.4779	0.2743	0.7126	0.7682	0.7128	0.7667	0.7657	0.7599	0.7759	0.7183	0.7687	0.7394	0.3351	0.2406	0.3726	0.3043	0.3252	0.3411	0.3264
NeuN_hypo	0.3599	0.2774	0.2454	0.2504	0.2504	0.2774	0.3333	0.2578	0.2443	0.2227	0.3492	0.6277	0.6472	0.6262	0.5373	0.6109	0.6042	0.6213	0.5521	0.6211	0.5844	0.6316	0.2636	0.4457	0.307	0.4323	0.3142	0.3438	0.1669	0.3845	0.4607	0.3174	0.6914	0.7271	0.6796	0.7405	0.734	0.7035	0.7421	0.6397	0.7076	0.645	0.3855	0.3181	0.3674	0.3359	0.3243	0.3692	0.3547
NeuN_hypo	0.5533	0.4906	0.4936	0.5471	0.4929	0.4549	0.5812	0.4695	0.5007	0.486	0.6182	0.8583	0.865	0.8803	0.85	0.8741	0.8692	0.8647	0.8459	0.8721	0.8714	0.8771	0.4248	0.6569	0.4626	0.561	0.5463	0.5099	0.2967	0.5658	0.7306	0.555	0.8399	0.8809	0.8547	0.8904	0.886	0.86	0.8775	0.8272	0.8412	0.8648	0.6327	0.6435	0.6529	0.6511	0.6177	0.6013	0.6426
NeuN_hypo	0.4864	0.4584	0.5251	0.4656	0.4204	0.4501	0.5227	0.3766	0.4456	0.3614	0.4854	0.9208	0.9245	0.9248	0.9087	0.9181	0.9368	0.9308	0.9257	0.9296	0.9225	0.93	0.4808	0.603	0.5617	0.5005	0.5862	0.617	0.4513	0.5812	0.5962	0.5105	0.9027	0.9353	0.926	0.9338	0.94	0.9222	0.9232	0.8942	0.9333	0.9083	0.5357	0.4623	0.5621	0.4965	0.4744	0.4887	0.4671
NeuN_hypo	0.5094	0.4032	0.3715	0.3689	0.4024	0.3475	0.4098	0.3662	0.3986	0.4003	0.4132	0.9299	0.923	0.9352	0.8863	0.9239	0.9399	0.9077	0.917	0.9355	0.9281	0.9297	0.4218	0.4738	0.3864	0.5171	0.4251	0.4035	0.3801	0.456	0.4481	0.4335	0.856	0.9303	0.8768	0.9252	0.9206	0.9217	0.92	0.8714	0.8892	0.922	0.4726	0.486	0.4357	0.4719	0.4547	0.4885	0.4647
NeuN_hypo	0.4247	0.4487	0.4854	0.4304	0.3911	0.3899	0.3299	0.3522	0.3928	0.4538	0.3114	0.6344	0.6193	0.6362	0.5679	0.6049	0.5694	0.6325	0.6139	0.5826	0.5815	0.6271	0.6664	0.4447	0.5333	0.6195	0.517	0.5138	0.7093	0.5036	0.2953	0.6075	0.8103	0.8355	0.814	0.8154	0.8262	0.8654	0.7943	0.7814	0.7723	0.8032	0.4119	0.4453	0.3739	0.4661	0.4318	0.4277	0.4366
NeuN_hypo	0.3204	0.204	0.2128	0.2822	0.2468	0.199	0.1915	0.1781	0.2554	0.2164	0.1385	0.7061	0.7479	0.744	0.5494	0.7028	0.7375	0.6585	0.6613	0.6548	0.671	0.6858	0.2346	0.2315	0.2132	0.2648	0.2156	0.1825	0.2885	0.2221	0.1273	0.1981	0.6699	0.7095	0.6761	0.6916	0.6909	0.6692	0.7229	0.6521	0.6423	0.6968	0.1689	0.1809	0.1561	0.1903	0.1948	0.2015	0.1738
NeuN_hypo	0.2957	0.3043	0.2881	0.2735	0.2249	0.2216	0.2077	0.2069	0.23	0.1959	0.1968	0.6078	0.6156	0.6321	0.5282	0.6237	0.5956	0.6555	0.5115	0.597	0.583	0.6258	0.2268	0.2255	0.2125	0.2433	0.2049	0.2073	0.1985	0.207	0.1553	0.2732	0.4549	0.6185	0.4277	0.6699	0.6229	0.5985	0.607	0.4807	0.5683	0.6157	0.2211	0.237	0.2272	0.1948	0.2426	0.2424	0.195
NeuN_hypo	0.3533	0.2201	0.1734	0.2662	0.2281	0.1895	0.2248	0.1757	0.2313	0.1441	0.2869	0.7256	0.7822	0.7362	0.6181	0.6458	0.7736	0.6571	0.604	0.6896	0.6931	0.7033	0.247	0.3174	0.2771	0.3188	0.2651	0.2698	0.2333	0.3134	0.3665	0.1933	0.6752	0.8106	0.7436	0.7709	0.7919	0.7296	0.7923	0.7479	0.7463	0.7063	0.2475	0.189	0.212	0.2005	0.214	0.2419	0.2332
NeuN_hypo	0.7271	0.6357	0.6677	0.6533	0.6444	0.6539	0.6823	0.6498	0.6479	0.5931	0.675	0.9138	0.9276	0.9136	0.9334	0.9366	0.9096	0.9334	0.9329	0.9368	0.9369	0.9211	0.6313	0.7073	0.6289	0.6935	0.6499	0.6535	0.6169	0.683	0.7467	0.6703	0.8884	0.907	0.9251	0.9131	0.8757	0.9209	0.9034	0.9003	0.9025	0.8769	0.6858	0.6085	0.7076	0.6269	0.6897	0.6807	0.7083
NeuN_hypo	0.4011	0.3776	0.35	0.3521	0.3485	0.3277	0.4324	0.3068	0.3183	0.2922	0.45	0.8897	0.8924	0.9116	0.8177	0.8485	0.9179	0.833	0.8204	0.9078	0.8292	0.8817	0.297	0.5464	0.3291	0.4283	0.3768	0.3892	0.2022	0.4454	0.5764	0.3419	0.8835	0.9243	0.8899	0.9297	0.8974	0.921	0.9344	0.8799	0.9029	0.9269	0.3923	0.2643	0.4234	0.3915	0.3307	0.4054	0.4244
NeuN_hypo	0.1048	0.0978	0.0792	0.0842	0.0875	0.0739	0.0894	0.0788	0.0729	0.0619	0.081	0.2607	0.2615	0.2754	0.3014	0.3027	0.2807	0.2839	0.2598	0.3073	0.2983	0.2839	0.2679	0.3366	0.2776	0.2678	0.2824	0.2671	0.2125	0.2933	0.2921	0.2678	0.6884	0.6929	0.6988	0.6529	0.7022	0.6416	0.6629	0.6594	0.7128	0.6328	0.0664	0.069	0.0661	0.0792	0.0577	0.0682	0.0759
NeuN_hypo	0.4674	0.3656	0.3636	0.3611	0.3631	0.3429	0.4203	0.3665	0.3846	0.3085	0.4509	0.7744	0.7597	0.7968	0.7874	0.7762	0.7462	0.7808	0.7567	0.7875	0.7531	0.7913	0.322	0.4792	0.384	0.3995	0.3832	0.3877	0.2568	0.433	0.5212	0.3785	0.7191	0.675	0.6933	0.7182	0.6803	0.7042	0.6932	0.6795	0.7362	0.665	0.5366	0.4313	0.564	0.504	0.5029	0.5222	0.5267
NeuN_hypo	0.498	0.4047	0.4459	0.3916	0.4205	0.4278	0.4857	0.3693	0.4517	0.3528	0.5707	0.8897	0.8907	0.8796	0.8978	0.8793	0.898	0.8952	0.8761	0.8834	0.8819	0.8765	0.4025	0.6011	0.4576	0.5156	0.4734	0.5377	0.3412	0.5005	0.6225	0.3944	0.89	0.8941	0.885	0.9017	0.8986	0.9011	0.8589	0.8403	0.8646	0.8783	0.5369	0.4723	0.5553	0.4683	0.5043	0.569	0.5438
NeuN_hypo	0.6087	0.508	0.5212	0.4477	0.3919	0.4483	0.4894	0.464	0.422	0.3797	0.5249	0.914	0.9042	0.9204	0.8763	0.9166	0.9129	0.912	0.8963	0.9305	0.8967	0.9088	0.4727	0.6665	0.4597	0.431	0.5086	0.5058	0.391	0.6094	0.5904	0.5782	0.9224	0.9412	0.9195	0.9376	0.9241	0.9371	0.9433	0.8978	0.926	0.9313	0.5465	0.5534	0.6024	0.5508	0.511	0.5713	0.5996
NeuN_hypo	0.4432	0.387	0.3362	0.3228	0.3194	0.314	0.4387	0.3321	0.3129	0.324	0.5287	0.8698	0.8822	0.9034	0.7776	0.8695	0.9059	0.8857	0.8097	0.8879	0.8387	0.8857	0.3149	0.5993	0.4009	0.4833	0.3864	0.4281	0.2009	0.4699	0.6667	0.3938	0.8588	0.9229	0.8752	0.9264	0.9225	0.9272	0.9434	0.886	0.9255	0.9217	0.5219	0.4166	0.5591	0.4507	0.5104	0.4618	0.4943
NeuN_hypo	0.6236	0.5732	0.5155	0.5407	0.5132	0.4965	0.613	0.5532	0.5287	0.4882	0.5941	0.9296	0.9436	0.9391	0.9042	0.9329	0.9268	0.9383	0.9306	0.9349	0.9376	0.9359	0.5766	0.6279	0.5598	0.5871	0.5691	0.6416	0.5514	0.5813	0.6366	0.5846	0.9121	0.9256	0.9056	0.924	0.9043	0.9193	0.9146	0.9172	0.928	0.9105	0.6315	0.5942	0.6149	0.6214	0.6005	0.6058	0.6016
NeuN_hypo	0.3105	0.2751	0.3061	0.2666	0.2445	0.2617	0.3301	0.2868	0.3006	0.2596	0.3457	0.6102	0.6116	0.6227	0.6021	0.6027	0.6097	0.6041	0.5976	0.6035	0.5974	0.6142	0.3683	0.5402	0.3571	0.512	0.397	0.4821	0.2815	0.5012	0.6254	0.4731	0.8325	0.8824	0.8388	0.8644	0.8693	0.8844	0.8749	0.8436	0.8491	0.8448	0.3874	0.2982	0.3701	0.3306	0.3426	0.3529	0.3588
NeuN_hypo	0.3818	0.2371	0.2756	0.2627	0.2932	0.3002	0.3341	0.3027	0.2996	0.2104	0.442	0.7661	0.7894	0.78	0.7074	0.7329	0.7891	0.7144	0.7213	0.7616	0.7374	0.767	0.2759	0.4573	0.2988	0.3502	0.3423	0.3077	0.2058	0.3775	0.4518	0.3584	0.7241	0.7328	0.7156	0.7282	0.733	0.7183	0.7606	0.6825	0.7728	0.6469	0.4065	0.3386	0.4403	0.3822	0.3913	0.4379	0.3935
NeuN_hypo	0.6058	0.6376	0.558	0.5975	0.5592	0.5293	0.6715	0.5585	0.5598	0.5617	0.691	0.9312	0.9376	0.9365	0.9293	0.9375	0.9341	0.9418	0.9293	0.9425	0.9326	0.9424	0.5338	0.7044	0.5621	0.6226	0.6084	0.608	0.4851	0.6131	0.757	0.5521	0.9227	0.9427	0.9327	0.9398	0.9268	0.9365	0.9301	0.9207	0.9292	0.9286	0.6441	0.5802	0.6686	0.6244	0.6021	0.6344	0.6883
NeuN_hypo	0.6193	0.502	0.543	0.5514	0.5712	0.5512	0.6077	0.5742	0.5229	0.5213	0.6345	0.8934	0.9001	0.9089	0.8837	0.8901	0.8981	0.8901	0.8938	0.8915	0.8872	0.8999	0.4774	0.645	0.5158	0.5393	0.5733	0.5623	0.3954	0.576	0.7005	0.5889	0.8539	0.8732	0.8282	0.8499	0.8669	0.8553	0.8629	0.8194	0.8165	0.8148	0.5664	0.5292	0.5712	0.5274	0.5759	0.6002	0.6103
NeuN_hypo	0.4768	0.4313	0.4595	0.45	0.4689	0.4103	0.3524	0.3782	0.3984	0.3582	0.4394	0.8391	0.8668	0.8731	0.8154	0.8233	0.882	0.8306	0.8079	0.8685	0.8589	0.8584	0.3957	0.452	0.3968	0.424	0.4238	0.4177	0.4037	0.4407	0.4147	0.3993	0.8253	0.8715	0.8318	0.8554	0.8668	0.8467	0.8735	0.8091	0.8466	0.8114	0.1807	0.2014	0.1951	0.2184	0.202	0.2698	0.1993
NeuN_hypo	0.5406	0.4815	0.4612	0.5021	0.4754	0.434	0.5757	0.4525	0.4569	0.4192	0.6226	0.9219	0.9316	0.9294	0.8893	0.9251	0.9392	0.9149	0.9116	0.9269	0.9146	0.9305	0.4838	0.6718	0.4937	0.4556	0.515	0.5259	0.3665	0.5545	0.677	0.4689	0.8862	0.9212	0.9124	0.9127	0.9071	0.9003	0.9277	0.8699	0.9208	0.9049	0.6161	0.5575	0.6505	0.6026	0.6208	0.6129	0.6442
NeuN_hypo	0.2892	0.1716	0.1913	0.1723	0.1574	0.1603	0.2366	0.1264	0.1641	0.1071	0.2017	0.8359	0.8618	0.8459	0.7377	0.7826	0.8416	0.7781	0.7122	0.8619	0.8099	0.829	0.2461	0.3084	0.2466	0.2601	0.248	0.244	0.2533	0.2644	0.3519	0.2809	0.8171	0.9334	0.8037	0.8853	0.8841	0.9129	0.9194	0.8255	0.8256	0.8634	0.1594	0.1055	0.187	0.1635	0.1266	0.2028	0.2114
NeuN_hypo	0.7541	0.7406	0.7136	0.7132	0.6724	0.6776	0.649	0.6209	0.7071	0.6215	0.6694	0.9095	0.9128	0.9058	0.8929	0.9127	0.9056	0.9118	0.8898	0.9139	0.8996	0.9158	0.6277	0.5919	0.5824	0.6065	0.5911	0.5643	0.6376	0.5804	0.4749	0.6145	0.8802	0.9104	0.8823	0.8908	0.8835	0.9015	0.9104	0.8746	0.8874	0.8775	0.5929	0.6302	0.6257	0.6237	0.6305	0.6424	0.6077
NeuN_hypo	0.5466	0.4309	0.4764	0.4365	0.4338	0.4352	0.5245	0.4659	0.454	0.394	0.532	0.8464	0.8752	0.8768	0.8468	0.8461	0.8638	0.853	0.8373	0.8631	0.8552	0.8614	0.4152	0.5994	0.4747	0.4677	0.4969	0.4802	0.397	0.5081	0.6157	0.5265	0.8215	0.8779	0.8519	0.858	0.8646	0.869	0.889	0.8494	0.862	0.866	0.4428	0.3363	0.4579	0.3762	0.4095	0.4345	0.4321
NeuN_hypo	0.6382	0.4899	0.4348	0.5061	0.5113	0.5064	0.5442	0.5403	0.5248	0.4887	0.6184	0.9021	0.9122	0.8982	0.901	0.8939	0.9163	0.8896	0.9011	0.9156	0.8912	0.9023	0.3809	0.5233	0.3789	0.357	0.3891	0.3618	0.3232	0.4243	0.5595	0.463	0.86	0.8562	0.8224	0.896	0.9048	0.8802	0.9035	0.8046	0.876	0.8649	0.5112	0.4513	0.5041	0.5188	0.5127	0.5511	0.4958
NeuN_hypo	0.6113	0.6206	0.6207	0.586	0.5686	0.4982	0.6341	0.581	0.5722	0.5385	0.5703	0.9302	0.9366	0.9378	0.9243	0.9225	0.9168	0.9417	0.9233	0.9146	0.9198	0.9313	0.6424	0.5992	0.5873	0.6133	0.5913	0.5795	0.5841	0.5942	0.6306	0.5883	0.9129	0.9269	0.9118	0.934	0.9248	0.9235	0.9071	0.8891	0.9221	0.9237	0.7976	0.7326	0.7567	0.7607	0.7634	0.7673	0.7359
NeuN_hypo	0.1541	0.1162	0.1219	0.0919	0.116	0.1088	0.1201	0.1191	0.1119	0.0837	0.1233	0.321	0.3177	0.3151	0.3116	0.3166	0.3076	0.3132	0.3164	0.3123	0.3284	0.318	0.19	0.3553	0.2462	0.262	0.2135	0.2515	0.1589	0.3154	0.3601	0.1665	0.8367	0.8741	0.8249	0.8755	0.8933	0.8781	0.8688	0.8072	0.8857	0.8755	0.1626	0.1254	0.171	0.1606	0.1487	0.1705	0.1694
NeuN_hypo	0.447	0.3813	0.4099	0.4072	0.3814	0.369	0.4411	0.405	0.4077	0.3433	0.4718	0.8287	0.8532	0.8605	0.8206	0.8277	0.8241	0.8442	0.8429	0.8518	0.8414	0.8461	0.391	0.5502	0.4371	0.4717	0.4359	0.4501	0.3878	0.4581	0.5429	0.4711	0.8371	0.8665	0.8336	0.8488	0.8222	0.8836	0.8608	0.8308	0.8306	0.8007	0.4083	0.3815	0.4255	0.3794	0.3962	0.4293	0.4036
NeuN_hypo	0.5408	0.4899	0.5224	0.5082	0.4708	0.465	0.5818	0.4608	0.4942	0.391	0.6096	0.9064	0.9274	0.9182	0.8857	0.9174	0.9118	0.9203	0.8946	0.9062	0.9138	0.9173	0.5315	0.7218	0.557	0.6005	0.6374	0.6484	0.4951	0.6549	0.7558	0.592	0.9078	0.9493	0.9253	0.9472	0.9269	0.9354	0.9486	0.9186	0.9426	0.9322	0.4873	0.4142	0.5157	0.4925	0.4519	0.4892	0.4857
NeuN_hypo	0.4008	0.2486	0.1508	0.2906	0.2914	0.285	0.3591	0.3073	0.2745	0.2405	0.4328	0.8674	0.8786	0.8635	0.8757	0.8571	0.9014	0.8254	0.8362	0.8603	0.8555	0.8691	0.307	0.518	0.3012	0.3973	0.2999	0.378	0.1997	0.4067	0.5419	0.3487	0.8892	0.8745	0.874	0.8436	0.8761	0.8872	0.8989	0.8282	0.8958	0.8415	0.3389	0.2189	0.2865	0.3143	0.3179	0.3874	0.3358
NeuN_hypo	0.696	0.5953	0.5785	0.594	0.5588	0.5631	0.6548	0.6218	0.6077	0.5445	0.6473	0.8868	0.8825	0.8669	0.8588	0.8542	0.8731	0.8633	0.858	0.8701	0.8767	0.8627	0.5501	0.6577	0.5498	0.6082	0.5636	0.6197	0.4704	0.5953	0.7241	0.5695	0.8378	0.8662	0.8436	0.8378	0.835	0.8704	0.8595	0.8183	0.8646	0.822	0.588	0.4752	0.5662	0.5741	0.5498	0.6077	0.5937
NeuN_hypo	0.5258	0.428	0.4124	0.4174	0.4077	0.3847	0.4569	0.4243	0.4243	0.3917	0.5253	0.8748	0.8727	0.8948	0.86	0.8856	0.8803	0.9053	0.8545	0.8986	0.8979	0.8848	0.4499	0.6317	0.4618	0.512	0.4921	0.5532	0.3701	0.5262	0.6918	0.5665	0.8836	0.8984	0.833	0.869	0.8668	0.8977	0.8774	0.8336	0.8967	0.8899	0.4592	0.365	0.4508	0.4047	0.4725	0.492	0.442
NeuN_hypo	0.5683	0.5139	0.5476	0.5235	0.4987	0.4863	0.5174	0.4722	0.5017	0.4258	0.5255	0.8592	0.8656	0.8788	0.8639	0.8758	0.8662	0.8697	0.8875	0.8714	0.8698	0.8769	0.3605	0.4708	0.4115	0.4224	0.4215	0.402	0.3539	0.4134	0.4228	0.4262	0.8289	0.8477	0.8217	0.8426	0.8333	0.8092	0.8128	0.7877	0.8309	0.7891	0.554	0.5302	0.5563	0.5465	0.5417	0.5619	0.5607
NeuN_hypo	0.5785	0.4994	0.5339	0.536	0.508	0.5234	0.5578	0.5268	0.4846	0.442	0.6054	0.7912	0.8112	0.8174	0.7468	0.7777	0.8096	0.7881	0.7772	0.8101	0.7648	0.7879	0.4303	0.6025	0.4846	0.4758	0.4963	0.5029	0.4158	0.5466	0.6274	0.4744	0.8045	0.8377	0.8024	0.8191	0.8348	0.8048	0.8302	0.7706	0.7733	0.783	0.6184	0.5865	0.6351	0.602	0.5959	0.6484	0.6587
NeuN_hypo	0.6779	0.5935	0.5868	0.6037	0.5897	0.5906	0.5512	0.5279	0.5787	0.5443	0.5502	0.8621	0.8761	0.8971	0.8092	0.8223	0.855	0.871	0.8479	0.8569	0.8736	0.8657	0.5718	0.5642	0.6027	0.654	0.5986	0.5776	0.5618	0.6013	0.5657	0.622	0.8506	0.9149	0.8468	0.8928	0.8761	0.8962	0.8902	0.8486	0.8971	0.8913	0.6931	0.627	0.6694	0.6273	0.6362	0.6401	0.6441
NeuN_hypo	0.428	0.2948	0.3536	0.2778	0.2911	0.2705	0.3829	0.3226	0.3266	0.2382	0.4048	0.8823	0.894	0.9005	0.8712	0.8559	0.8794	0.8837	0.8823	0.8936	0.8951	0.8957	0.3248	0.4515	0.335	0.3527	0.3525	0.3782	0.2435	0.4285	0.4939	0.3996	0.8366	0.8474	0.8435	0.8444	0.8451	0.8389	0.8425	0.7791	0.8428	0.8226	0.4209	0.3636	0.4691	0.4412	0.4363	0.409	0.4859
NeuN_hypo	0.2883	0.2256	0.1897	0.2477	0.2363	0.1816	0.2205	0.2147	0.2534	0.1729	0.222	0.7756	0.8289	0.8021	0.7175	0.7293	0.8248	0.724	0.7326	0.7636	0.7199	0.7603	0.3149	0.3186	0.2501	0.2951	0.2903	0.2849	0.2738	0.3094	0.3078	0.3992	0.7749	0.7919	0.7856	0.752	0.764	0.7324	0.7734	0.7685	0.8162	0.7593	0.3593	0.3726	0.3642	0.3856	0.37	0.4069	0.3635
NeuN_hypo	0.4823	0.4277	0.4078	0.4307	0.4018	0.4162	0.4922	0.4374	0.4238	0.4047	0.4723	0.8578	0.8713	0.878	0.8656	0.8629	0.8862	0.8806	0.8746	0.8757	0.8671	0.8339	0.3367	0.4685	0.3771	0.3507	0.4041	0.4334	0.3665	0.4012	0.3594	0.4055	0.8752	0.9286	0.9011	0.9194	0.8935	0.9169	0.8883	0.8696	0.9081	0.8953	0.5452	0.4097	0.4973	0.4872	0.4543	0.4577	0.4614
NeuN_hypo	0.6302	0.528	0.5707	0.4937	0.4586	0.4184	0.5648	0.5507	0.5718	0.5261	0.4269	0.8315	0.8473	0.8052	0.766	0.7917	0.8407	0.7582	0.7463	0.8117	0.7864	0.8204	0.6828	0.5332	0.5374	0.6254	0.5312	0.5868	0.6988	0.5946	0.6154	0.6561	0.8206	0.8577	0.8221	0.8323	0.8758	0.8325	0.8468	0.816	0.8742	0.8165	0.513	0.5783	0.5175	0.6046	0.545	0.6098	0.5876
NeuN_hypo	0.5264	0.3999	0.3872	0.3789	0.3746	0.3489	0.4584	0.3834	0.3739	0.3181	0.4988	0.856	0.8987	0.8964	0.7902	0.8629	0.8994	0.8503	0.8218	0.8779	0.8809	0.874	0.3373	0.5807	0.417	0.4872	0.4628	0.4535	0.2428	0.4994	0.6791	0.4386	0.8556	0.9079	0.8338	0.8807	0.8815	0.8662	0.8886	0.7896	0.8892	0.8408	0.5427	0.4489	0.5317	0.4945	0.4792	0.5504	0.5284
NeuN_hypo	0.4676	0.2925	0.3444	0.3443	0.333	0.2527	0.4081	0.4014	0.3413	0.273	0.4205	0.7584	0.7966	0.7987	0.8226	0.8061	0.782	0.8249	0.8462	0.8262	0.8037	0.7935	0.2748	0.4295	0.2594	0.2942	0.265	0.3077	0.229	0.3358	0.4672	0.3014	0.7878	0.816	0.8014	0.7945	0.7868	0.8203	0.7915	0.8086	0.7953	0.7823	0.5356	0.5338	0.6103	0.5792	0.557	0.6232	0.5986
NeuN_hypo	0.4722	0.4091	0.3933	0.4039	0.41	0.3533	0.3958	0.3954	0.4031	0.3264	0.3776	0.8686	0.8781	0.8979	0.831	0.8723	0.8938	0.8757	0.8637	0.891	0.8783	0.8852	0.3124	0.4089	0.3311	0.3905	0.3737	0.3769	0.3384	0.3798	0.3929	0.3703	0.8277	0.9047	0.8344	0.881	0.8702	0.8959	0.8854	0.8956	0.8845	0.8705	0.3335	0.322	0.3381	0.3284	0.3179	0.381	0.3279
NeuN_hypo	0.421	0.2989	0.2813	0.3282	0.3655	0.2909	0.3664	0.3384	0.3507	0.2791	0.3868	0.8591	0.8833	0.8483	0.8372	0.8819	0.8664	0.8528	0.8566	0.8532	0.8622	0.8642	0.3347	0.4585	0.2546	0.3579	0.2431	0.3261	0.27	0.3657	0.4072	0.248	0.8998	0.8928	0.8907	0.8724	0.8199	0.8833	0.8666	0.8718	0.8956	0.8458	0.4878	0.4387	0.4955	0.4897	0.5124	0.5762	0.5537
NeuN_hypo	0.5059	0.5404	0.5259	0.4999	0.4996	0.4672	0.5345	0.488	0.4909	0.4355	0.5831	0.9264	0.9325	0.9505	0.9173	0.927	0.9502	0.9298	0.9274	0.9443	0.95	0.9304	0.4727	0.5775	0.5034	0.5741	0.5141	0.5274	0.3696	0.5729	0.6416	0.5056	0.9262	0.9537	0.9318	0.9487	0.9226	0.9534	0.9506	0.927	0.9327	0.9395	0.7025	0.5922	0.6858	0.6464	0.6411	0.6651	0.6621
NeuN_hypo	0.4861	0.3975	0.4101	0.396	0.4125	0.3882	0.431	0.4425	0.4112	0.3719	0.407	0.7348	0.6967	0.7139	0.6873	0.6995	0.6993	0.6777	0.726	0.6791	0.7128	0.6862	0.463	0.4411	0.4132	0.4688	0.4268	0.4458	0.4734	0.4403	0.4622	0.4391	0.6668	0.6883	0.6945	0.6375	0.6491	0.6559	0.6512	0.647	0.6522	0.6258	0.4654	0.4258	0.4268	0.4219	0.4244	0.4544	0.4327
NeuN_hypo	0.371	0.3265	0.3174	0.3323	0.3368	0.3066	0.3603	0.3286	0.3413	0.273	0.3724	0.5364	0.5604	0.5506	0.5196	0.537	0.5575	0.541	0.529	0.5531	0.5288	0.5544	0.5382	0.6348	0.5327	0.5413	0.5575	0.5767	0.4787	0.5719	0.6543	0.4908	0.8209	0.8401	0.8157	0.8261	0.8245	0.8178	0.83	0.7841	0.8324	0.7972	0.4846	0.4283	0.4858	0.4771	0.4652	0.508	0.4691
NeuN_hypo	0.4356	0.3598	0.354	0.3492	0.3324	0.3328	0.3937	0.3539	0.3712	0.2955	0.431	0.8679	0.8952	0.8853	0.8668	0.8584	0.8789	0.8909	0.8658	0.8868	0.8774	0.8782	0.336	0.4769	0.3583	0.3741	0.361	0.3586	0.3095	0.3918	0.4581	0.3869	0.8775	0.904	0.8966	0.9085	0.9135	0.9	0.8986	0.8928	0.8913	0.9068	0.4066	0.3728	0.417	0.3979	0.4098	0.4249	0.3899
NeuN_hypo	0.5455	0.4585	0.5148	0.4614	0.3925	0.4206	0.488	0.5031	0.4292	0.4167	0.5465	0.8756	0.9341	0.9222	0.9103	0.9042	0.9387	0.9055	0.894	0.9219	0.9155	0.9405	0.4317	0.6109	0.4746	0.5311	0.5293	0.5381	0.3271	0.5914	0.721	0.4039	0.9184	0.9354	0.8964	0.9062	0.9191	0.893	0.8901	0.8297	0.921	0.917	0.6718	0.6262	0.6529	0.649	0.5718	0.6812	0.668
NeuN_hypo	0.2984	0.2384	0.2421	0.2386	0.2232	0.2209	0.2546	0.2416	0.2246	0.2143	0.2489	0.4888	0.4958	0.4997	0.4891	0.4958	0.483	0.5059	0.5059	0.502	0.5094	0.5003	0.4699	0.5383	0.4498	0.5086	0.4397	0.477	0.434	0.5348	0.5555	0.5312	0.9019	0.9003	0.9034	0.8978	0.894	0.8991	0.8865	0.8982	0.9109	0.8857	0.3057	0.2537	0.2971	0.2824	0.2878	0.2956	0.2964
NeuN_hypo	0.645	0.5704	0.6454	0.6194	0.5813	0.6046	0.6478	0.6122	0.5635	0.5561	0.6262	0.9202	0.906	0.9232	0.901	0.8979	0.9247	0.9085	0.9143	0.9168	0.911	0.9139	0.5036	0.6344	0.5332	0.5354	0.5366	0.5355	0.4798	0.523	0.7151	0.5575	0.8701	0.9305	0.8974	0.9223	0.8989	0.9153	0.9282	0.9335	0.9101	0.9002	0.6723	0.6775	0.6966	0.6639	0.704	0.6753	0.6994
NeuN_hypo	0.6424	0.5282	0.5608	0.5553	0.4976	0.4713	0.4697	0.4169	0.5012	0.4388	0.5436	0.8051	0.8248	0.8413	0.6922	0.7701	0.8411	0.8414	0.6899	0.8032	0.7576	0.8015	0.4898	0.5074	0.5435	0.563	0.5464	0.506	0.4526	0.5186	0.556	0.6619	0.7801	0.8659	0.7851	0.8279	0.7983	0.8391	0.8724	0.7097	0.7936	0.7841	0.4069	0.3618	0.4024	0.3923	0.3693	0.392	0.3785
NeuN_hypo	0.6813	0.5753	0.6013	0.5863	0.5896	0.5801	0.6356	0.6232	0.5827	0.5344	0.6597	0.867	0.8648	0.8647	0.8936	0.8645	0.8198	0.8716	0.8712	0.8604	0.8781	0.8814	0.5673	0.6898	0.5641	0.6343	0.6434	0.6457	0.5038	0.6495	0.7594	0.595	0.8378	0.8908	0.8543	0.8708	0.8333	0.8746	0.848	0.8614	0.8644	0.8801	0.6118	0.5798	0.6451	0.6225	0.6126	0.6285	0.6359
NeuN_hypo	0.2511	0.186	0.1743	0.1813	0.1884	0.1673	0.211	0.1503	0.1829	0.1341	0.2312	0.6037	0.6418	0.5942	0.4857	0.4322	0.6429	0.4552	0.4657	0.5633	0.5025	0.5639	0.1797	0.3094	0.2037	0.2962	0.1936	0.2332	0.1093	0.2415	0.362	0.2067	0.6998	0.7084	0.6962	0.6984	0.6888	0.6653	0.7247	0.597	0.7328	0.6031	0.1572	0.0789	0.132	0.1325	0.1329	0.2017	0.1494
NeuN_hypo	0.42	0.3984	0.3939	0.416	0.3707	0.3725	0.4066	0.3892	0.412	0.3553	0.362	0.669	0.6829	0.6551	0.6735	0.666	0.6674	0.6537	0.662	0.6638	0.6814	0.6827	0.412	0.4437	0.4157	0.4423	0.4287	0.423	0.4525	0.4546	0.4297	0.4682	0.8053	0.8438	0.8031	0.8189	0.8111	0.8446	0.7837	0.7878	0.8494	0.8408	0.2725	0.2794	0.266	0.2872	0.2615	0.2909	0.2686
NeuN_hypo	0.4455	0.3887	0.3866	0.3943	0.4265	0.3801	0.4411	0.4034	0.3934	0.3252	0.4448	0.7073	0.7245	0.7192	0.6878	0.6722	0.6929	0.6824	0.7012	0.7068	0.682	0.7115	0.3276	0.5305	0.4198	0.3919	0.4391	0.3997	0.3351	0.4391	0.5372	0.4241	0.761	0.8014	0.8005	0.8112	0.772	0.7627	0.7997	0.7557	0.7957	0.7414	0.426	0.3872	0.454	0.4416	0.4388	0.4776	0.4494
NeuN_hypo	0.6309	0.5917	0.595	0.6136	0.6035	0.5631	0.6715	0.6911	0.5982	0.5514	0.6981	0.934	0.9389	0.9373	0.9158	0.9294	0.9266	0.9383	0.943	0.9364	0.9402	0.9346	0.5902	0.7366	0.647	0.6427	0.6716	0.7244	0.5447	0.6925	0.8472	0.6678	0.8927	0.9437	0.9139	0.9273	0.9428	0.9125	0.9283	0.9101	0.9204	0.9109	0.6465	0.6231	0.7091	0.6503	0.6591	0.688	0.6602
NeuN_hypo	0.4696	0.3989	0.4126	0.363	0.4031	0.3581	0.5235	0.4034	0.3917	0.324	0.537	0.8871	0.8953	0.8958	0.8632	0.8633	0.8718	0.8721	0.8775	0.8845	0.8711	0.872	0.3652	0.5729	0.4343	0.5402	0.4729	0.4638	0.2548	0.5046	0.6924	0.4325	0.8702	0.9045	0.8498	0.9074	0.8902	0.8953	0.8817	0.861	0.8983	0.8967	0.5104	0.4465	0.526	0.4562	0.4579	0.5098	0.4632
NeuN_hypo	0.5557	0.4808	0.4832	0.5243	0.4794	0.4821	0.47	0.4699	0.4985	0.4323	0.542	0.8638	0.8813	0.8771	0.8469	0.8626	0.8928	0.8501	0.8665	0.8608	0.8685	0.8814	0.4908	0.5445	0.485	0.5255	0.5117	0.5171	0.468	0.5226	0.5543	0.4785	0.8697	0.8985	0.8702	0.8744	0.8644	0.8842	0.8802	0.8244	0.8577	0.8453	0.4872	0.4504	0.4908	0.4431	0.4666	0.4833	0.5082
NeuN_hypo	0.4466	0.284	0.2186	0.267	0.2232	0.2549	0.2924	0.1889	0.2135	0.2115	0.3498	0.8532	0.8109	0.8813	0.7733	0.8521	0.861	0.859	0.8301	0.8489	0.8676	0.8548	0.3473	0.4194	0.351	0.3397	0.3972	0.3591	0.2759	0.3781	0.4475	0.4047	0.7985	0.8827	0.8452	0.8715	0.8597	0.8505	0.8671	0.816	0.8581	0.8614	0.2801	0.2123	0.2731	0.258	0.2301	0.3482	0.2901
NeuN_hypo	0.5561	0.4611	0.4895	0.4723	0.4905	0.4681	0.5682	0.519	0.4917	0.4571	0.5637	0.7476	0.753	0.7722	0.7116	0.7308	0.7541	0.7344	0.7105	0.752	0.7549	0.7568	0.4951	0.5745	0.5214	0.5706	0.5428	0.5368	0.5078	0.5724	0.5931	0.5037	0.7777	0.843	0.7546	0.825	0.8252	0.8357	0.8264	0.772	0.7775	0.8029	0.6357	0.6405	0.6267	0.6221	0.6274	0.6319	0.6241
NeuN_hypo	0.0754	0.0147	0.0086	0.0241	0.0192	0.0072	0.0076	0.0066	0.0308	0.0139	0.0089	0.3915	0.4442	0.4167	0.2369	0.3217	0.4511	0.3272	0.2502	0.3768	0.3446	0.3507	0.0164	0.0151	0.0032	0.0273	0.0033	0.007	0.0503	0.0092	0.0021	0.0032	0.3333	0.4688	0.3074	0.4857	0.4596	0.3872	0.4849	0.3372	0.381	0.38	0.0037	0.0079	0.0075	0.009	0.0192	0.0237	0.0057
NeuN_hypo	0.3371	0.2366	0.2579	0.2523	0.2393	0.2199	0.2482	0.2201	0.2642	0.2224	0.2609	0.5311	0.5788	0.5602	0.6817	0.567	0.5437	0.561	0.5759	0.5278	0.5086	0.5578	0.2517	0.2767	0.2377	0.2734	0.2437	0.2523	0.223	0.2521	0.3185	0.2156	0.6565	0.5969	0.6901	0.606	0.6354	0.6143	0.6154	0.6368	0.6622	0.5985	0.188	0.1702	0.1879	0.1756	0.1875	0.2263	0.1827
NeuN_hypo	0.2317	0.1905	0.189	0.1974	0.1862	0.1786	0.2113	0.1974	0.2009	0.1479	0.2269	0.4103	0.4136	0.422	0.3786	0.4043	0.4179	0.4046	0.4038	0.4062	0.3999	0.4239	0.2269	0.4272	0.3001	0.2646	0.3279	0.268	0.2121	0.3774	0.409	0.3285	0.763	0.779	0.7685	0.7742	0.773	0.7814	0.7842	0.7291	0.7375	0.6988	0.3222	0.2628	0.3224	0.2773	0.293	0.3169	0.3098
NeuN_hypo	0.534	0.4293	0.4448	0.4559	0.4393	0.4525	0.5085	0.4445	0.4712	0.3838	0.4967	0.8861	0.8811	0.8908	0.8225	0.8717	0.8973	0.8902	0.8617	0.8933	0.8704	0.8968	0.4661	0.5748	0.4667	0.4973	0.4823	0.4969	0.4372	0.5689	0.642	0.4045	0.8753	0.9005	0.8725	0.8987	0.8989	0.9127	0.9174	0.8812	0.878	0.8877	0.5558	0.4535	0.5633	0.5147	0.5211	0.566	0.5586
NeuN_hypo	0.1807	0.1565	0.1449	0.1447	0.1492	0.1383	0.1399	0.1332	0.1471	0.134	0.1392	0.3358	0.3457	0.3539	0.321	0.3224	0.3356	0.3049	0.3239	0.325	0.324	0.3429	0.2944	0.3974	0.3101	0.3514	0.3394	0.343	0.2912	0.3625	0.4051	0.3893	0.6281	0.6702	0.6607	0.6284	0.6278	0.6578	0.6254	0.6218	0.6412	0.6014	0.2066	0.154	0.2062	0.1582	0.1876	0.1938	0.2013
NeuN_hypo	0.3933	0.3696	0.3372	0.3376	0.3628	0.3277	0.3915	0.3166	0.3586	0.3089	0.4093	0.7849	0.7867	0.7766	0.7729	0.7647	0.7672	0.8	0.7853	0.782	0.7888	0.7951	0.3668	0.5074	0.4099	0.4569	0.405	0.3829	0.3661	0.4333	0.5148	0.4593	0.7615	0.8388	0.7715	0.8153	0.7889	0.817	0.7812	0.8134	0.8197	0.8418	0.3928	0.3217	0.4055	0.3572	0.3581	0.4005	0.3708
NeuN_hypo	0.1563	0.1126	0.1407	0.1138	0.1259	0.1111	0.1258	0.1079	0.1054	0.0975	0.14	0.3138	0.3474	0.3512	0.2693	0.2721	0.3504	0.3063	0.2694	0.3284	0.2754	0.3311	0.2728	0.3381	0.2647	0.2812	0.2824	0.2866	0.2652	0.3185	0.296	0.3077	0.606	0.6723	0.6192	0.6507	0.6522	0.6135	0.6351	0.5862	0.6539	0.5822	0.1718	0.1633	0.1517	0.173	0.1604	0.1818	0.1614
NeuN_hypo	0.62	0.5818	0.547	0.5672	0.5345	0.5124	0.6107	0.5699	0.5536	0.4881	0.6724	0.9145	0.9236	0.9137	0.9153	0.9086	0.9173	0.9107	0.916	0.9214	0.9223	0.9153	0.5743	0.7088	0.5833	0.6056	0.6773	0.6481	0.5287	0.6499	0.7432	0.6368	0.9138	0.9193	0.9056	0.9246	0.9208	0.9177	0.895	0.8724	0.8778	0.9032	0.5994	0.579	0.6551	0.5852	0.6127	0.6217	0.6316
NeuN_hypo	0.5609	0.4838	0.5294	0.5021	0.4842	0.4706	0.5647	0.4928	0.4828	0.4905	0.6316	0.86	0.851	0.8742	0.8084	0.848	0.8721	0.8504	0.8387	0.856	0.8332	0.8741	0.432	0.6606	0.4895	0.5581	0.5255	0.5262	0.3279	0.6037	0.7318	0.4797	0.8356	0.896	0.8471	0.8835	0.8582	0.8693	0.87	0.8323	0.8657	0.852	0.4813	0.3985	0.5303	0.5014	0.4841	0.5286	0.5137
NeuN_hypo	0.5276	0.4918	0.48	0.4492	0.4272	0.4425	0.5015	0.4433	0.4536	0.4123	0.549	0.8301	0.8409	0.8461	0.8427	0.8245	0.8315	0.8512	0.8423	0.8398	0.841	0.8407	0.3722	0.478	0.4029	0.4266	0.4449	0.4291	0.3473	0.4683	0.55	0.3824	0.7992	0.8579	0.8333	0.8518	0.834	0.8505	0.828	0.8084	0.8452	0.8272	0.5993	0.5376	0.6237	0.5232	0.5728	0.5478	0.545
NeuN_hypo	0.3859	0.3256	0.3266	0.3082	0.3188	0.3187	0.3478	0.2999	0.3267	0.259	0.4495	0.7899	0.8173	0.7953	0.7808	0.7914	0.7831	0.7828	0.7886	0.8273	0.8074	0.8256	0.2754	0.4039	0.2722	0.301	0.2542	0.2957	0.2501	0.2911	0.4316	0.2691	0.8552	0.8647	0.8392	0.8588	0.8538	0.8502	0.835	0.82	0.8602	0.8661	0.2328	0.1884	0.205	0.2112	0.211	0.2528	0.2036
NeuN_hypo	0.5054	0.4491	0.3485	0.458	0.4759	0.4499	0.4671	0.4292	0.5229	0.4278	0.5005	0.9306	0.9455	0.9351	0.9318	0.9179	0.9384	0.9334	0.9374	0.9348	0.9284	0.9386	0.2976	0.3895	0.3588	0.3256	0.2975	0.3019	0.2899	0.3246	0.4051	0.3207	0.92	0.9458	0.9045	0.9177	0.9075	0.893	0.9448	0.9061	0.936	0.8983	0.5077	0.4035	0.4655	0.4292	0.409	0.4905	0.4611
NeuN_hypo	0.3357	0.1922	0.238	0.166	0.1477	0.1305	0.2151	0.1568	0.1908	0.1786	0.1945	0.8173	0.8324	0.8352	0.8565	0.8309	0.847	0.8403	0.832	0.8393	0.8443	0.8402	0.1529	0.2948	0.1876	0.1928	0.1909	0.173	0.1546	0.1744	0.2419	0.1407	0.8016	0.8409	0.885	0.8496	0.8354	0.8534	0.8292	0.8391	0.8409	0.8735	0.1746	0.1602	0.1678	0.1739	0.1931	0.211	0.1768
NeuN_hypo	0.4493	0.3665	0.4159	0.3692	0.3899	0.346	0.4109	0.355	0.4011	0.3202	0.4595	0.8198	0.8438	0.837	0.8058	0.8115	0.8334	0.8016	0.7974	0.8287	0.8094	0.8133	0.2216	0.4014	0.2608	0.2384	0.2567	0.2503	0.2069	0.3625	0.3989	0.2497	0.8409	0.8721	0.8468	0.8551	0.854	0.8372	0.8408	0.8619	0.8604	0.8322	0.3558	0.3257	0.3965	0.3112	0.3522	0.4223	0.3362
NeuN_hypo	0.5096	0.4404	0.4627	0.3734	0.3962	0.4074	0.4363	0.3969	0.4303	0.4328	0.4533	0.9006	0.8984	0.8915	0.8965	0.8885	0.8779	0.9113	0.9041	0.8934	0.9011	0.9052	0.3743	0.4868	0.4457	0.447	0.4101	0.4836	0.3646	0.5058	0.5975	0.3479	0.8745	0.8946	0.8901	0.8878	0.8946	0.8924	0.9054	0.8393	0.8989	0.8596	0.4921	0.4417	0.5351	0.4777	0.4983	0.5284	0.5113
NeuN_hypo	0.3539	0.2786	0.2674	0.2957	0.267	0.2742	0.3592	0.3109	0.2763	0.2414	0.3491	0.8347	0.8074	0.9092	0.7312	0.856	0.867	0.8612	0.8134	0.851	0.7934	0.8821	0.2453	0.3986	0.2253	0.2965	0.2592	0.3322	0.2015	0.3089	0.4427	0.3179	0.7813	0.8516	0.7705	0.8709	0.876	0.8698	0.8494	0.797	0.6706	0.8691	0.4074	0.3228	0.4313	0.367	0.3861	0.4262	0.4186
NeuN_hypo	0.3191	0.2816	0.2505	0.2294	0.2377	0.2368	0.2382	0.2577	0.2571	0.1976	0.2709	0.7755	0.7791	0.7803	0.7571	0.7585	0.766	0.7818	0.7679	0.7756	0.7801	0.7793	0.186	0.2666	0.2012	0.2397	0.1732	0.2179	0.213	0.2236	0.2663	0.1637	0.7839	0.7957	0.7524	0.7728	0.7789	0.7986	0.8098	0.7398	0.768	0.7978	0.2918	0.2606	0.319	0.3143	0.2799	0.374	0.3052
NeuN_hypo	0.5075	0.4492	0.3769	0.4375	0.3819	0.3884	0.4799	0.386	0.4407	0.3299	0.5214	0.8257	0.8209	0.8304	0.8046	0.7965	0.8562	0.8044	0.8066	0.8395	0.8127	0.844	0.3088	0.5124	0.3482	0.4028	0.369	0.4403	0.2276	0.4532	0.5125	0.3812	0.8136	0.8402	0.8447	0.8143	0.8027	0.825	0.8098	0.8323	0.8689	0.7761	0.5554	0.4874	0.6193	0.5322	0.557	0.5912	0.607
NeuN_hypo	0.4885	0.4142	0.3468	0.3779	0.3807	0.3637	0.5018	0.4686	0.4186	0.4043	0.5454	0.8585	0.851	0.8587	0.8535	0.8453	0.8474	0.8652	0.8752	0.8628	0.8701	0.86	0.3538	0.6403	0.4584	0.5824	0.4748	0.5134	0.2558	0.5747	0.713	0.4451	0.8312	0.8549	0.8558	0.8494	0.8445	0.8645	0.8533	0.8579	0.8469	0.8689	0.5857	0.5253	0.5686	0.541	0.5588	0.5814	0.5565
NeuN_hypo	0.4174	0.3591	0.2928	0.3205	0.3017	0.2863	0.4007	0.3146	0.2897	0.2425	0.517	0.7851	0.8381	0.8145	0.7381	0.7225	0.8529	0.6983	0.7363	0.7668	0.7522	0.7825	0.3036	0.5456	0.3425	0.4526	0.3206	0.4111	0.1514	0.4561	0.6155	0.4121	0.735	0.8237	0.7832	0.8236	0.7982	0.7796	0.8333	0.7237	0.7742	0.7662	0.3874	0.2616	0.381	0.3371	0.3521	0.3451	0.3475
NeuN_hypo	0.5873	0.5352	0.4668	0.538	0.4983	0.5178	0.5311	0.4923	0.5181	0.4883	0.4855	0.8706	0.8864	0.8743	0.8419	0.839	0.873	0.8641	0.857	0.8518	0.8538	0.8601	0.561	0.5419	0.5485	0.5567	0.5475	0.562	0.5338	0.5692	0.5357	0.5423	0.8633	0.8975	0.8714	0.8951	0.8765	0.8927	0.8885	0.8369	0.8808	0.8803	0.6586	0.635	0.6225	0.6652	0.6579	0.6403	0.608
NeuN_hypo	0.7158	0.6431	0.6472	0.6499	0.6405	0.6241	0.7125	0.6375	0.6596	0.5991	0.7428	0.9278	0.9316	0.9341	0.9084	0.9331	0.9314	0.9434	0.9368	0.9315	0.9335	0.9287	0.593	0.7231	0.5981	0.6963	0.6395	0.6582	0.5399	0.6846	0.7669	0.6425	0.9339	0.9463	0.9245	0.9538	0.9314	0.9425	0.9332	0.8949	0.9371	0.925	0.5788	0.5141	0.5942	0.5082	0.5429	0.6135	0.6241
NeuN_hypo	0.3298	0.3059	0.2638	0.3186	0.3437	0.3348	0.3285	0.3001	0.3831	0.3032	0.3831	0.7035	0.7113	0.7169	0.7183	0.7361	0.698	0.7135	0.7267	0.7349	0.7094	0.7209	0.3137	0.4626	0.3136	0.3587	0.3198	0.3655	0.2228	0.3597	0.4046	0.3628	0.694	0.7145	0.7098	0.7189	0.7177	0.6952	0.7081	0.7012	0.7212	0.7139	0.2751	0.2278	0.2768	0.2698	0.2323	0.2872	0.2687
NeuN_hypo	0.6254	0.5229	0.5116	0.5225	0.5636	0.5019	0.5066	0.5267	0.5263	0.4902	0.5434	0.8464	0.8802	0.8435	0.8508	0.8706	0.8722	0.847	0.8383	0.8609	0.8566	0.8421	0.4154	0.4542	0.3997	0.4374	0.4	0.3435	0.4706	0.4812	0.442	0.445	0.811	0.8078	0.7886	0.8227	0.8333	0.823	0.8102	0.8107	0.822	0.7909	0.3491	0.3104	0.3406	0.4123	0.4526	0.4534	0.3921
NeuN_hypo	0.3987	0.3218	0.3894	0.2959	0.2827	0.2198	0.3417	0.3084	0.2585	0.2524	0.33	0.8907	0.9153	0.9077	0.8517	0.9094	0.9263	0.9042	0.8869	0.9184	0.9143	0.8975	0.2453	0.3694	0.3104	0.34	0.2821	0.2718	0.2457	0.3239	0.4573	0.4001	0.804	0.9123	0.8497	0.9076	0.8737	0.8973	0.8816	0.8432	0.8752	0.8914	0.4519	0.4397	0.5	0.4326	0.4376	0.4966	0.5077
NeuN_hypo	0.574	0.462	0.4451	0.4464	0.4325	0.3936	0.5124	0.5007	0.4493	0.3648	0.5663	0.849	0.828	0.8532	0.7678	0.8301	0.8587	0.7906	0.8141	0.8397	0.8373	0.8259	0.5594	0.7115	0.5293	0.6006	0.5862	0.6231	0.438	0.6371	0.7289	0.5804	0.8957	0.9509	0.9149	0.9451	0.9545	0.9377	0.941	0.9277	0.931	0.8901	0.4686	0.3516	0.488	0.4149	0.3807	0.4772	0.4491
NeuN_hypo	0.4729	0.449	0.4604	0.4345	0.4221	0.4411	0.4575	0.4276	0.4541	0.4002	0.4635	0.7987	0.8105	0.7839	0.7877	0.7773	0.7834	0.7464	0.7612	0.7782	0.7706	0.7729	0.4582	0.5365	0.4723	0.4892	0.5043	0.4951	0.4468	0.4995	0.5513	0.5029	0.8131	0.8433	0.8333	0.8346	0.7932	0.8283	0.8403	0.7814	0.8683	0.8239	0.394	0.389	0.4057	0.3856	0.3968	0.4141	0.4183
NeuN_hypo	0.7	0.6622	0.6673	0.6946	0.6234	0.5986	0.6764	0.6899	0.6641	0.6144	0.7491	0.938	0.9425	0.9446	0.9411	0.931	0.9414	0.9423	0.9507	0.9488	0.9422	0.9365	0.6595	0.7881	0.6909	0.7312	0.6984	0.7203	0.629	0.7175	0.8011	0.7546	0.9417	0.9604	0.9564	0.9431	0.9277	0.9466	0.9446	0.9105	0.9402	0.94	0.7312	0.7383	0.767	0.7236	0.7339	0.7403	0.7121
NeuN_hypo	0.6236	0.5613	0.587	0.5684	0.5154	0.4844	0.6542	0.5703	0.5651	0.56	0.5677	0.9106	0.9147	0.9053	0.898	0.896	0.8893	0.8984	0.9163	0.903	0.8979	0.8976	0.6215	0.638	0.5902	0.6028	0.6429	0.683	0.6299	0.6169	0.7128	0.6129	0.8949	0.8809	0.8698	0.8953	0.8791	0.8808	0.8809	0.8798	0.8701	0.8779	0.7142	0.635	0.6411	0.664	0.661	0.6335	0.6919
NeuN_hypo	0.6038	0.5295	0.5547	0.4473	0.4857	0.5094	0.5558	0.51	0.5151	0.5289	0.5307	0.8755	0.9114	0.8811	0.8637	0.8346	0.899	0.865	0.8738	0.878	0.8508	0.8718	0.549	0.5801	0.5552	0.573	0.521	0.5632	0.5473	0.514	0.6031	0.5416	0.9159	0.9394	0.9217	0.9314	0.925	0.927	0.9402	0.9116	0.9214	0.9074	0.3988	0.3575	0.3704	0.3924	0.3443	0.4308	0.3643
NeuN_hypo	0.3661	0.3153	0.2895	0.3311	0.3248	0.2944	0.3227	0.2902	0.3297	0.2573	0.3166	0.7332	0.7458	0.7483	0.6798	0.688	0.7642	0.6874	0.6427	0.7294	0.7057	0.7386	0.2473	0.264	0.2493	0.2837	0.2272	0.2302	0.2526	0.2574	0.2488	0.198	0.6661	0.7143	0.6517	0.6878	0.7372	0.681	0.7207	0.641	0.6928	0.6356	0.339	0.3135	0.3229	0.3203	0.3111	0.3548	0.3338
NeuN_hypo	0.2058	0.1685	0.197	0.1958	0.1855	0.1551	0.1913	0.1284	0.1756	0.1369	0.1825	0.4989	0.5	0.4986	0.5025	0.474	0.4835	0.5152	0.4998	0.5104	0.5313	0.4917	0.3099	0.4058	0.3002	0.3448	0.321	0.3633	0.3103	0.3047	0.4088	0.2939	0.7636	0.7665	0.7666	0.7244	0.7615	0.7256	0.72	0.7549	0.7721	0.7962	0.2398	0.2632	0.2439	0.2453	0.2528	0.2895	0.272
NeuN_hypo	0.3858	0.318	0.3324	0.2919	0.2554	0.2727	0.3626	0.3123	0.3324	0.2327	0.3229	0.8735	0.9102	0.9004	0.8875	0.8956	0.8976	0.8862	0.885	0.9028	0.8743	0.8855	0.3575	0.5165	0.3148	0.4398	0.4028	0.4562	0.2258	0.4335	0.5745	0.4355	0.9079	0.9157	0.8876	0.9192	0.8881	0.9049	0.912	0.9259	0.9087	0.8904	0.3001	0.3083	0.3696	0.3581	0.3632	0.4179	0.408
NeuN_hypo	0.4232	0.3706	0.3434	0.3787	0.3527	0.3176	0.3504	0.2908	0.359	0.3219	0.3555	0.6905	0.7152	0.6736	0.7087	0.659	0.718	0.682	0.6721	0.6872	0.6764	0.7037	0.3779	0.4445	0.3844	0.4347	0.4147	0.4164	0.3993	0.426	0.4494	0.4386	0.7317	0.743	0.7534	0.7457	0.7383	0.7255	0.737	0.7501	0.7294	0.6737	0.4098	0.3597	0.3693	0.3692	0.391	0.4172	0.3869
NeuN_hypo	0.4378	0.3492	0.3886	0.3396	0.3751	0.3063	0.3196	0.2897	0.3927	0.2762	0.3869	0.838	0.85	0.8702	0.8563	0.8721	0.8448	0.8749	0.8433	0.8522	0.8719	0.8827	0.3946	0.4869	0.4399	0.4191	0.475	0.4283	0.3861	0.4849	0.4618	0.5104	0.8643	0.8541	0.8275	0.8305	0.8352	0.8336	0.8457	0.8137	0.796	0.8333	0.3408	0.3404	0.358	0.3916	0.3614	0.4016	0.3713
NeuN_hypo	0.6597	0.6136	0.6467	0.6101	0.6129	0.5686	0.6452	0.6189	0.613	0.5301	0.7206	0.9279	0.9313	0.9388	0.932	0.9329	0.931	0.9333	0.9318	0.9386	0.9444	0.9375	0.5281	0.7512	0.5831	0.6243	0.6512	0.6491	0.4777	0.6844	0.7534	0.6187	0.9239	0.9426	0.9265	0.9201	0.9297	0.9262	0.9283	0.9175	0.9207	0.9314	0.6532	0.6072	0.6673	0.62	0.6263	0.6401	0.6386
NeuN_hypo	0.718	0.613	0.6225	0.5898	0.5856	0.5442	0.5811	0.5723	0.5767	0.5739	0.6395	0.9424	0.9581	0.9509	0.9294	0.949	0.9631	0.9521	0.9417	0.9532	0.9481	0.9537	0.6403	0.6956	0.6187	0.6294	0.6139	0.6152	0.5745	0.6801	0.6674	0.7198	0.9428	0.9575	0.9457	0.9532	0.9409	0.9653	0.9571	0.939	0.9651	0.9212	0.5695	0.5032	0.5679	0.538	0.5436	0.6423	0.5364
NeuN_hypo	0.517	0.4452	0.4629	0.4402	0.4599	0.4365	0.4867	0.469	0.4665	0.3316	0.5375	0.7683	0.7915	0.7748	0.7983	0.8134	0.7918	0.7944	0.8024	0.8021	0.8098	0.8095	0.3761	0.5409	0.4532	0.4906	0.4711	0.4861	0.3496	0.4756	0.5354	0.5153	0.8189	0.8134	0.8413	0.8063	0.7893	0.8287	0.7865	0.7827	0.8136	0.7682	0.4524	0.4051	0.4204	0.4184	0.4381	0.4431	0.4328
NeuN_hypo	0.6	0.5771	0.5801	0.553	0.5484	0.5304	0.6379	0.5444	0.5183	0.4996	0.6831	0.8905	0.8775	0.8938	0.8668	0.8661	0.8997	0.8854	0.8912	0.8897	0.8946	0.8902	0.5132	0.701	0.5556	0.5959	0.5936	0.6162	0.4567	0.6407	0.7071	0.5751	0.8929	0.8785	0.8786	0.8827	0.8574	0.8775	0.8819	0.8494	0.8633	0.8749	0.5908	0.5515	0.5979	0.5427	0.5921	0.5856	0.5906
NeuN_hypo	0.4602	0.3104	0.3853	0.3847	0.377	0.3444	0.4525	0.319	0.4147	0.2919	0.4111	0.7386	0.7427	0.7429	0.7054	0.723	0.7425	0.7451	0.7457	0.7322	0.7462	0.7554	0.3196	0.3787	0.3785	0.4445	0.3754	0.4095	0.2659	0.3382	0.3889	0.4114	0.7305	0.7349	0.7239	0.7318	0.7288	0.747	0.7073	0.7161	0.7116	0.7146	0.4823	0.4852	0.5111	0.4633	0.4919	0.4505	0.4874
NeuN_hypo	0.4811	0.3593	0.4199	0.3549	0.3345	0.3119	0.4061	0.3277	0.3661	0.2954	0.4676	0.8927	0.9148	0.9097	0.9217	0.9191	0.8977	0.8951	0.8972	0.9142	0.8847	0.9006	0.3563	0.4703	0.3862	0.385	0.3601	0.4487	0.3218	0.4309	0.484	0.4038	0.9156	0.9446	0.9013	0.9247	0.9145	0.9328	0.9236	0.9255	0.88	0.8906	0.3581	0.3566	0.417	0.3713	0.3834	0.4758	0.4707
NeuN_hypo	0.2729	0.117	0.1019	0.0992	0.1125	0.1084	0.1079	0.0966	0.1675	0.1019	0.1395	0.7636	0.7598	0.7774	0.7712	0.7656	0.7682	0.7639	0.7405	0.7601	0.7455	0.7872	0.125	0.1845	0.1157	0.2043	0.1247	0.1242	0.0924	0.1352	0.1723	0.1293	0.7314	0.8057	0.7417	0.7749	0.7628	0.7738	0.7652	0.7519	0.7317	0.7481	0.0797	0.0859	0.0931	0.104	0.113	0.1708	0.1176
NeuN_hypo	0.4874	0.4782	0.5504	0.4077	0.401	0.4708	0.5568	0.5013	0.5012	0.4296	0.5401	0.9459	0.9364	0.9399	0.9395	0.9103	0.9284	0.9393	0.9229	0.9336	0.9373	0.9279	0.3644	0.5874	0.4321	0.4277	0.3934	0.3905	0.3929	0.4761	0.5861	0.4892	0.8857	0.8848	0.8833	0.9024	0.8954	0.9072	0.8872	0.8486	0.9229	0.8465	0.5138	0.5141	0.582	0.5249	0.5072	0.5987	0.5572
NeuN_hypo	0.5067	0.4165	0.436	0.4234	0.4334	0.3919	0.4178	0.3929	0.4359	0.3714	0.4821	0.8121	0.8515	0.8212	0.8322	0.7974	0.8188	0.8326	0.8012	0.8317	0.8118	0.8191	0.3577	0.4446	0.4163	0.4213	0.4033	0.3442	0.3241	0.3948	0.4258	0.3903	0.781	0.7914	0.8023	0.811	0.8106	0.7768	0.8202	0.7686	0.8093	0.8198	0.5328	0.4734	0.5172	0.4973	0.5192	0.516	0.5319
NeuN_hypo	0.2202	0.1616	0.149	0.1777	0.1524	0.1423	0.133	0.1353	0.1741	0.1433	0.1327	0.3805	0.404	0.3956	0.3903	0.3794	0.3861	0.3971	0.3767	0.3843	0.3974	0.3925	0.3592	0.3945	0.31	0.3569	0.2965	0.3488	0.3398	0.3966	0.2797	0.3743	0.7096	0.7379	0.6856	0.7089	0.693	0.731	0.703	0.6812	0.7073	0.7044	0.1682	0.1522	0.1414	0.1794	0.1755	0.1827	0.173
NeuN_hypo	0.3497	0.2134	0.2408	0.2145	0.2002	0.1956	0.1795	0.1856	0.2664	0.1716	0.2554	0.7451	0.8453	0.822	0.7523	0.6924	0.8204	0.6891	0.6841	0.7134	0.7223	0.7305	0.1684	0.1808	0.1729	0.2384	0.1837	0.1624	0.1747	0.174	0.1865	0.2425	0.7565	0.7781	0.8225	0.7529	0.7592	0.7095	0.8132	0.7148	0.7396	0.8078	0.2995	0.2916	0.2772	0.3018	0.2876	0.3554	0.2581
NeuN_hypo	0.5219	0.391	0.3969	0.4077	0.416	0.401	0.5158	0.4019	0.4223	0.3799	0.5586	0.855	0.8757	0.8717	0.8477	0.8487	0.8745	0.8667	0.8701	0.8706	0.8682	0.8584	0.3195	0.5829	0.4712	0.4463	0.4947	0.4803	0.2899	0.4906	0.715	0.4914	0.8154	0.8516	0.8338	0.8553	0.834	0.8261	0.8206	0.8268	0.8335	0.8303	0.5181	0.4594	0.5318	0.5078	0.4832	0.5345	0.4982
NeuN_hypo	0.5972	0.5132	0.4838	0.5398	0.4924	0.4989	0.5839	0.4973	0.5253	0.445	0.6088	0.8878	0.9186	0.9113	0.884	0.9016	0.9308	0.8918	0.9092	0.9221	0.8859	0.9144	0.5273	0.6575	0.5216	0.5102	0.5568	0.6317	0.4113	0.5923	0.6694	0.5664	0.8885	0.908	0.9053	0.8917	0.8949	0.8782	0.9344	0.8754	0.9079	0.8608	0.45	0.3895	0.4657	0.3961	0.396	0.4926	0.4538
NeuN_hypo	0.4485	0.3978	0.4146	0.3959	0.3999	0.3288	0.418	0.4008	0.374	0.3769	0.4222	0.8372	0.8333	0.8968	0.7069	0.832	0.887	0.8515	0.801	0.8743	0.8011	0.823	0.348	0.4606	0.4029	0.4292	0.3968	0.4656	0.3035	0.4008	0.4888	0.4741	0.744	0.8835	0.7596	0.8284	0.8368	0.8176	0.8481	0.7668	0.7899	0.8241	0.2986	0.2413	0.357	0.2475	0.2512	0.3347	0.3304
NeuN_hypo	0.1459	0.0886	0.0617	0.0867	0.0878	0.058	0.0553	0.0517	0.1188	0.0534	0.0678	0.5324	0.5446	0.6018	0.5485	0.5531	0.5592	0.6408	0.5901	0.5742	0.6374	0.5997	0.0909	0.0912	0.0831	0.0871	0.059	0.0836	0.0961	0.0966	0.107	0.0536	0.5699	0.6116	0.5384	0.5989	0.6133	0.6677	0.5311	0.6547	0.4644	0.6035	0.055	0.0535	0.066	0.0569	0.0753	0.0852	0.0589
NeuN_hypo	0.1401	0.093	0.0508	0.0884	0.0664	0.0527	0.0664	0.0595	0.1101	0.0578	0.074	0.5759	0.6228	0.6178	0.4604	0.5078	0.6757	0.4544	0.4405	0.5997	0.4629	0.571	0.0662	0.0624	0.0558	0.0521	0.0514	0.0593	0.0893	0.0418	0.0507	0.0816	0.4104	0.4661	0.4003	0.436	0.5341	0.4455	0.4773	0.2843	0.4085	0.3908	0.058	0.0518	0.0513	0.0725	0.0669	0.0812	0.0448
NeuN_hypo	0.45	0.3384	0.3013	0.3308	0.3214	0.2933	0.4007	0.3172	0.3687	0.2288	0.4926	0.8265	0.8386	0.8532	0.7686	0.7921	0.8374	0.806	0.777	0.8141	0.8155	0.8325	0.3633	0.5232	0.4028	0.4102	0.3984	0.4179	0.2812	0.4986	0.5918	0.3726	0.835	0.8648	0.8053	0.8702	0.8739	0.8201	0.8809	0.7988	0.8487	0.8263	0.4369	0.3075	0.4538	0.3952	0.4169	0.4593	0.4304
NeuN_hypo	0.5614	0.4852	0.5074	0.543	0.5176	0.4634	0.556	0.4719	0.5309	0.4509	0.5909	0.8778	0.9095	0.8905	0.8662	0.8544	0.9002	0.8767	0.8739	0.9033	0.8641	0.8918	0.5562	0.7336	0.5921	0.6098	0.6387	0.698	0.5181	0.664	0.7854	0.703	0.902	0.9197	0.8889	0.8817	0.9186	0.9182	0.8974	0.8983	0.9054	0.882	0.4862	0.4224	0.4893	0.4638	0.4396	0.4872	0.486
NeuN_hypo	0.2122	0.0829	0.142	0.1361	0.1147	0.085	0.121	0.0885	0.1263	0.0704	0.1423	0.662	0.696	0.7222	0.7663	0.7068	0.619	0.7514	0.7436	0.6883	0.7084	0.6866	0.2002	0.332	0.1758	0.2503	0.2131	0.2166	0.1214	0.2675	0.2836	0.1748	0.8046	0.8168	0.88	0.8365	0.8262	0.8556	0.8365	0.8385	0.7797	0.8304	0.1746	0.1169	0.1314	0.1494	0.1221	0.1615	0.1652
NeuN_hypo	0.6069	0.551	0.5546	0.507	0.5303	0.5	0.5543	0.5101	0.5	0.4486	0.573	0.912	0.9136	0.9138	0.8745	0.8822	0.9059	0.9174	0.9116	0.9153	0.9009	0.8982	0.5457	0.7174	0.5679	0.6896	0.5986	0.6539	0.4619	0.6192	0.7645	0.6094	0.9145	0.9351	0.9265	0.9527	0.92	0.9448	0.9435	0.8953	0.9148	0.9346	0.4757	0.4127	0.4949	0.4859	0.4593	0.5147	0.506
NeuN_hypo	0.6602	0.6597	0.6194	0.6269	0.6173	0.5738	0.6566	0.5906	0.5643	0.5801	0.676	0.8998	0.9096	0.909	0.8944	0.8971	0.9088	0.895	0.9055	0.9154	0.9203	0.9093	0.5718	0.7293	0.6068	0.6993	0.6829	0.655	0.5524	0.6708	0.7304	0.6646	0.8491	0.9223	0.8712	0.9065	0.8964	0.9291	0.8898	0.8387	0.8897	0.916	0.665	0.6061	0.6705	0.632	0.672	0.6803	0.6642
NeuN_hypo	0.3864	0.3407	0.3526	0.3581	0.33	0.288	0.4056	0.3078	0.3537	0.2723	0.428	0.8213	0.8068	0.8278	0.6905	0.8225	0.8409	0.8046	0.7748	0.829	0.7899	0.8031	0.2814	0.4132	0.3005	0.3534	0.3128	0.3569	0.2072	0.3925	0.4622	0.3444	0.7148	0.8177	0.7231	0.8242	0.8087	0.8014	0.8406	0.7473	0.7855	0.7784	0.3548	0.3201	0.3956	0.3364	0.3315	0.3776	0.384
NeuN_hypo	0.4803	0.3891	0.438	0.4197	0.3954	0.3939	0.4934	0.4135	0.4066	0.3523	0.5027	0.8408	0.8748	0.8653	0.8685	0.8308	0.8494	0.8571	0.8641	0.8686	0.8664	0.8736	0.4007	0.5904	0.4427	0.4448	0.4934	0.4818	0.3162	0.5219	0.6265	0.4946	0.8445	0.9011	0.8425	0.8511	0.8887	0.865	0.8428	0.7992	0.8456	0.8136	0.5479	0.5679	0.6013	0.5577	0.5552	0.6397	0.606
NeuN_hypo	0.6369	0.6094	0.6163	0.6134	0.5561	0.56	0.6042	0.5121	0.5764	0.5077	0.5846	0.7783	0.7784	0.7986	0.7778	0.8049	0.7932	0.7835	0.7874	0.8013	0.8087	0.7839	0.422	0.5673	0.4611	0.4613	0.4637	0.5058	0.43	0.5145	0.5828	0.4621	0.7134	0.738	0.7712	0.7371	0.7102	0.7362	0.7409	0.727	0.7816	0.6879	0.537	0.4894	0.5643	0.4964	0.5482	0.5792	0.5603
NeuN_hypo	0.5149	0.4881	0.5006	0.5025	0.4914	0.4754	0.5393	0.4771	0.4961	0.4461	0.4755	0.8407	0.8541	0.8673	0.7854	0.8418	0.8733	0.8265	0.8704	0.8665	0.8654	0.8486	0.3521	0.3736	0.3498	0.4321	0.3501	0.3691	0.3032	0.3767	0.4584	0.2831	0.8032	0.8741	0.8065	0.8499	0.8543	0.8795	0.854	0.855	0.8446	0.8565	0.3304	0.2754	0.341	0.3352	0.2916	0.3826	0.3554
NeuN_hypo	0.3917	0.2397	0.287	0.2687	0.2909	0.2164	0.2941	0.2484	0.2606	0.1676	0.3293	0.7729	0.7628	0.831	0.6801	0.805	0.8481	0.7998	0.7536	0.8128	0.8091	0.808	0.2561	0.33	0.2507	0.3029	0.2495	0.2974	0.2782	0.3254	0.3685	0.2208	0.7562	0.8062	0.7292	0.8154	0.8227	0.8031	0.7719	0.7839	0.7016	0.8344	0.5046	0.4597	0.4635	0.4506	0.4941	0.5078	0.4753
NeuN_hypo	0.6265	0.4969	0.4987	0.5152	0.4822	0.4951	0.557	0.5047	0.4797	0.4348	0.6389	0.9133	0.9275	0.9324	0.909	0.9199	0.9164	0.8842	0.9104	0.9209	0.9224	0.9227	0.5086	0.6411	0.513	0.5222	0.5503	0.5857	0.4645	0.6107	0.712	0.539	0.877	0.87	0.8617	0.8664	0.8665	0.8715	0.8757	0.832	0.8297	0.8451	0.5009	0.496	0.5334	0.5188	0.5234	0.5542	0.5789
NeuN_hypo	0.4872	0.4361	0.4411	0.418	0.4207	0.4187	0.4235	0.3928	0.393	0.3284	0.4525	0.8374	0.8346	0.8609	0.7572	0.8372	0.8818	0.8339	0.7853	0.8644	0.8397	0.8385	0.3734	0.4679	0.3939	0.4286	0.3717	0.3845	0.3453	0.4216	0.4596	0.3939	0.7534	0.8241	0.8011	0.8157	0.854	0.7951	0.8238	0.798	0.8259	0.8053	0.4695	0.4273	0.4677	0.4179	0.467	0.4701	0.4842
NeuN_hypo	0.5452	0.5096	0.5015	0.5074	0.5173	0.4781	0.5292	0.4617	0.4849	0.4535	0.5687	0.7826	0.7912	0.7936	0.7771	0.7766	0.7777	0.7934	0.7894	0.7854	0.7951	0.784	0.4476	0.5356	0.4484	0.4744	0.4693	0.4571	0.4156	0.4925	0.5559	0.4495	0.7461	0.7726	0.7567	0.7582	0.7637	0.7677	0.7513	0.73	0.7725	0.7393	0.5229	0.4652	0.5081	0.4761	0.505	0.5123	0.5358
NeuN_hypo	0.4388	0.4089	0.3599	0.4016	0.367	0.3395	0.4166	0.3965	0.3557	0.3074	0.454	0.8743	0.8818	0.8896	0.782	0.878	0.8981	0.8764	0.8263	0.8657	0.8591	0.872	0.4726	0.5373	0.4499	0.5314	0.4847	0.5039	0.4227	0.4845	0.6403	0.5322	0.8667	0.9271	0.8578	0.9369	0.9298	0.9137	0.9298	0.8812	0.9092	0.8627	0.4941	0.373	0.4872	0.4276	0.3927	0.4163	0.4192
NeuN_hypo	0.5699	0.4654	0.4428	0.5329	0.4514	0.5066	0.5741	0.4659	0.4982	0.4439	0.6178	0.9103	0.8913	0.9233	0.8978	0.9103	0.9049	0.9067	0.9088	0.8975	0.908	0.9028	0.4601	0.67	0.5289	0.5668	0.5397	0.6067	0.3924	0.6282	0.7254	0.5656	0.8966	0.9239	0.8776	0.9375	0.9096	0.8972	0.8968	0.931	0.9049	0.9319	0.5589	0.5047	0.5785	0.497	0.6136	0.5426	0.5774
NeuN_hypo	0.6971	0.6593	0.6993	0.6473	0.6252	0.6281	0.6427	0.627	0.6322	0.6133	0.6651	0.8996	0.895	0.9061	0.882	0.8849	0.9094	0.8658	0.883	0.9002	0.8746	0.892	0.6854	0.692	0.7064	0.776	0.6967	0.6836	0.6295	0.7326	0.7229	0.6655	0.8939	0.9099	0.8736	0.9079	0.8769	0.9111	0.9079	0.8717	0.8604	0.8749	0.6547	0.6103	0.6443	0.6098	0.6138	0.6611	0.6314
NeuN_hypo	0.4664	0.4099	0.3602	0.3859	0.3656	0.3643	0.4405	0.357	0.3975	0.2894	0.3875	0.7945	0.7869	0.806	0.7676	0.8204	0.7881	0.8551	0.7761	0.8071	0.8357	0.8002	0.4448	0.4353	0.3998	0.4542	0.4318	0.4171	0.4134	0.4372	0.4983	0.4773	0.7512	0.7947	0.7506	0.7975	0.7893	0.7987	0.7343	0.7723	0.7715	0.779	0.4879	0.4808	0.4877	0.4903	0.4821	0.5081	0.4904
NeuN_hypo	0.5984	0.4776	0.4668	0.5053	0.5051	0.4873	0.5474	0.5066	0.4433	0.4016	0.5906	0.8941	0.9347	0.9011	0.885	0.8913	0.9192	0.9044	0.9056	0.9017	0.905	0.9011	0.4346	0.5953	0.5129	0.4926	0.5274	0.5141	0.4869	0.5987	0.6543	0.4918	0.9245	0.9282	0.9298	0.924	0.902	0.921	0.9205	0.8793	0.9376	0.8569	0.4369	0.3433	0.4383	0.4596	0.4201	0.4048	0.4302
NeuN_hypo	0.4655	0.3531	0.4163	0.3347	0.3229	0.3476	0.4393	0.3458	0.3575	0.3024	0.4943	0.8823	0.9182	0.8878	0.8963	0.8525	0.8873	0.8826	0.8566	0.8997	0.8781	0.8942	0.3604	0.531	0.3899	0.3685	0.432	0.5043	0.2811	0.5358	0.7049	0.3581	0.8412	0.8812	0.8607	0.8747	0.8518	0.8493	0.8886	0.8233	0.8461	0.8453	0.5125	0.3686	0.5651	0.4742	0.439	0.5214	0.5331
NeuN_hypo	0.4759	0.3649	0.3934	0.4412	0.3421	0.3465	0.456	0.3922	0.354	0.3479	0.3816	0.8228	0.8452	0.81	0.795	0.7874	0.8278	0.8218	0.7949	0.8214	0.8034	0.8262	0.2773	0.4013	0.3199	0.3425	0.3918	0.362	0.2645	0.4022	0.4679	0.3986	0.8316	0.8733	0.8179	0.8192	0.8596	0.8454	0.8681	0.7333	0.8111	0.8184	0.4514	0.2947	0.3584	0.3552	0.3949	0.4641	0.4444
NeuN_hypo	0.4318	0.3165	0.3062	0.3011	0.3286	0.26	0.3159	0.2759	0.3072	0.2458	0.3557	0.8945	0.8941	0.9097	0.9016	0.9113	0.9	0.8933	0.8695	0.8903	0.9008	0.9133	0.277	0.3185	0.2537	0.3399	0.3003	0.2773	0.2575	0.276	0.3352	0.2705	0.8624	0.8655	0.8491	0.8819	0.8389	0.8791	0.8577	0.8444	0.845	0.8256	0.2582	0.2696	0.2544	0.2544	0.279	0.2867	0.2756
NeuN_hypo	0.5433	0.5292	0.5489	0.514	0.5157	0.5149	0.5929	0.4951	0.5539	0.4915	0.5618	0.9558	0.962	0.9732	0.9644	0.9577	0.9582	0.9624	0.9231	0.9587	0.9614	0.9537	0.5026	0.6347	0.5153	0.6079	0.5657	0.5415	0.4928	0.5922	0.6874	0.5161	0.9203	0.9156	0.9145	0.9026	0.9206	0.9134	0.8949	0.9003	0.9351	0.8741	0.5875	0.5536	0.5796	0.5737	0.5835	0.5965	0.5834
NeuN_hypo	0.6854	0.6197	0.6477	0.6144	0.6286	0.5773	0.6839	0.6117	0.6184	0.5656	0.6937	0.9311	0.9223	0.9305	0.9326	0.9208	0.9224	0.9551	0.926	0.933	0.9303	0.9259	0.6273	0.7332	0.6394	0.7047	0.6686	0.6792	0.5482	0.6794	0.7902	0.6497	0.9441	0.9519	0.9392	0.9648	0.9292	0.9517	0.9387	0.9331	0.9638	0.9344	0.7578	0.6921	0.7522	0.727	0.7295	0.7557	0.7758
NeuN_hypo	0.2613	0.1179	0.0986	0.115	0.1183	0.1123	0.1056	0.1033	0.1451	0.0976	0.1209	0.6803	0.6721	0.6699	0.6841	0.6183	0.6676	0.696	0.6711	0.6642	0.6815	0.6785	0.1415	0.1329	0.1056	0.1605	0.1221	0.11	0.0706	0.1567	0.1038	0.1339	0.694	0.7071	0.6697	0.68	0.689	0.6738	0.6608	0.638	0.7112	0.6581	0.1728	0.161	0.1759	0.1725	0.1939	0.2293	0.2121
NeuN_hypo	0.5546	0.4596	0.4209	0.4507	0.475	0.4363	0.4466	0.433	0.4618	0.3985	0.5099	0.8998	0.9068	0.9182	0.8926	0.8912	0.9096	0.9011	0.8919	0.8968	0.898	0.9076	0.3735	0.4645	0.3711	0.4053	0.3644	0.3586	0.3232	0.4226	0.4503	0.4726	0.8791	0.9052	0.8835	0.8904	0.8768	0.8974	0.8954	0.8971	0.8688	0.8457	0.4724	0.4392	0.5143	0.4728	0.4489	0.4834	0.5021
NeuN_hypo	0.2304	0.2036	0.1855	0.1997	0.1788	0.1859	0.2429	0.2004	0.1873	0.1468	0.2197	0.4255	0.4388	0.4049	0.4368	0.4033	0.397	0.4107	0.4302	0.4189	0.418	0.4195	0.2456	0.3874	0.2668	0.3472	0.3272	0.3099	0.1918	0.3324	0.4374	0.3096	0.5822	0.6137	0.5929	0.6228	0.5832	0.6033	0.5845	0.619	0.571	0.6339	0.1785	0.1459	0.1764	0.1613	0.1708	0.1896	0.1879
NeuN_hypo	0.5987	0.5574	0.5454	0.5477	0.5442	0.5434	0.6291	0.5744	0.5555	0.505	0.6505	0.9003	0.8928	0.887	0.8519	0.8779	0.9009	0.9028	0.8981	0.9091	0.8773	0.8897	0.5279	0.6301	0.5246	0.5867	0.5632	0.561	0.4968	0.5969	0.6674	0.5749	0.8769	0.9279	0.8806	0.9103	0.8912	0.8996	0.8979	0.8819	0.8936	0.8828	0.5843	0.5852	0.6273	0.5816	0.6006	0.6156	0.6123
NeuN_hypo	0.6061	0.5787	0.6054	0.5706	0.5439	0.5468	0.6101	0.4994	0.5659	0.5493	0.6197	0.9363	0.9229	0.9235	0.9309	0.9293	0.9333	0.934	0.9283	0.9461	0.9282	0.9341	0.6042	0.6815	0.5273	0.648	0.6451	0.6201	0.4646	0.6418	0.6788	0.6069	0.9461	0.9557	0.925	0.9459	0.9566	0.9386	0.939	0.9347	0.9584	0.9464	0.5343	0.4457	0.5516	0.4959	0.5203	0.5221	0.506
NeuN_hypo	0.5356	0.5359	0.5258	0.5183	0.5154	0.487	0.5194	0.5026	0.5098	0.4297	0.5424	0.8234	0.8504	0.8467	0.7945	0.7989	0.8687	0.7742	0.7741	0.824	0.7958	0.8188	0.4848	0.6008	0.544	0.5541	0.5082	0.5161	0.4437	0.5643	0.591	0.5305	0.8215	0.8713	0.8284	0.8562	0.8479	0.8365	0.8675	0.8084	0.8618	0.8013	0.5191	0.505	0.5577	0.5638	0.5622	0.5718	0.5455
NeuN_hypo	0.6322	0.5525	0.5642	0.5433	0.5223	0.5051	0.5821	0.542	0.5193	0.4835	0.6567	0.8918	0.9043	0.9071	0.8899	0.8742	0.8981	0.885	0.8845	0.9095	0.9015	0.8965	0.533	0.6339	0.5251	0.5951	0.5522	0.6479	0.4889	0.6177	0.7321	0.553	0.8475	0.8266	0.8276	0.8485	0.8301	0.8323	0.8435	0.8148	0.8273	0.8111	0.5144	0.5125	0.6115	0.5417	0.5316	0.567	0.5881
NeuN_hypo	0.5981	0.6283	0.4943	0.5656	0.5643	0.5484	0.6004	0.5227	0.54	0.5031	0.612	0.938	0.9433	0.9349	0.9438	0.9458	0.9465	0.939	0.929	0.9359	0.9267	0.9485	0.5087	0.673	0.5731	0.6967	0.6092	0.632	0.4661	0.7062	0.822	0.6312	0.9169	0.95	0.9348	0.9257	0.9198	0.9208	0.9429	0.9186	0.9314	0.9423	0.6653	0.5658	0.6988	0.629	0.6624	0.6292	0.6361
NeuN_hypo	0.3681	0.3258	0.2637	0.3071	0.2874	0.2608	0.3002	0.2885	0.3559	0.2651	0.3507	0.6753	0.6981	0.6848	0.6681	0.6535	0.6649	0.6429	0.6713	0.6855	0.668	0.6858	0.3158	0.4266	0.3306	0.3448	0.3621	0.3996	0.2692	0.3083	0.427	0.4046	0.721	0.7682	0.7314	0.7634	0.7472	0.7751	0.7327	0.7843	0.7124	0.7241	0.3944	0.2998	0.2947	0.2771	0.3488	0.321	0.3403
NeuN_hypo	0.5148	0.4474	0.4168	0.4568	0.3835	0.3732	0.4949	0.4035	0.4543	0.3947	0.5059	0.8633	0.8959	0.8767	0.8559	0.8756	0.8725	0.867	0.8902	0.86	0.8741	0.8848	0.4724	0.7163	0.5919	0.5154	0.5814	0.6789	0.4128	0.6088	0.6057	0.5323	0.8662	0.9342	0.9025	0.9057	0.9115	0.906	0.8709	0.9027	0.9041	0.8845	0.4887	0.3653	0.3939	0.4026	0.4625	0.4592	0.4694
NeuN_hypo	0.4681	0.4332	0.3506	0.4232	0.3805	0.3689	0.3403	0.3946	0.3955	0.3358	0.3207	0.5958	0.6201	0.712	0.4535	0.6081	0.6704	0.6302	0.5942	0.697	0.6864	0.615	0.382	0.2592	0.3556	0.3195	0.2945	0.363	0.4064	0.3125	0.2617	0.4303	0.5493	0.6339	0.5405	0.6713	0.7527	0.5974	0.5977	0.5304	0.517	0.7262	0.2776	0.2549	0.2306	0.259	0.2293	0.2481	0.2864
NeuN_hypo	0.0664	0.0605	0.0468	0.0376	0.0361	0.0219	0.0365	0.0389	0.0372	0.0322	0.0571	0.3458	0.3211	0.379	0.1828	0.2476	0.3444	0.2587	0.1995	0.3151	0.3227	0.2892	0.036	0.0564	0.0511	0.0423	0.0424	0.0567	0.0371	0.0552	0.0707	0.0524	0.2043	0.2431	0.2125	0.2568	0.3184	0.2261	0.217	0.211	0.1575	0.1906	0.0503	0.0345	0.039	0.0464	0.0312	0.0581	0.0384
NeuN_hypo	0.2917	0.2061	0.2544	0.218	0.2126	0.2214	0.2384	0.2024	0.2151	0.1558	0.2514	0.604	0.6294	0.5927	0.5236	0.5853	0.6292	0.5377	0.546	0.596	0.5552	0.5805	0.3814	0.5359	0.4065	0.4278	0.4363	0.401	0.398	0.5179	0.5229	0.4728	0.7768	0.8327	0.7941	0.7974	0.8541	0.8314	0.8743	0.8096	0.8375	0.7887	0.2471	0.2107	0.2651	0.233	0.2383	0.3028	0.2453
NeuN_hypo	0.6051	0.5354	0.5943	0.565	0.5326	0.5476	0.5546	0.5429	0.5441	0.4701	0.5587	0.9201	0.9092	0.9293	0.9069	0.9131	0.9313	0.912	0.9015	0.9289	0.9159	0.9219	0.5826	0.6276	0.6286	0.6129	0.6282	0.6003	0.5558	0.6488	0.6051	0.649	0.9184	0.9365	0.9229	0.9442	0.9288	0.94	0.9493	0.922	0.8866	0.9148	0.6432	0.6098	0.6347	0.6357	0.6819	0.6621	0.6214
NeuN_hypo	0.3167	0.2865	0.2934	0.3041	0.2742	0.2752	0.3366	0.308	0.2981	0.2811	0.297	0.5259	0.5084	0.5482	0.4929	0.5306	0.4831	0.5687	0.5277	0.5693	0.5695	0.5304	0.3703	0.3432	0.3519	0.3296	0.3288	0.3523	0.3082	0.3098	0.4111	0.3339	0.6453	0.6878	0.643	0.6777	0.6285	0.725	0.6135	0.6467	0.6626	0.6875	0.3042	0.2856	0.2931	0.3331	0.3304	0.3262	0.3288
NeuN_hypo	0.5642	0.5767	0.6668	0.5835	0.5932	0.5224	0.6591	0.6188	0.579	0.543	0.669	0.9013	0.9093	0.8966	0.9208	0.9042	0.8947	0.9107	0.901	0.9089	0.9202	0.9045	0.4495	0.6122	0.5098	0.5191	0.524	0.5499	0.4428	0.5996	0.6694	0.4887	0.9071	0.9113	0.9008	0.8996	0.9006	0.9013	0.8847	0.8643	0.8978	0.8802	0.5191	0.3982	0.5009	0.4089	0.4373	0.4688	0.494
NeuN_hypo	0.6717	0.5697	0.6113	0.5606	0.5965	0.5543	0.5828	0.5234	0.5943	0.4722	0.6779	0.9122	0.9243	0.9219	0.8976	0.911	0.9107	0.9147	0.9077	0.9128	0.9107	0.9228	0.5004	0.7031	0.5307	0.5148	0.5221	0.5952	0.3912	0.6249	0.6927	0.5154	0.918	0.9166	0.9112	0.9077	0.8655	0.9102	0.911	0.9019	0.9302	0.8951	0.6213	0.5009	0.6436	0.606	0.5846	0.6076	0.6152
NeuN_hypo	0.4981	0.422	0.4325	0.3689	0.3827	0.3341	0.4155	0.3931	0.3794	0.3467	0.3975	0.7908	0.8164	0.7885	0.7613	0.8144	0.801	0.837	0.805	0.82	0.8303	0.8128	0.2965	0.4182	0.3183	0.3487	0.3267	0.3299	0.2952	0.3283	0.4148	0.3438	0.7542	0.7773	0.759	0.7866	0.7773	0.7911	0.7758	0.7562	0.7626	0.7944	0.2618	0.2721	0.3229	0.3001	0.2645	0.336	0.2695
NeuN_hypo	0.516	0.5216	0.5152	0.4803	0.4872	0.4783	0.5084	0.4734	0.4647	0.452	0.5533	0.7366	0.7622	0.7322	0.7403	0.7265	0.7316	0.7258	0.722	0.7329	0.7281	0.7396	0.4857	0.5629	0.4957	0.5324	0.5159	0.5212	0.4998	0.4819	0.5627	0.5284	0.7232	0.7344	0.7556	0.7057	0.7206	0.7304	0.7514	0.7152	0.7451	0.7109	0.6694	0.598	0.6613	0.592	0.6121	0.5831	0.6046
NeuN_hypo	0.3771	0.4005	0.2678	0.3538	0.3441	0.2741	0.344	0.37	0.3451	0.2765	0.3593	0.8139	0.7886	0.8024	0.7843	0.7675	0.7991	0.7694	0.795	0.8033	0.7873	0.814	0.3111	0.3795	0.3176	0.3242	0.3528	0.3408	0.2925	0.3456	0.3943	0.3778	0.7995	0.8181	0.7862	0.7923	0.7592	0.8362	0.7956	0.8346	0.7926	0.7774	0.374	0.347	0.4069	0.3714	0.372	0.3698	0.3848
NeuN_hypo	0.5425	0.4833	0.4391	0.4053	0.4187	0.4244	0.4724	0.4486	0.4424	0.3853	0.5782	0.8533	0.8707	0.8645	0.8874	0.8408	0.8614	0.8525	0.8839	0.8515	0.8349	0.8541	0.4385	0.6613	0.4955	0.5839	0.5373	0.5281	0.3526	0.605	0.7796	0.4566	0.8716	0.9012	0.9022	0.8813	0.8616	0.8695	0.865	0.8447	0.9026	0.8575	0.529	0.4041	0.5645	0.4596	0.5234	0.5241	0.5182
NeuN_hypo	0.6872	0.6704	0.6358	0.6444	0.609	0.6313	0.646	0.6354	0.6357	0.6278	0.6689	0.8704	0.9072	0.8972	0.8922	0.8839	0.8855	0.8891	0.8839	0.8774	0.8973	0.8965	0.4755	0.5801	0.4666	0.4973	0.5102	0.5176	0.4389	0.542	0.6245	0.488	0.8928	0.9073	0.8815	0.8769	0.8843	0.8848	0.9266	0.9196	0.905	0.858	0.6944	0.6559	0.7183	0.6865	0.6944	0.7056	0.7288
NeuN_hypo	0.5977	0.4441	0.4636	0.4859	0.5235	0.5217	0.5178	0.4873	0.4776	0.4652	0.549	0.9059	0.9017	0.902	0.8852	0.9135	0.9025	0.897	0.8657	0.9148	0.9196	0.9094	0.5241	0.5533	0.514	0.4551	0.5037	0.4718	0.4783	0.5654	0.5173	0.4821	0.8403	0.9116	0.8634	0.938	0.9115	0.9048	0.8787	0.9084	0.8603	0.8829	0.6502	0.5953	0.6195	0.6554	0.6748	0.6462	0.6905
NeuN_hypo	0.6497	0.5703	0.611	0.5856	0.5736	0.5684	0.6587	0.5534	0.5563	0.5511	0.6578	0.889	0.8885	0.9047	0.8991	0.8889	0.8784	0.9065	0.8827	0.8875	0.9044	0.8892	0.4987	0.644	0.5359	0.5967	0.5524	0.6095	0.4292	0.6006	0.7196	0.5193	0.889	0.9052	0.869	0.8977	0.8859	0.9089	0.9064	0.8637	0.8858	0.8763	0.6942	0.6132	0.6873	0.6827	0.6925	0.6925	0.7615
NeuN_hypo	0.5386	0.3352	0.5051	0.3378	0.3549	0.2943	0.4026	0.294	0.3676	0.2744	0.352	0.9221	0.9453	0.9371	0.9412	0.9339	0.9366	0.9229	0.9207	0.9419	0.9431	0.9501	0.3299	0.5134	0.2819	0.4171	0.4332	0.4292	0.271	0.4072	0.5169	0.32	0.9273	0.9343	0.9083	0.9218	0.9167	0.9228	0.9349	0.9024	0.9406	0.9021	0.3016	0.2625	0.4078	0.3375	0.3898	0.3774	0.3527
NeuN_hypo	0.5541	0.5171	0.5555	0.5368	0.5216	0.5115	0.6122	0.5443	0.5271	0.4859	0.6479	0.9097	0.915	0.918	0.9011	0.9114	0.9139	0.8994	0.9244	0.9187	0.9228	0.9158	0.5449	0.6645	0.571	0.6435	0.5817	0.6367	0.4658	0.6399	0.7486	0.613	0.8503	0.8909	0.884	0.8789	0.8653	0.9089	0.8731	0.8722	0.8629	0.8715	0.6554	0.6295	0.6675	0.641	0.648	0.6753	0.6478
NeuN_hypo	0.6049	0.5144	0.5149	0.4886	0.5216	0.4938	0.5499	0.4879	0.4939	0.4368	0.5832	0.7638	0.7928	0.7661	0.7738	0.7624	0.767	0.7507	0.7632	0.7761	0.7521	0.7578	0.4882	0.5633	0.5252	0.536	0.5475	0.5007	0.4993	0.6143	0.6507	0.5431	0.7857	0.8198	0.7914	0.8151	0.8035	0.8022	0.8159	0.7574	0.7799	0.7629	0.5269	0.4795	0.569	0.5015	0.5584	0.5747	0.5899
NeuN_hypo	0.2635	0.2542	0.1943	0.2707	0.2608	0.262	0.2445	0.2241	0.2717	0.2351	0.2308	0.4759	0.4801	0.4966	0.4096	0.4457	0.4735	0.4634	0.4377	0.4535	0.4867	0.4169	0.3352	0.2699	0.3238	0.3109	0.2735	0.3045	0.283	0.2318	0.233	0.3506	0.5548	0.6548	0.5777	0.6481	0.6884	0.6987	0.5294	0.4662	0.5514	0.6716	0.3297	0.2744	0.275	0.3217	0.2813	0.2902	0.2996
NeuN_hypo	0.4437	0.4495	0.4804	0.4593	0.4443	0.4418	0.4812	0.452	0.4055	0.4274	0.4653	0.8159	0.8083	0.8364	0.7342	0.8332	0.8131	0.81	0.7959	0.8264	0.8203	0.7962	0.3851	0.5101	0.4374	0.4502	0.459	0.4209	0.3724	0.4918	0.5374	0.4503	0.8489	0.9148	0.8673	0.8991	0.8823	0.8818	0.8731	0.8638	0.9026	0.8648	0.5044	0.4308	0.5327	0.4722	0.511	0.4915	0.495
NeuN_hypo	0.5511	0.5214	0.4688	0.5158	0.4855	0.4595	0.5293	0.5142	0.5201	0.4811	0.5591	0.9048	0.9023	0.8992	0.8685	0.8354	0.8917	0.9029	0.9016	0.9033	0.8833	0.906	0.4866	0.5548	0.5259	0.4975	0.5573	0.5699	0.4122	0.5124	0.5981	0.5772	0.9046	0.9202	0.9387	0.9111	0.9142	0.9249	0.9	0.9283	0.9036	0.8795	0.6348	0.5848	0.6221	0.6176	0.5959	0.6369	0.6298
NeuN_hypo	0.1202	0.1101	0.0704	0.092	0.0903	0.0667	0.1098	0.071	0.1089	0.0569	0.103	0.4884	0.5068	0.52	0.3949	0.4558	0.5256	0.4257	0.4328	0.4847	0.4487	0.5062	0.0743	0.1054	0.0785	0.1101	0.0692	0.1148	0.0994	0.0837	0.0922	0.1017	0.4925	0.5619	0.4589	0.5385	0.5318	0.5015	0.5445	0.4359	0.4401	0.4996	0.1248	0.1053	0.1386	0.128	0.1356	0.163	0.1335
NeuN_hypo	0.5236	0.4462	0.4103	0.4861	0.4557	0.3949	0.4915	0.482	0.4605	0.4011	0.5778	0.9304	0.9273	0.9546	0.902	0.939	0.9439	0.9436	0.9239	0.9309	0.9297	0.9253	0.3865	0.6036	0.4251	0.5117	0.4094	0.489	0.2293	0.4953	0.6613	0.4791	0.9418	0.9407	0.9096	0.8915	0.9295	0.9479	0.9254	0.9129	0.9208	0.9157	0.5534	0.4826	0.5421	0.5875	0.5286	0.5506	0.535
NeuN_hypo	0.3162	0.2894	0.2774	0.2747	0.2914	0.2295	0.2601	0.2742	0.326	0.2595	0.2573	0.653	0.6575	0.6353	0.6317	0.6206	0.6459	0.6285	0.6513	0.6263	0.6455	0.6465	0.3709	0.3376	0.3746	0.4042	0.3643	0.378	0.4094	0.3641	0.3122	0.3943	0.7179	0.7206	0.7531	0.7033	0.702	0.7228	0.7167	0.7013	0.7226	0.7282	0.3689	0.3786	0.3609	0.3488	0.3805	0.3917	0.3563
NeuN_hypo	0.4768	0.4385	0.3518	0.3847	0.3834	0.3694	0.411	0.3528	0.4155	0.3288	0.3875	0.8908	0.8912	0.8968	0.8964	0.9028	0.884	0.8885	0.8891	0.9197	0.9037	0.8936	0.3912	0.4689	0.426	0.447	0.4129	0.3933	0.3427	0.4489	0.4633	0.4049	0.8768	0.8499	0.8904	0.849	0.8153	0.8447	0.8375	0.7899	0.8453	0.7796	0.4867	0.5159	0.5452	0.5821	0.5304	0.5582	0.5417
NeuN_hypo	0.5324	0.472	0.4495	0.4851	0.4531	0.4398	0.5222	0.4947	0.4767	0.3814	0.5165	0.8871	0.8743	0.8764	0.8815	0.8865	0.8535	0.9028	0.8865	0.9036	0.8902	0.901	0.4299	0.635	0.4736	0.5353	0.4992	0.5073	0.3765	0.5141	0.6493	0.4512	0.8046	0.8684	0.8593	0.8652	0.8461	0.8793	0.824	0.8715	0.8465	0.8544	0.4512	0.3982	0.4817	0.4358	0.4411	0.483	0.4417
NeuN_hypo	0.555	0.4918	0.4606	0.5419	0.4686	0.4483	0.5596	0.5063	0.4805	0.4611	0.5223	0.694	0.6903	0.7428	0.6799	0.6977	0.6778	0.7212	0.653	0.7015	0.7348	0.6872	0.6337	0.7044	0.7167	0.5995	0.6628	0.6831	0.6375	0.7142	0.7146	0.7153	0.8689	0.923	0.8679	0.905	0.8924	0.879	0.9111	0.8855	0.8804	0.9277	0.3484	0.2795	0.3512	0.3523	0.3328	0.3894	0.3566
NeuN_hypo	0.1801	0.1474	0.1499	0.1425	0.1554	0.143	0.1626	0.1475	0.1642	0.1335	0.1694	0.3165	0.3218	0.3247	0.3054	0.3148	0.309	0.3199	0.3134	0.3247	0.3402	0.3215	0.435	0.4642	0.4589	0.4315	0.4633	0.4556	0.3988	0.4394	0.5473	0.4411	0.8035	0.8111	0.7488	0.8308	0.8	0.8104	0.8032	0.7882	0.7762	0.837	0.3721	0.3195	0.3706	0.3404	0.3702	0.3506	0.3474
NeuN_hypo	0.6515	0.6313	0.5355	0.5983	0.5709	0.5445	0.6682	0.6376	0.5863	0.54	0.7006	0.8627	0.8752	0.8675	0.8451	0.8509	0.8807	0.8346	0.8689	0.87	0.8532	0.8658	0.625	0.7327	0.6457	0.6656	0.692	0.6885	0.5326	0.7156	0.8157	0.6274	0.9033	0.9029	0.9031	0.8873	0.8948	0.9054	0.9187	0.8692	0.9025	0.8445	0.6889	0.6225	0.7511	0.6795	0.6663	0.6696	0.7031
NeuN_hypo	0.2155	0.1015	0.1238	0.1254	0.0998	0.1004	0.1187	0.0889	0.1285	0.0647	0.1538	0.5916	0.5836	0.6447	0.4528	0.5672	0.6613	0.5785	0.482	0.6095	0.569	0.5877	0.087	0.1853	0.0918	0.1449	0.1048	0.1228	0.0823	0.1714	0.1579	0.1231	0.5349	0.6024	0.5155	0.6248	0.606	0.5904	0.6089	0.5076	0.6058	0.5697	0.0904	0.1193	0.1253	0.0981	0.0974	0.1492	0.1199
NeuN_hypo	0.57	0.5061	0.5279	0.4902	0.4832	0.4515	0.5654	0.493	0.5407	0.4065	0.5023	0.8899	0.9036	0.9036	0.8338	0.8993	0.9335	0.898	0.8299	0.8858	0.8984	0.9049	0.5388	0.6365	0.5189	0.5954	0.5828	0.572	0.4892	0.6063	0.6479	0.6119	0.8945	0.9146	0.8765	0.8988	0.8921	0.8869	0.9337	0.8861	0.8701	0.8721	0.4981	0.4273	0.5302	0.5141	0.4629	0.5091	0.5374
NeuN_hypo	0.4508	0.28	0.3688	0.3674	0.2789	0.3596	0.4505	0.348	0.355	0.2917	0.4752	0.8675	0.844	0.9115	0.8517	0.8505	0.8584	0.8796	0.8759	0.8747	0.875	0.8921	0.3961	0.4903	0.3521	0.3714	0.4139	0.4468	0.2147	0.4685	0.5621	0.3888	0.8641	0.8891	0.8845	0.8678	0.8611	0.884	0.8608	0.8677	0.8606	0.8614	0.4516	0.3693	0.5105	0.4281	0.4231	0.4496	0.5236
NeuN_hypo	0.4311	0.3074	0.3285	0.3391	0.359	0.3024	0.3777	0.3602	0.3635	0.2804	0.4207	0.7938	0.8065	0.8101	0.7617	0.7472	0.7931	0.7857	0.7873	0.8	0.7849	0.8127	0.3434	0.518	0.3498	0.4144	0.3606	0.4053	0.3063	0.3942	0.5132	0.4193	0.8064	0.807	0.8112	0.7971	0.7672	0.8055	0.7767	0.7634	0.8111	0.7611	0.2869	0.237	0.2801	0.2715	0.2836	0.3326	0.2889
NeuN_hypo	0.2614	0.2357	0.2387	0.2413	0.2185	0.1985	0.2633	0.265	0.2289	0.1627	0.2764	0.7077	0.7803	0.7143	0.671	0.7185	0.7567	0.7095	0.7102	0.7084	0.7185	0.718	0.3255	0.3401	0.2726	0.3553	0.3206	0.3091	0.2798	0.3447	0.3592	0.258	0.8137	0.8099	0.8131	0.841	0.8338	0.819	0.8308	0.789	0.8667	0.7622	0.1937	0.1747	0.2037	0.2281	0.184	0.2426	0.2024
NeuN_hypo	0.5779	0.5449	0.54	0.4997	0.4916	0.4615	0.5794	0.5197	0.5299	0.4406	0.6323	0.9129	0.9366	0.941	0.9177	0.9218	0.9226	0.9094	0.9208	0.9368	0.9285	0.93	0.5639	0.6725	0.5861	0.644	0.637	0.6578	0.5316	0.6548	0.7522	0.6358	0.9152	0.9304	0.9299	0.9239	0.9032	0.9236	0.93	0.9107	0.9296	0.9211	0.6577	0.5971	0.6747	0.6357	0.6447	0.6223	0.6447
NeuN_hypo	0.6029	0.5171	0.5791	0.5464	0.5318	0.5253	0.5979	0.5617	0.5186	0.5022	0.6054	0.8782	0.8789	0.881	0.875	0.8723	0.8739	0.8479	0.8539	0.8725	0.8901	0.8872	0.5579	0.7096	0.5621	0.6365	0.6473	0.5982	0.4851	0.6415	0.7539	0.6054	0.8613	0.8982	0.8547	0.8975	0.9096	0.8826	0.9014	0.8162	0.8742	0.8384	0.6044	0.5059	0.555	0.5436	0.543	0.5728	0.569
NeuN_hypo	0.4619	0.4239	0.4197	0.4426	0.4078	0.3893	0.4537	0.3936	0.4471	0.3912	0.4321	0.9052	0.9082	0.9255	0.9081	0.8998	0.9181	0.9083	0.9	0.9163	0.9149	0.9271	0.5136	0.5847	0.5019	0.5474	0.5169	0.526	0.4834	0.5624	0.6339	0.5469	0.872	0.9107	0.8857	0.8994	0.8657	0.8966	0.8812	0.9037	0.8856	0.8692	0.5986	0.5505	0.6143	0.583	0.6026	0.5996	0.5891
NeuN_hypo	0.546	0.5382	0.4641	0.498	0.4389	0.44	0.567	0.5026	0.4755	0.4373	0.5983	0.8067	0.83	0.8225	0.7521	0.7702	0.8353	0.7915	0.7641	0.7996	0.7873	0.8034	0.4292	0.6342	0.4875	0.5751	0.5279	0.5292	0.3565	0.5662	0.7278	0.5239	0.7403	0.8015	0.7409	0.7938	0.7949	0.7901	0.8196	0.788	0.7569	0.8112	0.563	0.46	0.5512	0.4971	0.4977	0.4841	0.5191
NeuN_hypo	0.5671	0.5082	0.4569	0.4549	0.4875	0.4557	0.5125	0.4724	0.4986	0.4567	0.5506	0.93	0.9197	0.9406	0.9128	0.9308	0.9192	0.933	0.9226	0.9353	0.9408	0.929	0.505	0.6421	0.4992	0.5572	0.5299	0.5937	0.5227	0.6066	0.6357	0.5558	0.8885	0.9566	0.9118	0.9396	0.9372	0.9323	0.9376	0.9305	0.9471	0.8837	0.6775	0.6666	0.6869	0.6739	0.6861	0.6533	0.6908
NeuN_hypo	0.626	0.4301	0.5098	0.4094	0.4982	0.4757	0.589	0.4445	0.4748	0.4619	0.4374	0.9512	0.9528	0.9427	0.9343	0.9337	0.9501	0.9383	0.9249	0.9511	0.9433	0.946	0.5425	0.7099	0.5544	0.5734	0.6139	0.6083	0.5321	0.6501	0.7216	0.5477	0.9434	0.9523	0.9614	0.9472	0.8817	0.9325	0.9578	0.9308	0.9597	0.9331	0.6174	0.5773	0.6924	0.6297	0.6431	0.6858	0.6167
NeuN_hypo	0.507	0.4273	0.4196	0.3711	0.359	0.4095	0.4353	0.421	0.4133	0.344	0.4305	0.7769	0.7993	0.79	0.7585	0.7485	0.7881	0.7667	0.7662	0.7964	0.7485	0.7929	0.4705	0.5988	0.5109	0.514	0.5241	0.5368	0.4646	0.5667	0.5683	0.4672	0.8108	0.8666	0.8425	0.8494	0.8367	0.8472	0.8506	0.7996	0.8476	0.8181	0.5142	0.4488	0.521	0.4793	0.4934	0.4891	0.5137
NeuN_hypo	0.486	0.4346	0.43	0.4574	0.461	0.416	0.4362	0.4295	0.431	0.3589	0.4757	0.8445	0.843	0.8547	0.8747	0.8424	0.844	0.8397	0.8575	0.8435	0.8565	0.8339	0.4327	0.4748	0.3798	0.3965	0.4131	0.4049	0.3495	0.4422	0.476	0.4537	0.7585	0.7987	0.7399	0.7415	0.7511	0.7332	0.8082	0.6518	0.7722	0.7441	0.3471	0.3031	0.3626	0.2978	0.3438	0.3666	0.3629
NeuN_hypo	0.4692	0.4011	0.4176	0.3838	0.3412	0.3174	0.4821	0.3677	0.3773	0.3025	0.4597	0.7836	0.7844	0.7604	0.7897	0.8055	0.7807	0.8105	0.791	0.773	0.7859	0.7919	0.3643	0.4855	0.3153	0.3978	0.3631	0.369	0.2356	0.4105	0.5345	0.4192	0.7328	0.7166	0.7088	0.7227	0.7417	0.7299	0.6991	0.7023	0.7099	0.6569	0.5103	0.3899	0.4919	0.4414	0.4466	0.4487	0.49
NeuN_hypo	0.599	0.5657	0.6085	0.5651	0.4894	0.5294	0.5895	0.5711	0.5311	0.4521	0.6562	0.9169	0.9164	0.9237	0.9018	0.9083	0.9127	0.9213	0.9204	0.9247	0.9179	0.9307	0.5459	0.6796	0.5734	0.6587	0.6061	0.5956	0.525	0.6642	0.7524	0.7222	0.9014	0.9265	0.9155	0.9337	0.9045	0.9157	0.9306	0.9272	0.9041	0.927	0.4342	0.3687	0.4451	0.4321	0.4029	0.4818	0.46
NeuN_hypo	0.1212	0.1339	0.0943	0.0916	0.1019	0.0864	0.1243	0.1035	0.0869	0.098	0.1499	0.3317	0.3388	0.4294	0.1762	0.3413	0.4062	0.3493	0.3566	0.3323	0.3297	0.3663	0.097	0.2042	0.1547	0.1178	0.1799	0.1119	0.088	0.132	0.1735	0.1812	0.3826	0.5738	0.4107	0.513	0.6146	0.5394	0.4265	0.4178	0.5141	0.5525	0.215	0.1226	0.1152	0.1558	0.1456	0.1356	0.1012
NeuN_hypo	0.1636	0.1255	0.1395	0.1552	0.1513	0.1141	0.1304	0.1456	0.1481	0.1228	0.1476	0.4168	0.4662	0.4519	0.2548	0.3684	0.5202	0.3908	0.3157	0.4466	0.3335	0.3766	0.1135	0.1417	0.1047	0.1014	0.1288	0.1189	0.0951	0.1392	0.1346	0.1339	0.3482	0.4468	0.429	0.4163	0.5453	0.3342	0.4935	0.3806	0.5155	0.4585	0.1255	0.1036	0.1263	0.1125	0.1397	0.1554	0.1406
NeuN_hypo	0.4118	0.2937	0.2965	0.29	0.287	0.2894	0.3515	0.3287	0.2741	0.2206	0.4152	0.7551	0.7572	0.7756	0.7572	0.7568	0.7286	0.7497	0.7805	0.7499	0.7712	0.7504	0.4539	0.6172	0.4465	0.5239	0.4889	0.4735	0.3689	0.479	0.6633	0.5437	0.8937	0.9204	0.8802	0.8924	0.9051	0.9168	0.9063	0.8646	0.9091	0.879	0.4223	0.3453	0.3829	0.325	0.3537	0.4239	0.4354
NeuN_hypo	0.4613	0.3745	0.3671	0.3871	0.4033	0.4275	0.2695	0.3474	0.3903	0.3064	0.3786	0.6423	0.6792	0.6355	0.5969	0.6312	0.6793	0.5992	0.545	0.6214	0.653	0.6306	0.3559	0.3346	0.377	0.3736	0.3719	0.2657	0.3948	0.4119	0.3479	0.3588	0.7167	0.7603	0.6718	0.7384	0.7328	0.7353	0.7026	0.6062	0.6925	0.603	0.3762	0.3968	0.4285	0.4311	0.3968	0.4493	0.5181
NeuN_hypo	0.4691	0.458	0.4524	0.4479	0.4482	0.4344	0.492	0.3976	0.4822	0.4178	0.4698	0.8659	0.8912	0.8589	0.9109	0.8989	0.8525	0.8948	0.869	0.8738	0.8788	0.8797	0.3878	0.5265	0.44	0.4775	0.4332	0.455	0.3964	0.5008	0.5673	0.4202	0.8442	0.8348	0.8543	0.8426	0.8429	0.8396	0.8622	0.831	0.8632	0.8374	0.4752	0.3783	0.4803	0.4316	0.4164	0.4691	0.4811
NeuN_hypo	0.4557	0.4123	0.3681	0.3922	0.3911	0.3305	0.4566	0.3504	0.4336	0.3573	0.5354	0.812	0.8523	0.8494	0.7991	0.8167	0.8305	0.7919	0.7698	0.8127	0.8026	0.812	0.3265	0.5257	0.3339	0.4131	0.3552	0.381	0.3199	0.4728	0.5308	0.3485	0.8275	0.9055	0.8658	0.8858	0.8972	0.9	0.8493	0.8216	0.8675	0.8073	0.4362	0.3534	0.4895	0.4147	0.3885	0.4593	0.477
NeuN_hypo	0.5302	0.5277	0.5266	0.5439	0.5067	0.4698	0.5321	0.5174	0.5221	0.4914	0.5137	0.8121	0.8096	0.8227	0.7782	0.7886	0.8236	0.7991	0.7785	0.8162	0.7989	0.8141	0.4804	0.5271	0.4755	0.4973	0.5029	0.4615	0.5036	0.5463	0.5482	0.5411	0.8031	0.8341	0.8431	0.832	0.8295	0.8296	0.8709	0.7798	0.8376	0.7995	0.5757	0.5693	0.5997	0.5578	0.5667	0.5832	0.5829
NeuN_hypo	0.6656	0.6544	0.6834	0.5837	0.6295	0.584	0.5985	0.5959	0.6352	0.5892	0.6875	0.8672	0.8828	0.8881	0.8681	0.8768	0.8706	0.8805	0.8917	0.8918	0.8757	0.8945	0.5807	0.7154	0.6451	0.6775	0.6708	0.6916	0.5456	0.7256	0.7072	0.484	0.8815	0.888	0.8834	0.8708	0.8701	0.8808	0.8633	0.8866	0.8542	0.8301	0.7111	0.6418	0.6872	0.6677	0.6978	0.6727	0.7198
NeuN_hypo	0.4385	0.3481	0.3735	0.3561	0.3595	0.3353	0.3846	0.3803	0.3746	0.3193	0.4442	0.7361	0.7323	0.7238	0.7555	0.7325	0.6993	0.7397	0.7528	0.7359	0.7586	0.7379	0.3476	0.5029	0.3686	0.3968	0.3838	0.3974	0.3389	0.3841	0.4818	0.449	0.7453	0.7914	0.7227	0.7429	0.7318	0.7748	0.7154	0.7256	0.7444	0.7308	0.3133	0.2821	0.2971	0.3107	0.299	0.3475	0.3076
NeuN_hypo	0.5977	0.4959	0.5273	0.5667	0.5332	0.4791	0.5498	0.5606	0.5101	0.4933	0.555	0.9283	0.9278	0.9464	0.9125	0.9231	0.9255	0.9341	0.9268	0.9455	0.938	0.9422	0.474	0.5712	0.4886	0.4621	0.5333	0.4777	0.4426	0.4552	0.5198	0.5046	0.8746	0.9131	0.879	0.8946	0.9129	0.8946	0.8955	0.8882	0.8692	0.9271	0.4775	0.4149	0.454	0.4049	0.4232	0.4159	0.4735
NeuN_hypo	0.7429	0.6921	0.6417	0.6624	0.6075	0.6026	0.6614	0.6755	0.6441	0.6344	0.7105	0.8894	0.8948	0.9016	0.888	0.8771	0.9152	0.8936	0.8753	0.9023	0.8902	0.906	0.6525	0.6753	0.6365	0.6356	0.6172	0.6403	0.6379	0.6455	0.714	0.5541	0.9232	0.9409	0.9099	0.9321	0.9184	0.9076	0.9381	0.8831	0.9199	0.9093	0.6287	0.6795	0.6935	0.6828	0.6748	0.6855	0.6703
NeuN_hypo	0.6085	0.534	0.5682	0.5601	0.552	0.5908	0.6049	0.5717	0.587	0.5044	0.6285	0.8448	0.8582	0.8518	0.857	0.8548	0.8492	0.85	0.8661	0.8407	0.8515	0.8622	0.5069	0.6528	0.5065	0.5259	0.5531	0.4887	0.41	0.5518	0.6592	0.456	0.8508	0.8935	0.8943	0.8629	0.8522	0.8336	0.872	0.8317	0.8644	0.8458	0.5169	0.4111	0.4967	0.451	0.4541	0.5095	0.5408
NeuN_hypo	0.5023	0.4032	0.4391	0.3538	0.3577	0.4372	0.4282	0.4261	0.3985	0.3577	0.5127	0.9283	0.9416	0.939	0.9349	0.917	0.931	0.9261	0.9452	0.9327	0.9504	0.9529	0.4089	0.516	0.4232	0.5128	0.4287	0.473	0.3094	0.4597	0.6037	0.467	0.9305	0.97	0.9338	0.9378	0.9638	0.9651	0.9509	0.904	0.9533	0.9262	0.5616	0.4911	0.5454	0.5008	0.5021	0.4846	0.5133
NeuN_hypo	0.3765	0.2463	0.3194	0.339	0.3168	0.2602	0.2878	0.3012	0.3473	0.2347	0.2798	0.6882	0.7697	0.7485	0.7207	0.6976	0.7951	0.6808	0.7044	0.7363	0.6859	0.7088	0.2473	0.3241	0.2209	0.255	0.235	0.2082	0.2436	0.2744	0.2973	0.3428	0.625	0.6385	0.7184	0.6634	0.6627	0.5594	0.6683	0.6737	0.7133	0.6348	0.275	0.2165	0.3023	0.2588	0.2306	0.3445	0.3246
NeuN_hypo	0.7314	0.6859	0.7135	0.6737	0.6327	0.6339	0.7238	0.6672	0.6482	0.6131	0.6991	0.9292	0.9308	0.9171	0.9171	0.9326	0.9233	0.9302	0.9339	0.923	0.9236	0.9233	0.6298	0.7523	0.6264	0.6608	0.6857	0.6902	0.5692	0.7223	0.8264	0.6403	0.9092	0.9129	0.9216	0.9244	0.907	0.9052	0.9216	0.9207	0.9078	0.9072	0.5934	0.5083	0.6494	0.5571	0.5463	0.5833	0.5883
NeuN_hypo	0.3258	0.2121	0.3006	0.2278	0.2084	0.261	0.2444	0.2576	0.3305	0.2308	0.2583	0.698	0.7203	0.703	0.7168	0.7194	0.6874	0.7477	0.6827	0.697	0.7337	0.7038	0.2236	0.2385	0.2098	0.2643	0.2273	0.2279	0.2139	0.2025	0.2862	0.215	0.6503	0.641	0.6606	0.6294	0.671	0.6847	0.6294	0.7181	0.6196	0.6096	0.2722	0.2445	0.2897	0.2659	0.2725	0.2951	0.2624
NeuN_hypo	0.2813	0.2363	0.2738	0.2231	0.2288	0.1918	0.2337	0.2142	0.2402	0.1648	0.2221	0.5529	0.5258	0.5355	0.5016	0.4947	0.5131	0.5654	0.5918	0.5261	0.5351	0.5337	0.2173	0.2615	0.232	0.2536	0.244	0.2454	0.2185	0.2589	0.2563	0.2364	0.6229	0.636	0.6222	0.6301	0.6622	0.628	0.6347	0.6303	0.6104	0.6568	0.1324	0.1657	0.1311	0.1819	0.1517	0.1617	0.1257
NeuN_hypo	0.5931	0.4777	0.4611	0.5519	0.5153	0.5389	0.598	0.4788	0.5198	0.4581	0.6365	0.9398	0.9386	0.9389	0.9339	0.9306	0.9454	0.9336	0.9409	0.9496	0.9359	0.942	0.4337	0.6689	0.522	0.5146	0.5141	0.5487	0.3666	0.5952	0.7202	0.5107	0.932	0.9266	0.9301	0.9079	0.9439	0.9502	0.9475	0.8819	0.9208	0.8713	0.6593	0.6361	0.6781	0.6294	0.6749	0.7052	0.6852
NeuN_hypo	0.3649	0.3018	0.2791	0.3054	0.2623	0.2519	0.3018	0.2744	0.3013	0.2728	0.2968	0.6524	0.6506	0.6725	0.4953	0.6305	0.7023	0.5301	0.4567	0.6589	0.5857	0.589	0.3434	0.3959	0.3088	0.3542	0.3465	0.3192	0.3434	0.3565	0.3784	0.2806	0.5848	0.6539	0.5985	0.6574	0.6914	0.6175	0.6991	0.5785	0.6776	0.6003	0.1646	0.1436	0.137	0.1679	0.1485	0.173	0.1542
NeuN_hypo	0.4582	0.3953	0.3913	0.3717	0.3603	0.3895	0.4079	0.358	0.3831	0.3274	0.5039	0.8455	0.8464	0.8903	0.7683	0.8443	0.8405	0.8495	0.7869	0.8754	0.8297	0.8284	0.4285	0.5671	0.4591	0.4841	0.4967	0.5097	0.371	0.5215	0.5747	0.5317	0.8119	0.9003	0.7975	0.9047	0.8777	0.9148	0.9013	0.8621	0.838	0.8715	0.6717	0.6548	0.6925	0.6567	0.6521	0.6872	0.6928
NeuN_hypo	0.5331	0.4661	0.4243	0.4761	0.4608	0.3915	0.5506	0.4689	0.4273	0.4448	0.5775	0.9195	0.9285	0.914	0.9099	0.9245	0.9224	0.9197	0.8974	0.8985	0.9336	0.9028	0.5127	0.6628	0.5656	0.6215	0.5577	0.5916	0.4928	0.6381	0.7491	0.5627	0.9134	0.9231	0.8867	0.8815	0.9091	0.8965	0.8864	0.8938	0.9287	0.893	0.5947	0.5348	0.5628	0.5198	0.546	0.5472	0.5728
NeuN_hypo	0.4994	0.524	0.5155	0.5355	0.4906	0.4401	0.5428	0.51	0.5114	0.4504	0.5023	0.9282	0.9286	0.9296	0.9062	0.9274	0.9262	0.9277	0.9042	0.9223	0.9244	0.9193	0.6325	0.6476	0.5789	0.6439	0.6108	0.6389	0.6403	0.6028	0.6676	0.6671	0.9462	0.9597	0.9388	0.9643	0.9218	0.9692	0.9526	0.9461	0.9468	0.9514	0.6598	0.5644	0.6406	0.6366	0.6162	0.641	0.5888
NeuN_hypo	0.2782	0.2378	0.2484	0.2377	0.2366	0.2178	0.2739	0.2261	0.2148	0.1983	0.2727	0.4161	0.4284	0.4292	0.3979	0.4126	0.4295	0.4058	0.4149	0.4205	0.4163	0.4309	0.4907	0.575	0.5088	0.5021	0.4984	0.4959	0.4562	0.4922	0.5403	0.5384	0.7786	0.7868	0.7397	0.7803	0.7406	0.8159	0.7881	0.7542	0.8052	0.7301	0.4112	0.3844	0.4029	0.4061	0.4216	0.4235	0.4009
NeuN_hypo	0.4633	0.4138	0.4165	0.451	0.4204	0.3911	0.4657	0.4053	0.467	0.386	0.4719	0.7969	0.791	0.7861	0.7631	0.7746	0.7637	0.7915	0.7774	0.7585	0.7959	0.7898	0.4712	0.6035	0.4507	0.6004	0.5004	0.5086	0.3743	0.5936	0.6746	0.5547	0.8727	0.8661	0.8396	0.8651	0.8231	0.8725	0.8336	0.8257	0.8185	0.8227	0.3887	0.4352	0.4485	0.4248	0.4194	0.4062	0.4688
NeuN_hypo	0.4353	0.4091	0.3903	0.3271	0.3709	0.3694	0.4653	0.4327	0.3684	0.3663	0.4644	0.843	0.8332	0.8598	0.8403	0.8293	0.8328	0.844	0.8367	0.8514	0.8526	0.8265	0.369	0.553	0.4343	0.4796	0.4113	0.4233	0.2941	0.508	0.579	0.5021	0.8398	0.8754	0.848	0.9072	0.871	0.8833	0.8465	0.8107	0.8517	0.9263	0.4637	0.3768	0.4774	0.4127	0.4801	0.475	0.5072
NeuN_hypo	0.5832	0.4932	0.4245	0.525	0.4934	0.4781	0.5079	0.4981	0.4332	0.4309	0.5729	0.7969	0.8313	0.8159	0.8548	0.8422	0.8084	0.8019	0.8305	0.8402	0.8099	0.8282	0.3299	0.432	0.351	0.3084	0.3455	0.4217	0.2661	0.3958	0.4186	0.2747	0.7386	0.7552	0.7969	0.7232	0.7552	0.7514	0.7532	0.7436	0.7655	0.7456	0.5417	0.4299	0.5295	0.4147	0.5109	0.4962	0.5094
NeuN_hypo	0.5615	0.4726	0.4813	0.444	0.4728	0.3949	0.5113	0.4318	0.45	0.3942	0.5844	0.8465	0.8564	0.8377	0.8555	0.8316	0.8339	0.8614	0.8475	0.8642	0.8574	0.8349	0.4728	0.6387	0.4731	0.5493	0.5143	0.4987	0.3469	0.549	0.6655	0.5737	0.9105	0.9218	0.9105	0.9279	0.8702	0.9072	0.8978	0.8934	0.9128	0.922	0.4662	0.3541	0.4361	0.4244	0.4423	0.4521	0.4559
NeuN_hypo	0.5833	0.4961	0.4708	0.4581	0.4713	0.4908	0.5752	0.535	0.4787	0.4217	0.6194	0.8095	0.8361	0.8312	0.8409	0.8296	0.8258	0.8207	0.8391	0.827	0.8172	0.8279	0.4585	0.6452	0.4278	0.5699	0.5088	0.5471	0.3303	0.5975	0.68	0.4865	0.8269	0.8091	0.8434	0.8254	0.8003	0.8121	0.8336	0.8186	0.8528	0.7829	0.5445	0.4147	0.5365	0.4689	0.4665	0.4833	0.499
NeuN_hypo	0.5773	0.4138	0.3789	0.3838	0.3626	0.3896	0.4937	0.408	0.4134	0.3531	0.5767	0.8755	0.8913	0.8934	0.8865	0.8941	0.8683	0.8756	0.8971	0.8801	0.8865	0.8922	0.3931	0.6281	0.4298	0.6052	0.474	0.506	0.2783	0.5347	0.7239	0.5308	0.8732	0.8911	0.8451	0.8859	0.8628	0.8614	0.8964	0.8682	0.8745	0.8862	0.552	0.4809	0.5351	0.4975	0.5248	0.5618	0.4989
NeuN_hypo	0.7007	0.6546	0.6674	0.7131	0.5444	0.5951	0.5275	0.6419	0.6739	0.6103	0.5354	0.9369	0.9338	0.9449	0.9331	0.9261	0.9603	0.9301	0.9429	0.9454	0.9567	0.935	0.7351	0.4479	0.6435	0.7018	0.6504	0.563	0.6941	0.568	0.5771	0.7296	0.9077	0.9587	0.9125	0.9539	0.9402	0.9388	0.9539	0.8929	0.9383	0.9385	0.5973	0.581	0.613	0.6573	0.6555	0.66	0.681
NeuN_hypo	0.345	0.2805	0.2413	0.2684	0.2427	0.2546	0.3427	0.3404	0.3264	0.2291	0.3873	0.695	0.7121	0.6991	0.7058	0.6936	0.7211	0.7062	0.6888	0.6884	0.7025	0.692	0.3152	0.4187	0.3238	0.3221	0.3419	0.3154	0.2783	0.3356	0.4901	0.3204	0.6777	0.6909	0.6589	0.6866	0.6569	0.6551	0.6523	0.6734	0.685	0.6632	0.22	0.1875	0.2306	0.2393	0.2211	0.2924	0.2287
NeuN_hypo	0.5922	0.5036	0.5217	0.5357	0.5515	0.4919	0.5554	0.5568	0.5319	0.4619	0.5849	0.8823	0.8956	0.8932	0.8499	0.893	0.8852	0.8806	0.8743	0.8968	0.8853	0.8815	0.5321	0.6104	0.5577	0.5609	0.5479	0.5569	0.5155	0.5778	0.6204	0.585	0.8236	0.8291	0.8138	0.7556	0.8292	0.8399	0.8267	0.8358	0.8397	0.8134	0.5258	0.5554	0.6328	0.5602	0.5731	0.6007	0.5655
NeuN_hypo	0.3307	0.2999	0.2966	0.2909	0.2787	0.2808	0.2883	0.2864	0.3092	0.2494	0.3153	0.6237	0.6431	0.6347	0.6146	0.622	0.6254	0.5943	0.6036	0.6179	0.6137	0.6166	0.3362	0.3743	0.2726	0.3591	0.3479	0.3254	0.3557	0.3527	0.3407	0.3679	0.6846	0.6983	0.6905	0.6719	0.6421	0.6784	0.6402	0.6438	0.7173	0.6825	0.2307	0.2332	0.2369	0.2433	0.2368	0.2883	0.2385
NeuN_hypo	0.5386	0.4888	0.4374	0.4986	0.4746	0.4264	0.5101	0.4889	0.4709	0.4093	0.5368	0.836	0.8453	0.8508	0.834	0.8436	0.819	0.8443	0.8179	0.8555	0.842	0.8292	0.4077	0.4782	0.4387	0.4519	0.4792	0.4056	0.3123	0.4326	0.5383	0.486	0.8646	0.8828	0.8635	0.8717	0.872	0.891	0.8574	0.8699	0.8581	0.8687	0.4891	0.3966	0.4379	0.4481	0.4475	0.4282	0.4409
NeuN_hypo	0.7105	0.7205	0.7012	0.6731	0.6935	0.6514	0.7266	0.6567	0.6407	0.5995	0.7826	0.9351	0.9447	0.9533	0.9049	0.9519	0.9455	0.9445	0.9359	0.9519	0.9487	0.9398	0.4854	0.7545	0.5749	0.6122	0.6017	0.6898	0.4298	0.6517	0.7543	0.5589	0.9271	0.954	0.9341	0.9388	0.9468	0.9493	0.9333	0.901	0.9312	0.9204	0.6483	0.5489	0.6904	0.6283	0.6324	0.6364	0.6182
NeuN_hypo	0.5729	0.5089	0.5484	0.4657	0.4547	0.3854	0.4689	0.475	0.5188	0.4418	0.5682	0.9363	0.9508	0.9244	0.9138	0.934	0.9364	0.9357	0.9251	0.9411	0.9414	0.9324	0.4444	0.5539	0.5234	0.5198	0.5082	0.5936	0.4662	0.5211	0.6223	0.4042	0.9481	0.9677	0.9263	0.9308	0.9668	0.9472	0.9451	0.9127	0.9535	0.933	0.3626	0.389	0.3781	0.3412	0.3389	0.3816	0.3986
NeuN_hypo	0.6434	0.6219	0.6293	0.6185	0.6116	0.5829	0.6072	0.6004	0.538	0.5841	0.5719	0.7943	0.7968	0.8021	0.7985	0.7957	0.8063	0.797	0.7761	0.7995	0.8067	0.8029	0.5299	0.6443	0.4923	0.577	0.5798	0.5392	0.4962	0.6038	0.6673	0.5966	0.7691	0.7889	0.7654	0.7785	0.7722	0.8006	0.7819	0.775	0.769	0.7932	0.5783	0.5258	0.6052	0.589	0.6032	0.6458	0.654
NeuN_hypo	0.2345	0.2228	0.2097	0.2173	0.2295	0.2003	0.2097	0.203	0.2076	0.1847	0.2388	0.4006	0.3975	0.4036	0.3696	0.3874	0.3938	0.3745	0.3568	0.3822	0.3961	0.3808	0.3821	0.4821	0.3942	0.4019	0.3945	0.4194	0.3202	0.4153	0.4754	0.403	0.6892	0.6813	0.6646	0.6461	0.6636	0.6982	0.6808	0.6267	0.6493	0.7007	0.2683	0.234	0.2695	0.2376	0.2441	0.2649	0.2645
NeuN_hypo	0.5525	0.493	0.4451	0.4811	0.4111	0.4035	0.5554	0.4298	0.479	0.4116	0.518	0.8807	0.8825	0.8763	0.8588	0.8571	0.8954	0.8556	0.8551	0.8414	0.8678	0.8716	0.4662	0.652	0.4883	0.5336	0.4716	0.559	0.4121	0.5087	0.6341	0.4907	0.8788	0.9188	0.9106	0.8967	0.905	0.8869	0.9051	0.866	0.9049	0.8716	0.6566	0.5614	0.695	0.6214	0.6281	0.6029	0.6413
NeuN_hypo	0.6038	0.5934	0.5658	0.6006	0.5936	0.5501	0.6489	0.5671	0.5847	0.5376	0.6653	0.8861	0.8909	0.8844	0.8837	0.8829	0.8802	0.8994	0.896	0.8909	0.8925	0.8922	0.5149	0.6809	0.5938	0.6508	0.6087	0.5891	0.4672	0.6306	0.7173	0.5701	0.8841	0.8885	0.8847	0.8825	0.8736	0.8922	0.8747	0.8765	0.9051	0.8862	0.6689	0.5923	0.682	0.6215	0.6353	0.6103	0.6388
NeuN_hypo	0.1098	0.0477	0.07	0.0603	0.0659	0.0469	0.0803	0.0748	0.0651	0.05	0.0786	0.3133	0.3047	0.2959	0.3096	0.301	0.3131	0.3112	0.3168	0.3156	0.3084	0.3193	0.1491	0.2127	0.1422	0.2164	0.1715	0.1708	0.1396	0.1553	0.2591	0.2042	0.7152	0.7461	0.6857	0.785	0.7336	0.7589	0.6908	0.6921	0.7601	0.7596	0.0776	0.0507	0.0652	0.0745	0.0741	0.0939	0.0647
NeuN_hypo	0.4676	0.5488	0.5233	0.4986	0.4795	0.485	0.4664	0.472	0.5046	0.4716	0.5029	0.9056	0.882	0.9011	0.8495	0.9129	0.8804	0.8992	0.914	0.9063	0.9235	0.9031	0.4052	0.5596	0.4389	0.557	0.5087	0.5557	0.4032	0.4526	0.5645	0.45	0.9287	0.9539	0.9253	0.9323	0.9646	0.9426	0.9679	0.9147	0.9457	0.943	0.6245	0.5485	0.6748	0.6455	0.6343	0.6083	0.6948
NeuN_hypo	0.5766	0.5509	0.5621	0.5584	0.5465	0.4682	0.6025	0.4737	0.5325	0.477	0.6017	0.8749	0.8764	0.8983	0.87	0.8694	0.8622	0.8475	0.8508	0.8723	0.8553	0.8756	0.5299	0.6694	0.5574	0.597	0.5848	0.6261	0.5018	0.5934	0.7071	0.5165	0.8667	0.9134	0.8941	0.9035	0.9014	0.8903	0.898	0.8542	0.9115	0.887	0.4972	0.4762	0.5005	0.4506	0.4882	0.4771	0.506
NeuN_hypo	0.5876	0.5802	0.5748	0.5524	0.5245	0.5444	0.5884	0.5246	0.5326	0.5196	0.545	0.8754	0.8808	0.8582	0.8071	0.8433	0.8536	0.849	0.8286	0.849	0.864	0.8674	0.5241	0.5776	0.5855	0.5415	0.5143	0.5477	0.5227	0.5956	0.6117	0.5538	0.8349	0.8814	0.8642	0.8555	0.849	0.8745	0.8854	0.8315	0.8579	0.8604	0.5133	0.436	0.5387	0.4389	0.461	0.498	0.4966
NeuN_hypo	0.6095	0.5938	0.5243	0.599	0.5684	0.4886	0.5135	0.5575	0.5526	0.4846	0.5465	0.864	0.864	0.8731	0.8372	0.8293	0.8473	0.8666	0.8385	0.8508	0.8741	0.8592	0.5529	0.5449	0.5346	0.5728	0.5513	0.4451	0.6044	0.5788	0.4742	0.6065	0.8274	0.8845	0.8627	0.8485	0.8619	0.8427	0.8413	0.7923	0.8348	0.8466	0.4826	0.4627	0.5273	0.455	0.4758	0.4785	0.4891
NeuN_hypo	0.4804	0.4604	0.4164	0.4494	0.3822	0.3851	0.5019	0.4192	0.3841	0.3828	0.5471	0.8305	0.8506	0.8326	0.8393	0.7789	0.8224	0.8182	0.8285	0.815	0.8481	0.837	0.3988	0.5443	0.3413	0.4175	0.3911	0.451	0.247	0.4863	0.616	0.4418	0.8503	0.8536	0.8275	0.8384	0.8341	0.8216	0.8303	0.7926	0.808	0.793	0.3916	0.3441	0.4408	0.3688	0.3753	0.4029	0.3776
NeuN_hypo	0.4725	0.4069	0.4565	0.3957	0.407	0.4082	0.4534	0.4215	0.4289	0.3327	0.521	0.8393	0.8532	0.8509	0.8335	0.8345	0.8435	0.8244	0.82	0.8418	0.8509	0.8332	0.3928	0.5599	0.4308	0.4248	0.434	0.4358	0.2998	0.4865	0.5381	0.526	0.8133	0.8706	0.8065	0.8445	0.8378	0.846	0.8671	0.7879	0.8783	0.7765	0.6678	0.6098	0.6543	0.6822	0.7303	0.6444	0.6637
NeuN_hypo	0.5262	0.4311	0.4706	0.4602	0.4106	0.4262	0.5309	0.4109	0.4296	0.4197	0.5251	0.887	0.8814	0.9209	0.8164	0.8342	0.8885	0.8431	0.8346	0.8776	0.8533	0.8816	0.3593	0.5688	0.3711	0.4298	0.4268	0.453	0.3032	0.4652	0.582	0.3968	0.7664	0.8551	0.8192	0.8543	0.8485	0.8823	0.8574	0.7399	0.8342	0.8288	0.3706	0.3137	0.4667	0.3826	0.4533	0.4107	0.4342
NeuN_hypo	0.1827	0.1618	0.1906	0.176	0.1606	0.1615	0.1651	0.1615	0.1827	0.1502	0.1824	0.3244	0.3467	0.3354	0.314	0.3201	0.3466	0.3326	0.3315	0.3355	0.3244	0.3266	0.3877	0.506	0.422	0.4228	0.4197	0.4292	0.3896	0.4167	0.4759	0.4277	0.7596	0.8089	0.777	0.7745	0.7774	0.7897	0.757	0.723	0.7608	0.797	0.3116	0.2761	0.2824	0.2909	0.3191	0.2636	0.3319
NeuN_hypo	0.3116	0.2568	0.2581	0.2481	0.2452	0.2597	0.3202	0.2464	0.2677	0.226	0.3115	0.6996	0.7232	0.7113	0.6635	0.6766	0.691	0.7075	0.7106	0.659	0.7258	0.6774	0.352	0.5649	0.4141	0.4767	0.4343	0.4375	0.3656	0.5349	0.5554	0.4403	0.866	0.9066	0.8598	0.8781	0.8949	0.9012	0.8904	0.8787	0.8968	0.8338	0.4633	0.3958	0.4598	0.4135	0.4232	0.4469	0.4535
NeuN_hypo	0.4217	0.2348	0.3358	0.3386	0.2883	0.3064	0.3686	0.2941	0.3504	0.2868	0.3745	0.9025	0.9215	0.9257	0.915	0.9063	0.922	0.9144	0.9018	0.9141	0.9186	0.9184	0.3112	0.4205	0.2917	0.4782	0.3223	0.3766	0.2553	0.3495	0.5895	0.2521	0.9027	0.9287	0.8893	0.9313	0.9197	0.9155	0.902	0.9006	0.8886	0.8885	0.2608	0.2212	0.2933	0.1973	0.2276	0.2637	0.2592
NeuN_hypo	0.4574	0.4046	0.4554	0.5011	0.4594	0.4637	0.5066	0.5182	0.4333	0.3298	0.65	0.8037	0.8134	0.8281	0.8272	0.7849	0.81	0.7987	0.7964	0.8136	0.8036	0.7955	0.5603	0.7018	0.5758	0.5055	0.5821	0.6048	0.5032	0.6505	0.7199	0.5764	0.8204	0.8422	0.8082	0.8201	0.8147	0.8375	0.8055	0.8316	0.8352	0.7901	0.4443	0.2466	0.416	0.3058	0.3563	0.3889	0.372
NeuN_hypo	0.5574	0.5007	0.5785	0.5178	0.4913	0.4974	0.5347	0.5051	0.5003	0.435	0.5171	0.9314	0.9511	0.9355	0.9632	0.9218	0.9651	0.936	0.9426	0.9512	0.9539	0.9388	0.4447	0.5695	0.461	0.5752	0.4809	0.5072	0.3686	0.4747	0.5951	0.5744	0.9247	0.937	0.9354	0.9424	0.9247	0.9461	0.9347	0.9359	0.9286	0.9253	0.3885	0.3864	0.3651	0.4174	0.3742	0.3562	0.3928
NeuN_hypo	0.6666	0.5751	0.5299	0.5154	0.5351	0.5246	0.5911	0.5151	0.5089	0.4732	0.5008	0.9321	0.9315	0.921	0.9337	0.9237	0.9372	0.9429	0.9291	0.9296	0.9347	0.939	0.5068	0.6874	0.5643	0.6623	0.5387	0.5734	0.4063	0.6007	0.7855	0.528	0.9152	0.942	0.9118	0.9307	0.9185	0.9235	0.9312	0.9084	0.9221	0.9232	0.6205	0.5657	0.6218	0.6095	0.6311	0.6168	0.6105
NeuN_hypo	0.697	0.6852	0.637	0.6839	0.6567	0.6386	0.6934	0.6742	0.6338	0.5422	0.6987	0.91	0.9159	0.9061	0.9077	0.9207	0.9304	0.9057	0.9147	0.9293	0.918	0.9235	0.4999	0.6728	0.5874	0.611	0.5932	0.6255	0.5248	0.631	0.6904	0.625	0.839	0.8809	0.8765	0.8972	0.8805	0.8698	0.8821	0.8446	0.9067	0.861	0.6664	0.6377	0.6683	0.6393	0.6349	0.6859	0.7006
NeuN_hypo	0.5856	0.5492	0.5888	0.5855	0.5525	0.5487	0.5921	0.5328	0.5284	0.4964	0.59	0.7908	0.7996	0.7911	0.7698	0.7713	0.7737	0.8021	0.7794	0.7741	0.7814	0.7896	0.4912	0.5435	0.5259	0.5313	0.5367	0.5432	0.5093	0.5342	0.5414	0.5693	0.7359	0.7807	0.7463	0.7994	0.7622	0.7576	0.7561	0.7199	0.7398	0.756	0.6882	0.669	0.6919	0.6266	0.6629	0.6413	0.6638
NeuN_hypo	0.6745	0.5969	0.6263	0.6242	0.6069	0.5811	0.692	0.6233	0.6165	0.6052	0.6978	0.9079	0.93	0.9349	0.8735	0.8823	0.9364	0.8917	0.8838	0.9206	0.8959	0.9091	0.6288	0.7103	0.641	0.6438	0.6754	0.6858	0.5774	0.7042	0.7792	0.644	0.8882	0.9392	0.908	0.9097	0.918	0.9046	0.9272	0.8567	0.9206	0.874	0.6648	0.6113	0.6895	0.6826	0.6871	0.6597	0.6703
NeuN_hypo	0.5363	0.5156	0.4867	0.5447	0.488	0.4602	0.5216	0.4438	0.4387	0.434	0.6292	0.8295	0.8412	0.8331	0.8154	0.8318	0.8273	0.8178	0.8058	0.8389	0.8246	0.8242	0.4357	0.6362	0.4536	0.4966	0.5089	0.5059	0.3758	0.5328	0.62	0.4465	0.7701	0.784	0.7717	0.7651	0.7728	0.7994	0.7901	0.7178	0.7841	0.7469	0.5735	0.4754	0.5997	0.4795	0.5062	0.5594	0.5411
NeuN_hypo	0.5975	0.454	0.5075	0.5049	0.4919	0.4689	0.4933	0.4842	0.5394	0.4917	0.4506	0.9122	0.9328	0.9245	0.9029	0.8938	0.9216	0.8877	0.9237	0.8984	0.8969	0.9134	0.5398	0.5055	0.5513	0.6125	0.6136	0.5402	0.6612	0.5208	0.539	0.5631	0.9307	0.9395	0.9303	0.9384	0.9279	0.9312	0.9556	0.9339	0.9236	0.9392	0.6097	0.5619	0.5418	0.6047	0.5698	0.6048	0.5509
NeuN_hypo	0.3982	0.3389	0.2867	0.3325	0.2916	0.3356	0.3331	0.2774	0.3108	0.2916	0.3898	0.788	0.7794	0.8189	0.7266	0.7766	0.822	0.7837	0.7289	0.7991	0.7664	0.7689	0.3374	0.451	0.3554	0.3421	0.3809	0.3969	0.3213	0.421	0.4693	0.4091	0.6801	0.7952	0.6869	0.7943	0.7528	0.7507	0.7653	0.6884	0.7594	0.7316	0.3266	0.3102	0.3256	0.337	0.3324	0.3589	0.3499
NeuN_hypo	0.7659	0.7154	0.7234	0.6923	0.6602	0.6624	0.7584	0.7233	0.68	0.6308	0.7517	0.9385	0.9288	0.9481	0.9124	0.9346	0.9464	0.9296	0.9291	0.943	0.9308	0.9368	0.6857	0.7217	0.6411	0.6857	0.7066	0.6439	0.6814	0.7001	0.7126	0.7072	0.9227	0.9383	0.9231	0.9328	0.9334	0.9479	0.9392	0.8959	0.9368	0.9307	0.6254	0.6047	0.6703	0.6274	0.6519	0.748	0.6806
NeuN_hypo	0.5989	0.5019	0.5282	0.5216	0.5066	0.5011	0.6019	0.472	0.5199	0.4699	0.5479	0.9355	0.9417	0.9364	0.9189	0.9151	0.947	0.9281	0.9112	0.9339	0.9291	0.9231	0.4723	0.6287	0.4469	0.4648	0.4404	0.4782	0.3736	0.5239	0.6025	0.3726	0.9009	0.9413	0.9116	0.9413	0.9257	0.925	0.9243	0.8946	0.9312	0.8756	0.4269	0.4177	0.4599	0.441	0.4514	0.4999	0.4377
NeuN_hypo	0.4474	0.3816	0.3474	0.3986	0.266	0.3415	0.4556	0.3805	0.4013	0.3721	0.3395	0.8663	0.9083	0.8747	0.8454	0.8494	0.9123	0.8491	0.8847	0.8478	0.839	0.8649	0.3854	0.413	0.3007	0.2645	0.3608	0.3788	0.4011	0.2992	0.4615	0.2416	0.9018	0.8964	0.9023	0.8937	0.8939	0.85	0.901	0.8745	0.8989	0.8373	0.3838	0.3236	0.3848	0.3511	0.3602	0.4528	0.4472
NeuN_hypo	0.7518	0.6237	0.6482	0.6923	0.6787	0.6397	0.6014	0.6134	0.6177	0.5646	0.687	0.9525	0.9574	0.9627	0.9251	0.9499	0.9449	0.9469	0.9473	0.9547	0.9548	0.9582	0.5443	0.6729	0.638	0.6641	0.6698	0.6276	0.5726	0.7042	0.6504	0.7269	0.9545	0.9478	0.9513	0.9695	0.9514	0.9383	0.9617	0.9664	0.9601	0.8956	0.6655	0.6384	0.6541	0.5402	0.5981	0.658	0.6593
NeuN_hypo	0.5978	0.6094	0.6159	0.5596	0.5757	0.5404	0.6422	0.5771	0.5648	0.5275	0.6638	0.9489	0.9435	0.9472	0.9477	0.9626	0.9507	0.9603	0.9381	0.9511	0.9515	0.954	0.5711	0.703	0.6553	0.6504	0.6559	0.6522	0.4629	0.7185	0.774	0.6049	0.9445	0.9525	0.9466	0.9566	0.9547	0.9542	0.9433	0.9576	0.9564	0.9471	0.4783	0.399	0.4856	0.4709	0.4697	0.4838	0.5797
NeuN_hypo	0.4479	0.3862	0.3324	0.3598	0.3492	0.3391	0.4636	0.3956	0.3785	0.3333	0.4972	0.7887	0.7843	0.7973	0.7721	0.7938	0.8095	0.7807	0.763	0.7952	0.768	0.7852	0.4368	0.6207	0.3901	0.4666	0.4841	0.4728	0.3665	0.4761	0.6439	0.4849	0.8511	0.9043	0.8674	0.8995	0.8942	0.9035	0.9074	0.8447	0.8874	0.874	0.5806	0.5226	0.6045	0.5466	0.5991	0.6134	0.62
NeuN_hypo	0.2548	0.1242	0.2224	0.1224	0.0761	0.1175	0.1313	0.137	0.161	0.0652	0.1711	0.7016	0.7842	0.7234	0.6316	0.6712	0.7166	0.6953	0.7264	0.7093	0.7019	0.7178	0.1381	0.1663	0.1485	0.2427	0.1113	0.0808	0.0656	0.106	0.2181	0.2629	0.7115	0.7992	0.7185	0.7933	0.8051	0.7863	0.8091	0.7777	0.7958	0.6989	0.1413	0.1261	0.1696	0.19	0.1739	0.2163	0.1398
NeuN_hypo	0.48	0.3583	0.4623	0.3621	0.3626	0.3729	0.4255	0.344	0.3587	0.2786	0.4669	0.9225	0.9212	0.9137	0.9237	0.8978	0.898	0.8894	0.9201	0.9059	0.9126	0.9209	0.3544	0.4655	0.3499	0.3628	0.3323	0.3897	0.2737	0.3935	0.4564	0.3983	0.8517	0.9093	0.8781	0.8678	0.8676	0.8889	0.8572	0.8601	0.9183	0.8582	0.5909	0.4946	0.6163	0.5802	0.4974	0.6284	0.5742
NeuN_hypo	0.406	0.4034	0.3947	0.3598	0.3567	0.3423	0.4269	0.3969	0.348	0.3044	0.4875	0.596	0.6119	0.592	0.5877	0.5861	0.6095	0.58	0.5704	0.6094	0.5763	0.5952	0.3971	0.5611	0.4002	0.4671	0.4715	0.4723	0.3637	0.4397	0.6014	0.4902	0.6936	0.7389	0.706	0.7269	0.7308	0.727	0.7435	0.7366	0.7438	0.7143	0.362	0.2874	0.3667	0.3314	0.3659	0.3725	0.3835
NeuN_hypo	0.5838	0.5542	0.6069	0.5801	0.5682	0.5602	0.627	0.5917	0.5969	0.5345	0.6752	0.904	0.9131	0.8995	0.8854	0.9124	0.9116	0.9058	0.8609	0.9185	0.8619	0.9194	0.4982	0.6525	0.5447	0.5468	0.5605	0.5947	0.4163	0.6126	0.6433	0.5778	0.875	0.8857	0.864	0.8811	0.8807	0.8772	0.8948	0.8713	0.9187	0.8445	0.6786	0.5952	0.6131	0.6291	0.6212	0.6458	0.6459
NeuN_hypo	0.2321	0.1921	0.1723	0.1862	0.1956	0.1703	0.2098	0.1622	0.1906	0.1545	0.226	0.5534	0.5765	0.5857	0.4907	0.5425	0.5957	0.5756	0.5419	0.5719	0.5471	0.5686	0.2343	0.2468	0.189	0.2715	0.2276	0.2206	0.1888	0.2313	0.2889	0.2908	0.6083	0.6427	0.5887	0.6175	0.6198	0.6525	0.6425	0.5961	0.6245	0.5992	0.3107	0.271	0.3024	0.2727	0.2917	0.2942	0.3111
NeuN_hypo	0.2404	0.1839	0.162	0.1768	0.146	0.1545	0.1853	0.1372	0.1744	0.1131	0.2002	0.6941	0.7128	0.693	0.6195	0.6216	0.6875	0.6377	0.6007	0.6539	0.6247	0.6727	0.0907	0.2098	0.0924	0.1237	0.0974	0.0734	0.1048	0.1032	0.1515	0.0719	0.5779	0.6077	0.5983	0.5316	0.6283	0.5244	0.6217	0.5085	0.6549	0.5469	0.0842	0.1002	0.0971	0.0934	0.0849	0.1284	0.1104
NeuN_hypo	0.4992	0.5193	0.5364	0.4974	0.3965	0.3718	0.5405	0.4112	0.3867	0.3978	0.4815	0.7365	0.7766	0.8571	0.6042	0.7758	0.7033	0.8122	0.7257	0.7932	0.7638	0.7678	0.4703	0.5589	0.5383	0.4468	0.552	0.583	0.4003	0.4712	0.6411	0.4698	0.6887	0.8733	0.7125	0.9166	0.9116	0.8668	0.8729	0.7778	0.7873	0.9597	0.4495	0.3388	0.4502	0.4478	0.3901	0.4078	0.4645
NeuN_hypo	0.6354	0.5909	0.5438	0.6159	0.5837	0.5644	0.6602	0.5774	0.5964	0.5278	0.6733	0.9227	0.9346	0.9433	0.9113	0.9305	0.9285	0.9411	0.931	0.9219	0.9283	0.9502	0.6077	0.7102	0.5762	0.6363	0.6339	0.6119	0.5029	0.6624	0.7963	0.6144	0.8991	0.9133	0.9174	0.9037	0.9088	0.9121	0.8886	0.8942	0.9044	0.8468	0.65	0.6122	0.658	0.6187	0.637	0.6551	0.6193
NeuN_hypo	0.3443	0.3034	0.322	0.3091	0.2837	0.2598	0.3674	0.2768	0.2871	0.2632	0.4236	0.8593	0.8484	0.8968	0.8216	0.8533	0.8734	0.8818	0.8398	0.8771	0.8594	0.8528	0.2994	0.479	0.3217	0.3195	0.3408	0.3693	0.2221	0.3319	0.469	0.3457	0.8077	0.8531	0.7492	0.8521	0.8331	0.8552	0.8408	0.7315	0.857	0.8906	0.3937	0.3272	0.3894	0.3386	0.3783	0.3812	0.3856
NeuN_hypo	0.6457	0.5826	0.62	0.5556	0.5617	0.5717	0.5832	0.555	0.5518	0.4841	0.5879	0.8668	0.8842	0.8676	0.8606	0.8483	0.8748	0.8379	0.8476	0.8624	0.8568	0.8628	0.4669	0.549	0.5007	0.453	0.4979	0.524	0.4493	0.4812	0.6082	0.4702	0.8853	0.8736	0.8894	0.8545	0.8521	0.8571	0.8645	0.8413	0.8711	0.8467	0.3338	0.2649	0.3535	0.2526	0.3444	0.2996	0.3011
NeuN_hypo	0.2707	0.1387	0.1752	0.1292	0.1528	0.1662	0.16	0.1381	0.1679	0.0872	0.2136	0.6731	0.6799	0.7118	0.6106	0.7401	0.7008	0.6566	0.6616	0.7248	0.6229	0.6797	0.1691	0.267	0.2008	0.149	0.1719	0.1618	0.1397	0.2135	0.2249	0.1956	0.5633	0.6413	0.6336	0.6627	0.7262	0.6169	0.7082	0.6236	0.7156	0.6666	0.182	0.1546	0.1702	0.2004	0.2221	0.2586	0.2551
NeuN_hypo	0.2909	0.2415	0.2787	0.2247	0.2024	0.2309	0.2316	0.2055	0.2383	0.2053	0.2612	0.8803	0.9141	0.9067	0.8989	0.8964	0.9127	0.9162	0.9361	0.9042	0.9014	0.9059	0.2113	0.2355	0.1565	0.2378	0.1614	0.1592	0.1659	0.2075	0.1929	0.1395	0.8879	0.9097	0.8519	0.865	0.9192	0.8734	0.9223	0.9275	0.8647	0.9068	0.287	0.2619	0.2541	0.2754	0.2722	0.3719	0.3157
NeuN_hypo	0.3626	0.3006	0.3289	0.315	0.3438	0.2694	0.3632	0.3247	0.3397	0.2923	0.4061	0.6929	0.6928	0.7103	0.6855	0.6866	0.6916	0.6835	0.6991	0.7161	0.7007	0.7158	0.3484	0.5001	0.2901	0.3478	0.4184	0.4625	0.2948	0.3958	0.5327	0.3497	0.8214	0.8633	0.8118	0.824	0.8143	0.807	0.8561	0.8346	0.8136	0.7984	0.4927	0.45	0.4677	0.4393	0.4487	0.4998	0.4708
NeuN_hypo	0.4245	0.3972	0.4289	0.382	0.4386	0.3895	0.4802	0.3899	0.4043	0.3691	0.4763	0.9334	0.928	0.9579	0.9229	0.9457	0.9371	0.9467	0.9391	0.953	0.9376	0.9533	0.4757	0.614	0.5225	0.5482	0.5302	0.5051	0.3954	0.5174	0.6051	0.4592	0.9304	0.972	0.917	0.9473	0.9566	0.9313	0.9552	0.94	0.9406	0.9536	0.4673	0.4232	0.5016	0.4302	0.4968	0.5223	0.5422
NeuN_hypo	0.4497	0.502	0.4512	0.42	0.4218	0.3787	0.446	0.4203	0.4573	0.4489	0.4382	0.8444	0.8295	0.8345	0.8451	0.8398	0.8126	0.8608	0.8537	0.8429	0.8421	0.8461	0.464	0.469	0.4154	0.4363	0.4423	0.4487	0.3787	0.4135	0.5107	0.3698	0.821	0.8209	0.8425	0.7674	0.7998	0.8292	0.8039	0.8453	0.8348	0.7936	0.6158	0.6199	0.6366	0.6305	0.6178	0.6133	0.6128
NeuN_hypo	0.166	0.1322	0.1295	0.142	0.1369	0.128	0.1543	0.1351	0.148	0.1464	0.166	0.3476	0.3237	0.3547	0.3439	0.3514	0.3288	0.3591	0.3498	0.351	0.354	0.3492	0.2927	0.3773	0.2889	0.3091	0.3037	0.319	0.2478	0.3602	0.4558	0.3703	0.7021	0.7218	0.6927	0.7131	0.7087	0.7583	0.6984	0.7078	0.7263	0.7105	0.1955	0.1953	0.2145	0.2196	0.1901	0.2111	0.2031
NeuN_hypo	0.6579	0.6009	0.5771	0.6189	0.5742	0.5468	0.5998	0.565	0.5987	0.5699	0.6182	0.8629	0.8564	0.8747	0.8908	0.8605	0.8394	0.8602	0.8741	0.8635	0.8655	0.8721	0.5167	0.5998	0.5035	0.5781	0.5227	0.556	0.4847	0.5102	0.5779	0.5388	0.8665	0.8879	0.8759	0.845	0.8216	0.8545	0.8615	0.8212	0.8437	0.8757	0.5117	0.5155	0.4893	0.4735	0.542	0.4695	0.5131
NeuN_hypo	0.5546	0.4608	0.4974	0.4837	0.5094	0.496	0.5106	0.4794	0.5265	0.427	0.5235	0.7882	0.7994	0.8092	0.7584	0.7953	0.8114	0.7907	0.7686	0.8105	0.786	0.809	0.355	0.5572	0.4405	0.3996	0.4854	0.5237	0.3422	0.4794	0.5631	0.3804	0.8754	0.8936	0.8763	0.8633	0.8925	0.8827	0.9077	0.8443	0.8941	0.882	0.2411	0.2072	0.2667	0.1901	0.2277	0.343	0.2934
NeuN_hypo	0.4269	0.3682	0.3837	0.3742	0.3908	0.3418	0.4052	0.3579	0.3916	0.3307	0.4349	0.7388	0.7629	0.7274	0.7113	0.6914	0.7566	0.6844	0.6895	0.7215	0.6918	0.7058	0.3827	0.4575	0.388	0.4282	0.3867	0.3955	0.3367	0.4437	0.4439	0.3918	0.7716	0.7481	0.7732	0.7589	0.7433	0.759	0.7621	0.7384	0.7632	0.7084	0.4238	0.3869	0.4268	0.4423	0.4438	0.4883	0.4474
NeuN_hypo	0.4216	0.3388	0.3815	0.3804	0.3718	0.3955	0.466	0.3362	0.3349	0.2984	0.4848	0.9161	0.9354	0.9375	0.9065	0.9278	0.9337	0.9327	0.9202	0.9229	0.9273	0.9369	0.3652	0.5765	0.3931	0.4674	0.4402	0.5027	0.266	0.4623	0.6221	0.5146	0.9159	0.936	0.9325	0.9196	0.8833	0.9328	0.9173	0.9006	0.9416	0.8948	0.4217	0.3576	0.4265	0.4208	0.4224	0.4882	0.4661
NeuN_hypo	0.15	0.1317	0.1425	0.1457	0.1442	0.1257	0.1202	0.1061	0.1195	0.0892	0.1017	0.2644	0.2734	0.2788	0.2718	0.2879	0.2621	0.2943	0.2927	0.2679	0.2861	0.2701	0.3703	0.326	0.33	0.344	0.3767	0.336	0.319	0.3077	0.3571	0.3628	0.7174	0.7206	0.6875	0.709	0.7034	0.6773	0.6839	0.7023	0.7072	0.7072	0.2739	0.1877	0.2296	0.2151	0.2439	0.2198	0.277
NeuN_hypo	0.507	0.5037	0.4914	0.4939	0.4887	0.4712	0.5091	0.4788	0.5276	0.4527	0.568	0.8018	0.8059	0.7838	0.8054	0.7699	0.7629	0.8135	0.8056	0.7642	0.8068	0.7927	0.4483	0.5974	0.5097	0.5534	0.514	0.5096	0.3938	0.5064	0.6178	0.4743	0.8254	0.8426	0.8663	0.8457	0.8253	0.8396	0.8012	0.8186	0.8656	0.7624	0.4252	0.4006	0.4627	0.4111	0.4193	0.5078	0.4341
NeuN_hypo	0.6269	0.5337	0.5918	0.5052	0.5057	0.457	0.5573	0.5085	0.5275	0.4884	0.5554	0.8909	0.8861	0.9051	0.8868	0.9003	0.901	0.9081	0.8932	0.9107	0.9068	0.8912	0.5566	0.7531	0.6473	0.5861	0.6259	0.6202	0.5425	0.7232	0.8627	0.7098	0.9174	0.9317	0.906	0.9202	0.9188	0.9243	0.9171	0.9067	0.9117	0.8973	0.6533	0.571	0.6574	0.595	0.6656	0.5899	0.6529
NeuN_hypo	0.4083	0.3459	0.3646	0.3323	0.309	0.2578	0.4182	0.3684	0.3565	0.2426	0.4477	0.9021	0.9117	0.9111	0.912	0.8799	0.9057	0.8982	0.8995	0.9201	0.9215	0.8923	0.3231	0.4895	0.3336	0.446	0.3396	0.3535	0.2149	0.4642	0.5597	0.4824	0.8866	0.9382	0.9095	0.9322	0.9103	0.9479	0.9298	0.9139	0.8863	0.9044	0.5552	0.5523	0.5754	0.5734	0.5593	0.517	0.5428
NeuN_hypo	0.4908	0.3715	0.4502	0.44	0.4021	0.3886	0.4374	0.3756	0.4252	0.3621	0.5462	0.8006	0.829	0.8291	0.8015	0.8016	0.8554	0.8032	0.796	0.8411	0.8165	0.8345	0.4578	0.6037	0.492	0.488	0.5538	0.5472	0.4561	0.5825	0.5957	0.5251	0.8078	0.8311	0.8121	0.7988	0.7865	0.8178	0.8137	0.803	0.796	0.7899	0.5058	0.5029	0.5617	0.5246	0.5551	0.5622	0.5689
NeuN_hypo	0.4217	0.3438	0.3623	0.3599	0.3419	0.311	0.4382	0.3553	0.3395	0.3333	0.4776	0.7858	0.8301	0.8006	0.6858	0.7527	0.8228	0.6954	0.7116	0.7733	0.7624	0.7697	0.3152	0.5546	0.4028	0.4774	0.455	0.4088	0.2446	0.4393	0.6099	0.4072	0.8391	0.8572	0.8187	0.863	0.8602	0.8427	0.8728	0.7986	0.8457	0.762	0.4383	0.3305	0.4183	0.373	0.3979	0.4394	0.4485
NeuN_hypo	0.5493	0.5267	0.4707	0.475	0.4385	0.5061	0.5738	0.4657	0.4591	0.4316	0.584	0.8707	0.8941	0.9019	0.8489	0.9025	0.8901	0.8862	0.8577	0.8915	0.876	0.8722	0.5761	0.6926	0.5451	0.5614	0.5831	0.6005	0.4984	0.6453	0.7298	0.5937	0.8967	0.9242	0.8963	0.9115	0.9074	0.9126	0.9383	0.877	0.903	0.9251	0.506	0.347	0.4828	0.4299	0.4034	0.4746	0.4493
NeuN_hypo	0.6011	0.5508	0.4866	0.4787	0.4827	0.4571	0.5219	0.4999	0.4877	0.481	0.5209	0.8733	0.8742	0.8758	0.8527	0.8633	0.8721	0.8766	0.8605	0.8853	0.8857	0.8756	0.506	0.5925	0.5096	0.5795	0.524	0.5277	0.4313	0.543	0.6052	0.5701	0.8384	0.884	0.8307	0.906	0.8607	0.8993	0.866	0.8154	0.8762	0.8628	0.5784	0.5582	0.5976	0.5623	0.5467	0.5334	0.562
NeuN_hypo	0.5009	0.547	0.4589	0.4662	0.4384	0.4398	0.5385	0.4736	0.4444	0.4057	0.5364	0.864	0.871	0.8762	0.867	0.8473	0.8848	0.8657	0.8672	0.8648	0.859	0.8758	0.431	0.5501	0.4962	0.5401	0.4727	0.4993	0.3557	0.5405	0.663	0.4539	0.8636	0.877	0.8588	0.8706	0.8378	0.8476	0.8287	0.8572	0.8581	0.845	0.5691	0.5309	0.5885	0.4994	0.5297	0.4984	0.5441
NeuN_hypo	0.5366	0.4618	0.495	0.4675	0.4478	0.3799	0.5637	0.5192	0.4395	0.5057	0.532	0.9375	0.9453	0.9548	0.951	0.9464	0.915	0.9368	0.9296	0.9464	0.9509	0.9318	0.4206	0.6125	0.433	0.5277	0.4789	0.5803	0.2951	0.5409	0.7201	0.4473	0.9531	0.9598	0.8976	0.9673	0.9587	0.9563	0.9353	0.9505	0.9489	0.934	0.4727	0.346	0.4714	0.4213	0.4739	0.4084	0.4457
NeuN_hypo	0.3385	0.3926	0.3693	0.2879	0.3417	0.3458	0.3072	0.31	0.3263	0.3568	0.4455	0.7533	0.753	0.7043	0.7152	0.687	0.7369	0.7497	0.7572	0.7119	0.7527	0.7506	0.3112	0.5016	0.3853	0.3498	0.4651	0.4549	0.312	0.3568	0.462	0.472	0.7574	0.7861	0.7813	0.7714	0.776	0.8065	0.7775	0.7967	0.8299	0.7795	0.3877	0.3007	0.3759	0.3612	0.3943	0.4158	0.4713
NeuN_hypo	0.3214	0.1685	0.231	0.2079	0.2291	0.1896	0.2605	0.1875	0.2505	0.1467	0.2882	0.769	0.7593	0.7955	0.6649	0.7503	0.8053	0.7686	0.6761	0.7669	0.7405	0.7464	0.2501	0.4287	0.3117	0.3496	0.3088	0.294	0.2353	0.3307	0.4237	0.2663	0.7167	0.8747	0.7767	0.8685	0.8582	0.8584	0.8846	0.8113	0.8424	0.7876	0.2254	0.1714	0.2806	0.243	0.2231	0.261	0.2483
NeuN_hypo	0.5107	0.4247	0.4295	0.4326	0.4067	0.3879	0.4588	0.4148	0.4179	0.3612	0.47	0.9158	0.9199	0.9244	0.913	0.9087	0.9302	0.9078	0.8828	0.9224	0.9316	0.9002	0.3895	0.4922	0.3573	0.4214	0.3823	0.4129	0.3158	0.4725	0.5661	0.3494	0.8882	0.9136	0.8455	0.909	0.8781	0.9155	0.9065	0.8634	0.9035	0.8802	0.3623	0.3284	0.3534	0.4046	0.3989	0.4327	0.3924
NeuN_hypo	0.469	0.4609	0.3992	0.4743	0.4396	0.401	0.5115	0.4222	0.4323	0.4101	0.5006	0.7577	0.7962	0.795	0.7372	0.748	0.7669	0.7538	0.714	0.7565	0.7145	0.7697	0.488	0.573	0.4829	0.5175	0.5594	0.5362	0.4526	0.5194	0.6009	0.5661	0.7468	0.7884	0.7524	0.8126	0.6971	0.7954	0.7413	0.7183	0.7799	0.7566	0.6812	0.6488	0.699	0.6136	0.6504	0.663	0.6531
NeuN_hypo	0.55	0.3861	0.4302	0.4603	0.446	0.4612	0.5231	0.4261	0.4438	0.4093	0.5407	0.8834	0.8981	0.8862	0.8706	0.871	0.8778	0.8822	0.8812	0.8806	0.8838	0.8818	0.454	0.5954	0.4521	0.5306	0.5427	0.5594	0.4425	0.5408	0.6682	0.4773	0.8922	0.9172	0.8905	0.9018	0.9049	0.893	0.8915	0.8948	0.94	0.8857	0.5576	0.5454	0.6321	0.5321	0.5652	0.5373	0.4571
NeuN_hypo	0.3993	0.3733	0.3941	0.3789	0.3712	0.3705	0.3831	0.3666	0.3709	0.343	0.3981	0.5757	0.5757	0.5786	0.5492	0.5669	0.5734	0.5761	0.5563	0.5676	0.5698	0.5733	0.4132	0.5772	0.4137	0.4896	0.4635	0.4594	0.4034	0.4947	0.5051	0.4667	0.836	0.8774	0.8744	0.8864	0.8416	0.8435	0.8811	0.8031	0.8721	0.8747	0.5035	0.4666	0.4907	0.4646	0.4591	0.4522	0.4677
NeuN_hypo	0.4632	0.3601	0.3467	0.3471	0.3457	0.3518	0.3922	0.3432	0.3622	0.2908	0.4284	0.736	0.7557	0.749	0.7228	0.7223	0.7649	0.74	0.7278	0.7402	0.7241	0.7396	0.3008	0.4544	0.3711	0.336	0.4032	0.4399	0.2797	0.3531	0.4754	0.3316	0.7052	0.7669	0.7193	0.7399	0.7321	0.7232	0.726	0.6935	0.7293	0.717	0.2898	0.2847	0.3212	0.2673	0.2499	0.3397	0.3198
NeuN_hypo	0.4635	0.4576	0.4269	0.3985	0.4271	0.3842	0.4191	0.3924	0.4047	0.3519	0.4386	0.7188	0.7149	0.7483	0.7159	0.7004	0.7268	0.7323	0.7365	0.7213	0.7335	0.7082	0.2822	0.388	0.3083	0.3576	0.3258	0.3535	0.278	0.3588	0.3769	0.382	0.7329	0.7177	0.7183	0.7348	0.731	0.7166	0.6952	0.7277	0.7251	0.776	0.4645	0.4609	0.4587	0.4476	0.4399	0.4615	0.4826
NeuN_hypo	0.6765	0.6286	0.5727	0.6426	0.6048	0.578	0.6731	0.5748	0.6177	0.5376	0.7362	0.9424	0.9447	0.9406	0.9502	0.9464	0.9385	0.9411	0.9333	0.945	0.9467	0.9497	0.5205	0.7224	0.5779	0.5802	0.5977	0.5912	0.4407	0.6491	0.7298	0.503	0.9181	0.9401	0.9155	0.9334	0.9214	0.9283	0.9326	0.909	0.9274	0.9161	0.7499	0.7234	0.7982	0.7359	0.7467	0.7438	0.7237
NeuN_hypo	0.2896	0.2657	0.24	0.2422	0.2114	0.2109	0.2333	0.2054	0.2407	0.1776	0.2238	0.5281	0.6206	0.5736	0.5346	0.5142	0.6608	0.5751	0.546	0.5828	0.5111	0.5677	0.2474	0.3006	0.301	0.2693	0.3564	0.2761	0.1536	0.3063	0.3875	0.2995	0.6438	0.6417	0.6743	0.6138	0.6399	0.632	0.6833	0.6241	0.6194	0.6945	0.4283	0.3384	0.403	0.3337	0.3719	0.4565	0.385
NeuN_hypo	0.5457	0.5191	0.5113	0.4967	0.5078	0.4748	0.5654	0.4302	0.4866	0.4626	0.6474	0.7985	0.8244	0.8204	0.7882	0.7846	0.8113	0.8172	0.7961	0.8188	0.768	0.8098	0.4544	0.6078	0.5035	0.4716	0.4855	0.5334	0.3619	0.5373	0.6837	0.4492	0.7822	0.8459	0.8096	0.7944	0.8097	0.8156	0.8528	0.7801	0.8616	0.7923	0.506	0.4786	0.5277	0.4934	0.5055	0.5448	0.536
NeuN_hypo	0.285	0.2543	0.2262	0.2366	0.2332	0.2056	0.2775	0.2459	0.2564	0.1816	0.2894	0.6328	0.6537	0.6206	0.6279	0.6275	0.6078	0.6046	0.6436	0.6193	0.6257	0.6608	0.2395	0.3562	0.2938	0.2698	0.2886	0.2791	0.2583	0.3562	0.32	0.2882	0.4989	0.5475	0.575	0.5422	0.523	0.5087	0.5277	0.5135	0.5741	0.4687	0.2812	0.2412	0.2815	0.2595	0.2552	0.2717	0.2817
NeuN_hypo	0.5214	0.5928	0.5162	0.5528	0.5062	0.5253	0.5961	0.6052	0.5708	0.5464	0.6233	0.9013	0.926	0.9242	0.8745	0.8959	0.9261	0.8645	0.8718	0.9049	0.905	0.9094	0.5606	0.7067	0.5062	0.627	0.5967	0.6053	0.4449	0.6209	0.7701	0.5407	0.8609	0.9017	0.8718	0.8998	0.875	0.8707	0.8828	0.8249	0.8836	0.853	0.5522	0.5228	0.5824	0.6366	0.5616	0.6034	0.6234
NeuN_hypo	0.5831	0.5841	0.5614	0.5532	0.5741	0.516	0.587	0.5623	0.5485	0.4772	0.5767	0.8912	0.9049	0.8946	0.8562	0.8616	0.8914	0.885	0.8549	0.8779	0.8798	0.8832	0.6268	0.7015	0.6508	0.6779	0.682	0.685	0.6102	0.6932	0.7018	0.6503	0.8565	0.9083	0.8648	0.8781	0.8862	0.8774	0.884	0.8583	0.8804	0.8446	0.661	0.6115	0.6907	0.6095	0.6498	0.6644	0.6392
NeuN_hypo	0.6321	0.6204	0.5905	0.6435	0.5702	0.5413	0.6525	0.5729	0.6176	0.5365	0.7255	0.933	0.9413	0.9439	0.9129	0.9161	0.93	0.9229	0.9241	0.9393	0.9338	0.9399	0.6622	0.8148	0.6481	0.6804	0.6914	0.7352	0.5449	0.6537	0.8447	0.6084	0.911	0.9249	0.929	0.9234	0.9319	0.8971	0.9226	0.9022	0.9305	0.9144	0.7231	0.5917	0.6691	0.6411	0.6681	0.6339	0.671
NeuN_hypo	0.5223	0.4326	0.4506	0.4405	0.4073	0.3825	0.4578	0.421	0.4171	0.3701	0.4794	0.8577	0.8658	0.8799	0.8043	0.8427	0.868	0.8359	0.8143	0.8487	0.836	0.8555	0.3879	0.5184	0.3943	0.4534	0.3992	0.4271	0.3598	0.453	0.5199	0.3866	0.8487	0.9191	0.8605	0.9	0.8942	0.8923	0.8906	0.8433	0.8675	0.8533	0.5403	0.4979	0.528	0.5646	0.502	0.581	0.5677
NeuN_hypo	0.5826	0.3688	0.4051	0.3483	0.3863	0.3198	0.4535	0.4155	0.3905	0.3149	0.4552	0.9323	0.9318	0.9264	0.9253	0.9341	0.9322	0.9355	0.9302	0.9486	0.9359	0.9471	0.3603	0.4769	0.3568	0.5187	0.3777	0.4589	0.3175	0.4558	0.5709	0.4087	0.9175	0.9398	0.9212	0.9404	0.9185	0.9326	0.9108	0.8795	0.9093	0.9166	0.3556	0.349	0.3627	0.3425	0.3343	0.4349	0.3436
NeuN_hypo	0.5367	0.4556	0.4476	0.4521	0.3854	0.4709	0.5371	0.4693	0.4466	0.3685	0.6115	0.8918	0.9136	0.9136	0.8757	0.8862	0.8858	0.9078	0.8884	0.9025	0.9052	0.9162	0.4877	0.7398	0.5834	0.6124	0.5284	0.6247	0.3835	0.6657	0.7627	0.496	0.8785	0.8992	0.8476	0.8953	0.8766	0.9104	0.8785	0.8767	0.8675	0.8552	0.5953	0.5349	0.6254	0.5408	0.5498	0.5898	0.5797
NeuN_hypo	0.4035	0.3672	0.3935	0.3891	0.3795	0.3648	0.4252	0.3904	0.3832	0.367	0.4533	0.5344	0.5555	0.5407	0.5398	0.5421	0.546	0.5389	0.5415	0.5448	0.5391	0.551	0.5251	0.6922	0.5267	0.5342	0.5252	0.5643	0.4039	0.5566	0.7252	0.4077	0.869	0.8859	0.8519	0.8777	0.8684	0.8693	0.8692	0.8167	0.8573	0.8644	0.5881	0.5643	0.6108	0.5612	0.5951	0.5671	0.5603
NeuN_hypo	0.5032	0.5178	0.4722	0.492	0.4835	0.4225	0.5598	0.4481	0.454	0.4326	0.575	0.8397	0.8347	0.8511	0.828	0.817	0.8397	0.8338	0.8096	0.8492	0.83	0.8475	0.4834	0.6553	0.5152	0.5789	0.5358	0.5813	0.3438	0.6595	0.7447	0.3632	0.8782	0.9133	0.8758	0.8808	0.9069	0.8903	0.901	0.8768	0.8799	0.8413	0.5615	0.4395	0.5321	0.5528	0.496	0.544	0.6185
NeuN_hypo	0.4758	0.3948	0.382	0.3847	0.3659	0.3233	0.4109	0.3252	0.3812	0.316	0.4603	0.8601	0.8592	0.868	0.8427	0.8423	0.8482	0.8373	0.8459	0.8582	0.872	0.8452	0.3447	0.5203	0.3755	0.3265	0.381	0.3716	0.2705	0.4534	0.5052	0.4178	0.8159	0.8442	0.805	0.828	0.799	0.8005	0.8139	0.7744	0.8107	0.8163	0.4233	0.3873	0.4539	0.3989	0.4444	0.446	0.4195
NeuN_hypo	0.6498	0.5423	0.5413	0.573	0.4909	0.5223	0.6165	0.5693	0.5467	0.4752	0.6113	0.9246	0.9378	0.9518	0.9001	0.9445	0.9538	0.9459	0.9023	0.9368	0.908	0.9394	0.5523	0.6924	0.5418	0.57	0.5443	0.5341	0.4516	0.6334	0.6871	0.6029	0.9226	0.944	0.9293	0.9202	0.9588	0.9449	0.9434	0.9138	0.9238	0.9352	0.5248	0.4812	0.4603	0.4607	0.4969	0.5279	0.4862
NeuN_hypo	0.4624	0.2985	0.3123	0.2927	0.2778	0.282	0.3123	0.2431	0.3058	0.3036	0.3962	0.7715	0.8187	0.8243	0.6954	0.79	0.838	0.8128	0.7453	0.7615	0.7907	0.8528	0.337	0.3822	0.2598	0.3623	0.3282	0.3211	0.2425	0.3496	0.4233	0.2398	0.8165	0.8641	0.829	0.8078	0.8338	0.8511	0.8186	0.772	0.8659	0.8607	0.4855	0.3639	0.4625	0.3766	0.4802	0.4237	0.452
NeuN_hypo	0.4382	0.2912	0.3469	0.2665	0.2981	0.2624	0.3275	0.3113	0.3462	0.2631	0.251	0.7894	0.7956	0.8584	0.7334	0.7802	0.8328	0.8191	0.7816	0.82	0.7954	0.8101	0.3299	0.2693	0.2407	0.2959	0.235	0.2347	0.2745	0.2565	0.3253	0.3059	0.7621	0.8244	0.7549	0.8457	0.8343	0.8368	0.8318	0.8183	0.8226	0.7322	0.2044	0.1966	0.1769	0.2468	0.2639	0.2548	0.2119
NeuN_hypo	0.5749	0.5084	0.5333	0.4922	0.4742	0.4312	0.5574	0.5244	0.4627	0.4413	0.5806	0.8962	0.9043	0.9039	0.9053	0.8861	0.8982	0.898	0.9142	0.9184	0.9224	0.9094	0.4118	0.5905	0.3771	0.4532	0.4328	0.4629	0.1974	0.4584	0.6672	0.6282	0.896	0.8681	0.8555	0.8847	0.8657	0.8408	0.8694	0.9227	0.8847	0.9033	0.5693	0.4394	0.5227	0.4835	0.4864	0.5162	0.527
NeuN_hypo	0.4814	0.3776	0.3707	0.383	0.2669	0.3359	0.4316	0.3836	0.3421	0.2616	0.392	0.871	0.9274	0.8868	0.897	0.9004	0.9198	0.9117	0.8396	0.9122	0.9112	0.8911	0.5567	0.5595	0.4806	0.4994	0.4784	0.4914	0.552	0.5306	0.527	0.6288	0.9323	0.9153	0.9278	0.9032	0.912	0.9382	0.9318	0.9135	0.951	0.9082	0.5172	0.5661	0.466	0.4912	0.52	0.542	0.5005
NeuN_hypo	0.4171	0.3323	0.2665	0.3425	0.302	0.3511	0.3376	0.3573	0.3643	0.2643	0.4194	0.8262	0.8535	0.853	0.8635	0.8254	0.8378	0.8381	0.8175	0.8204	0.8264	0.8487	0.3396	0.4578	0.3126	0.3507	0.2994	0.417	0.3041	0.3545	0.3285	0.3627	0.8574	0.919	0.8828	0.8862	0.8863	0.8739	0.8775	0.8494	0.8927	0.8162	0.5049	0.378	0.4515	0.4163	0.4102	0.468	0.4916
NeuN_hypo	0.278	0.1802	0.1707	0.1668	0.1529	0.1866	0.1721	0.1468	0.1964	0.1247	0.2395	0.6079	0.7203	0.6295	0.5402	0.6457	0.6984	0.584	0.6327	0.6488	0.5455	0.6424	0.1949	0.3413	0.188	0.2321	0.1901	0.1888	0.165	0.213	0.3176	0.1676	0.6306	0.6322	0.6713	0.5977	0.7495	0.5691	0.7348	0.6442	0.7052	0.542	0.1231	0.0949	0.1558	0.1199	0.1003	0.227	0.1563
NeuN_hypo	0.5195	0.5059	0.5149	0.4753	0.4471	0.4482	0.5334	0.4823	0.4758	0.4023	0.5931	0.8966	0.9009	0.8987	0.8692	0.8903	0.8892	0.8789	0.8799	0.9028	0.8837	0.8905	0.4242	0.6161	0.4796	0.4607	0.4899	0.4979	0.3566	0.5961	0.6449	0.4832	0.8999	0.9173	0.9031	0.9059	0.9187	0.9042	0.9384	0.9236	0.9143	0.8796	0.1588	0.1148	0.2142	0.1371	0.1264	0.2266	0.1014
NeuN_hypo	0.383	0.3377	0.3123	0.3129	0.3066	0.2943	0.2613	0.2762	0.2751	0.3316	0.343	0.6569	0.6223	0.5983	0.632	0.5674	0.526	0.6245	0.6484	0.6376	0.645	0.629	0.2711	0.3636	0.2993	0.2765	0.3237	0.3061	0.236	0.328	0.3483	0.226	0.483	0.5249	0.4916	0.4986	0.4321	0.4984	0.4753	0.4109	0.4693	0.5216	0.2985	0.2896	0.3726	0.3779	0.38	0.3879	0.4116
NeuN_hypo	0.5178	0.4304	0.5154	0.4596	0.3747	0.3929	0.5617	0.3979	0.4149	0.4198	0.5794	0.9121	0.9163	0.9101	0.8968	0.8935	0.9132	0.9147	0.9035	0.9129	0.9059	0.9171	0.4288	0.648	0.4329	0.5133	0.5207	0.4721	0.3253	0.5045	0.6702	0.531	0.8979	0.9228	0.8954	0.8894	0.8781	0.9141	0.9151	0.8972	0.9169	0.9234	0.655	0.6306	0.7338	0.6478	0.7015	0.6998	0.6914
NeuN_hypo	0.7316	0.6355	0.6235	0.6558	0.6416	0.6374	0.6847	0.6219	0.6457	0.6176	0.6361	0.9383	0.937	0.9275	0.9185	0.9239	0.9409	0.9176	0.9228	0.9336	0.9302	0.9332	0.6886	0.6074	0.6448	0.6918	0.6572	0.6394	0.7078	0.6388	0.6953	0.7197	0.907	0.9357	0.8948	0.9178	0.9189	0.9211	0.9369	0.9271	0.9229	0.8976	0.7554	0.7948	0.7438	0.8087	0.7616	0.8005	0.818
NeuN_hypo	0.6564	0.5502	0.5687	0.581	0.5359	0.5351	0.5709	0.5609	0.563	0.4989	0.5742	0.8177	0.805	0.8417	0.8443	0.8064	0.795	0.8193	0.8406	0.8419	0.8445	0.8274	0.5829	0.5412	0.5305	0.6385	0.5546	0.5397	0.4699	0.5784	0.5387	0.5356	0.8209	0.7941	0.7642	0.8126	0.7911	0.7958	0.769	0.8122	0.7906	0.7388	0.4916	0.499	0.4834	0.5315	0.5073	0.5074	0.5205
NeuN_hypo	0.348	0.2827	0.298	0.2843	0.2441	0.2511	0.3219	0.2396	0.2929	0.2406	0.3304	0.5477	0.6015	0.5564	0.6053	0.5	0.5111	0.5568	0.5374	0.5643	0.5834	0.5935	0.3756	0.307	0.3048	0.35	0.2989	0.3642	0.3154	0.2657	0.3955	0.239	0.6554	0.7808	0.7324	0.73	0.7118	0.6799	0.6608	0.6979	0.666	0.7613	0.4315	0.3554	0.3427	0.3928	0.352	0.3778	0.3381
NeuN_hypo	0.5027	0.4967	0.3793	0.4401	0.4126	0.3715	0.4857	0.4704	0.432	0.3779	0.5049	0.8888	0.9045	0.9143	0.887	0.9102	0.9021	0.9104	0.9127	0.8945	0.9084	0.9009	0.2912	0.4479	0.3276	0.438	0.3796	0.3447	0.2255	0.4252	0.5457	0.2778	0.894	0.9302	0.8867	0.9276	0.8629	0.9172	0.8909	0.8815	0.9141	0.9138	0.3484	0.3187	0.3783	0.3487	0.3657	0.3778	0.3264
NeuN_hypo	0.6453	0.58	0.5038	0.5728	0.5547	0.5041	0.5755	0.5211	0.5102	0.472	0.7024	0.9143	0.9247	0.9247	0.9203	0.9295	0.9303	0.8764	0.9126	0.9217	0.9306	0.8961	0.4676	0.6449	0.6036	0.4757	0.5213	0.5385	0.3998	0.5314	0.6707	0.5075	0.9403	0.9454	0.9228	0.9399	0.9268	0.9559	0.9479	0.9133	0.9448	0.9196	0.6004	0.6044	0.6625	0.6199	0.5818	0.6243	0.6873
NeuN_hypo	0.4713	0.4736	0.3723	0.3768	0.3532	0.3969	0.4396	0.3544	0.3849	0.3605	0.455	0.9035	0.9019	0.9124	0.9013	0.8747	0.9001	0.8581	0.8884	0.8949	0.9024	0.8973	0.2896	0.4825	0.4289	0.3525	0.4043	0.3828	0.2339	0.4319	0.6027	0.5329	0.8375	0.8606	0.8414	0.8414	0.859	0.8548	0.8432	0.7765	0.8418	0.8527	0.4185	0.3611	0.4234	0.4176	0.397	0.5574	0.4614
NeuN_hypo	0.5777	0.5386	0.4951	0.4808	0.4841	0.4811	0.5602	0.5187	0.5045	0.4429	0.5889	0.8864	0.9	0.896	0.8848	0.884	0.8777	0.8921	0.8987	0.9002	0.8965	0.8961	0.4242	0.5653	0.4138	0.5165	0.4444	0.4901	0.3584	0.4822	0.631	0.4679	0.8697	0.8695	0.881	0.8346	0.8334	0.8602	0.8624	0.8553	0.8705	0.8143	0.4981	0.4318	0.5502	0.4867	0.4556	0.4825	0.4826
NeuN_hypo	0.4933	0.5001	0.5193	0.4897	0.4543	0.4521	0.562	0.4914	0.4986	0.4231	0.5645	0.8632	0.8967	0.8963	0.8369	0.8624	0.8998	0.8741	0.8575	0.8928	0.8667	0.8575	0.4045	0.5728	0.482	0.5182	0.4814	0.5159	0.4131	0.582	0.6746	0.4692	0.8158	0.8839	0.7967	0.8589	0.8801	0.8555	0.8642	0.8302	0.833	0.825	0.687	0.626	0.7057	0.6654	0.6642	0.6941	0.714
NeuN_hypo	0.6502	0.6092	0.6175	0.6275	0.5967	0.5946	0.6567	0.5867	0.5631	0.5333	0.596	0.8945	0.9077	0.9105	0.9081	0.914	0.9099	0.9141	0.9177	0.9042	0.8966	0.9189	0.5845	0.6054	0.5869	0.5908	0.5862	0.6459	0.583	0.602	0.6298	0.6256	0.9082	0.9466	0.9387	0.9443	0.9217	0.9432	0.9339	0.9094	0.9493	0.9015	0.6743	0.6776	0.7185	0.6514	0.6673	0.6735	0.7482
NeuN_hypo	0.6512	0.6463	0.6586	0.5905	0.598	0.5974	0.6109	0.6191	0.6246	0.5704	0.6911	0.8748	0.9119	0.8841	0.8809	0.8676	0.8882	0.8575	0.8734	0.8861	0.8918	0.886	0.5295	0.5686	0.4504	0.5154	0.4813	0.5531	0.5128	0.513	0.5769	0.5647	0.8903	0.8902	0.877	0.8713	0.8761	0.8892	0.8735	0.8548	0.8926	0.8661	0.7035	0.6326	0.693	0.6329	0.6462	0.6559	0.6466
NeuN_hypo	0.5491	0.4161	0.4062	0.4595	0.3855	0.3636	0.4674	0.3929	0.4418	0.3504	0.4708	0.9451	0.9362	0.9423	0.9205	0.9228	0.9326	0.9338	0.9326	0.9407	0.9459	0.9341	0.3928	0.4143	0.355	0.3922	0.3814	0.3737	0.3179	0.3675	0.3854	0.3789	0.928	0.9628	0.9111	0.9453	0.9301	0.9589	0.9422	0.9258	0.959	0.9514	0.4209	0.4435	0.4348	0.439	0.4389	0.5051	0.4361
NeuN_hypo	0.5698	0.4946	0.507	0.4784	0.4701	0.4728	0.4998	0.4931	0.455	0.4614	0.5533	0.7913	0.8294	0.7964	0.8001	0.7738	0.8011	0.7905	0.7738	0.7776	0.7584	0.7821	0.5013	0.6339	0.3576	0.5033	0.541	0.3762	0.373	0.5528	0.6147	0.2009	0.9157	0.9423	0.9135	0.9265	0.98	0.9495	0.9693	0.9132	0.9671	0.9249	0.7792	0.5957	0.6773	0.7044	0.6905	0.6798	0.7122
NeuN_hypo	0.3049	0.2504	0.27	0.2453	0.2544	0.2443	0.2382	0.2249	0.2018	0.1501	0.2617	0.6028	0.6224	0.6568	0.5896	0.6258	0.636	0.6307	0.62	0.6078	0.5961	0.6443	0.2149	0.3459	0.241	0.2624	0.1868	0.2315	0.1616	0.276	0.3768	0.2333	0.6646	0.6873	0.7416	0.667	0.7216	0.6574	0.6829	0.6235	0.6667	0.6322	0.3	0.2441	0.3897	0.3095	0.284	0.3425	0.321
NeuN_hypo	0.4328	0.4214	0.3991	0.3547	0.3318	0.376	0.4732	0.3997	0.3779	0.3081	0.4889	0.893	0.9405	0.9411	0.9434	0.9149	0.9201	0.9261	0.9349	0.9162	0.9409	0.9346	0.2961	0.431	0.325	0.3588	0.294	0.3629	0.3245	0.3829	0.4603	0.4527	0.9606	0.9627	0.9407	0.9598	0.9489	0.9606	0.9527	0.9554	0.9577	0.9624	0.7784	0.7618	0.7836	0.6279	0.7577	0.7091	0.8731
NeuN_hypo	0.5881	0.4167	0.2725	0.3667	0.2589	0.3118	0.4652	0.4271	0.4001	0.3292	0.4887	0.9181	0.9245	0.921	0.9091	0.8997	0.9158	0.9248	0.9139	0.9226	0.917	0.9375	0.3721	0.4909	0.3924	0.4891	0.438	0.518	0.3257	0.6116	0.7018	0.5271	0.9324	0.9479	0.9328	0.9346	0.9191	0.9377	0.9255	0.9389	0.9176	0.9376	0.5123	0.4433	0.5017	0.4155	0.4975	0.538	0.4947
NeuN_hypo	0.6817	0.5868	0.4817	0.5783	0.4569	0.4441	0.4392	0.4222	0.5203	0.5131	0.4487	0.8576	0.8756	0.8881	0.8736	0.8856	0.8778	0.8803	0.8814	0.8779	0.879	0.8787	0.4545	0.3797	0.4594	0.439	0.3648	0.3795	0.53	0.4215	0.3288	0.4912	0.8494	0.8572	0.8571	0.8815	0.8656	0.881	0.8235	0.9135	0.8803	0.8994	0.2796	0.2693	0.2685	0.2116	0.2582	0.2843	0.2171
NeuN_hypo	0.5725	0.5639	0.4991	0.5471	0.5048	0.4998	0.605	0.5655	0.5225	0.5309	0.687	0.8959	0.8989	0.913	0.8685	0.8822	0.9058	0.8977	0.8955	0.9236	0.8961	0.8822	0.472	0.6474	0.5162	0.6264	0.5944	0.6048	0.4587	0.5997	0.738	0.502	0.8851	0.9157	0.8613	0.9156	0.8684	0.8792	0.8921	0.8291	0.8331	0.8792	0.6729	0.6076	0.699	0.6291	0.6286	0.6793	0.6814
NeuN_hypo	0.553	0.5323	0.418	0.4826	0.5032	0.4339	0.496	0.5093	0.5142	0.4404	0.5012	0.8127	0.8282	0.8662	0.7281	0.8391	0.865	0.8252	0.7818	0.85	0.8189	0.8079	0.4691	0.531	0.531	0.5409	0.5465	0.4237	0.5241	0.5125	0.5895	0.517	0.7194	0.8022	0.6711	0.7876	0.7714	0.7887	0.7925	0.7068	0.7646	0.8008	0.5313	0.4666	0.531	0.5207	0.5151	0.5631	0.5546
NeuN_hypo	0.4195	0.3828	0.3914	0.3734	0.3749	0.3601	0.3763	0.3621	0.3999	0.3334	0.4004	0.6393	0.697	0.6501	0.6619	0.619	0.6649	0.6398	0.6605	0.6382	0.6475	0.645	0.3384	0.4205	0.3734	0.3658	0.3729	0.3605	0.371	0.3737	0.3833	0.3363	0.7128	0.7193	0.7398	0.6849	0.6979	0.6837	0.6613	0.6959	0.7085	0.6921	0.3129	0.3012	0.3228	0.3199	0.3255	0.349	0.3112
NeuN_hypo	0.6579	0.5689	0.4994	0.5658	0.5677	0.5382	0.5705	0.5557	0.5656	0.527	0.5968	0.9263	0.9312	0.9262	0.9289	0.9305	0.9317	0.9276	0.9243	0.9316	0.9206	0.9274	0.5283	0.5927	0.5633	0.5712	0.5624	0.5558	0.4848	0.5476	0.6099	0.5398	0.9222	0.9396	0.9196	0.9297	0.9266	0.9322	0.9244	0.8851	0.9168	0.9104	0.6502	0.6104	0.683	0.6218	0.647	0.6513	0.6334
NeuN_hypo	0.5363	0.4918	0.4481	0.4536	0.4498	0.4321	0.5196	0.4832	0.4952	0.3972	0.5421	0.7521	0.8011	0.8023	0.7518	0.7755	0.7457	0.752	0.7333	0.7802	0.7665	0.747	0.5123	0.602	0.5362	0.533	0.5054	0.5414	0.4624	0.5661	0.6424	0.5665	0.8196	0.8303	0.8064	0.8473	0.8148	0.8566	0.8294	0.8157	0.848	0.8302	0.64	0.6001	0.6629	0.6392	0.5872	0.6421	0.5818
NeuN_hypo	0.4967	0.4639	0.4742	0.3739	0.3704	0.3387	0.4815	0.4514	0.3906	0.3161	0.4939	0.8241	0.838	0.814	0.7366	0.7981	0.8356	0.8019	0.7849	0.8209	0.8467	0.7797	0.4901	0.581	0.4945	0.4731	0.5005	0.5453	0.4857	0.566	0.6214	0.5549	0.8261	0.8477	0.8231	0.8288	0.8442	0.8295	0.8337	0.8181	0.8097	0.8126	0.6618	0.5879	0.6378	0.6124	0.628	0.6288	0.6278
NeuN_hypo	0.3349	0.3185	0.3065	0.2804	0.2983	0.2594	0.2925	0.2633	0.3106	0.2703	0.3036	0.8251	0.8933	0.9251	0.7901	0.8285	0.892	0.8728	0.786	0.8618	0.849	0.8775	0.2465	0.3272	0.2557	0.2859	0.2501	0.2625	0.2548	0.2792	0.2693	0.2616	0.8515	0.9138	0.8298	0.8906	0.9164	0.9135	0.9008	0.8126	0.8888	0.9235	0.288	0.2789	0.2962	0.2934	0.305	0.3216	0.2857
NeuN_hypo	0.6705	0.6002	0.6489	0.6122	0.6099	0.6335	0.6947	0.6479	0.6288	0.592	0.7016	0.8686	0.885	0.8961	0.8927	0.889	0.8819	0.8956	0.9093	0.8802	0.8945	0.902	0.4568	0.6453	0.5185	0.5487	0.5536	0.576	0.4291	0.5933	0.7296	0.5364	0.8943	0.9312	0.9014	0.9242	0.8641	0.934	0.9203	0.881	0.9259	0.9268	0.5591	0.5173	0.5948	0.5309	0.5422	0.5712	0.5642
NeuN_hypo	0.4726	0.373	0.4008	0.3761	0.4114	0.3528	0.5484	0.4264	0.4296	0.3902	0.4567	0.869	0.8676	0.8793	0.8738	0.8736	0.8619	0.8981	0.8653	0.8852	0.8706	0.8478	0.3764	0.5904	0.422	0.5472	0.4491	0.4935	0.2279	0.5229	0.7382	0.366	0.8484	0.8767	0.8555	0.881	0.8605	0.876	0.8666	0.8473	0.8553	0.8053	0.421	0.3683	0.5328	0.4066	0.4514	0.4366	0.4523
NeuN_hypo	0.5456	0.4144	0.4407	0.449	0.3656	0.4518	0.4147	0.4526	0.4481	0.3949	0.4503	0.9389	0.9315	0.9204	0.9121	0.889	0.9548	0.9137	0.8988	0.9391	0.9045	0.9242	0.5265	0.5556	0.4777	0.4864	0.4931	0.4465	0.4192	0.5408	0.5745	0.5191	0.8683	0.9586	0.8438	0.9546	0.9277	0.8885	0.9528	0.9261	0.9469	0.879	0.4342	0.3817	0.4506	0.4146	0.3534	0.4772	0.485
NeuN_hypo	0.3993	0.3685	0.2742	0.3883	0.4756	0.3457	0.3337	0.3701	0.4134	0.4046	0.3712	0.7824	0.8052	0.7772	0.7694	0.7868	0.7951	0.7882	0.7627	0.755	0.7752	0.7455	0.4098	0.3407	0.3816	0.3766	0.4022	0.3337	0.4126	0.3567	0.3605	0.5494	0.7927	0.8355	0.8215	0.828	0.8169	0.8327	0.8343	0.797	0.8042	0.7725	0.368	0.3265	0.3912	0.3535	0.3845	0.3473	0.3793
NeuN_hypo	0.525	0.5292	0.541	0.5081	0.4888	0.4829	0.5619	0.5292	0.5166	0.4417	0.607	0.8247	0.8436	0.8169	0.8249	0.8029	0.8199	0.8253	0.8414	0.8162	0.8026	0.8366	0.5608	0.6029	0.5272	0.5352	0.5498	0.5714	0.4895	0.5523	0.6379	0.44	0.8351	0.8364	0.8401	0.7817	0.8131	0.821	0.8034	0.8183	0.7922	0.801	0.5103	0.4965	0.5171	0.495	0.4872	0.5684	0.5368
NeuN_hypo	0.5712	0.5233	0.4678	0.49	0.5033	0.4792	0.5472	0.5019	0.4741	0.4691	0.588	0.8806	0.9022	0.8953	0.8454	0.8716	0.882	0.8675	0.8678	0.8846	0.8686	0.882	0.4142	0.6182	0.422	0.5196	0.4351	0.4825	0.3334	0.5261	0.6465	0.4824	0.8781	0.8836	0.8655	0.8845	0.8309	0.8672	0.8995	0.8552	0.8472	0.8608	0.5826	0.4642	0.5736	0.514	0.5125	0.5242	0.5493
NeuN_hypo	0.5802	0.5488	0.5694	0.5357	0.5621	0.498	0.6284	0.4851	0.5042	0.4827	0.6337	0.9333	0.942	0.9362	0.9194	0.921	0.9453	0.9174	0.9159	0.9363	0.9311	0.9292	0.478	0.6824	0.5661	0.5855	0.5501	0.6229	0.4068	0.6286	0.7358	0.5367	0.9206	0.9454	0.9093	0.9499	0.9283	0.9226	0.9416	0.8816	0.9278	0.9379	0.5559	0.4913	0.5643	0.5268	0.5431	0.5687	0.5401
NeuN_hypo	0.2455	0.2272	0.2339	0.2126	0.1961	0.2129	0.2443	0.1913	0.2306	0.197	0.2658	0.4185	0.441	0.4237	0.4145	0.4681	0.4171	0.46	0.4469	0.4443	0.4096	0.4379	0.3368	0.4967	0.3541	0.3246	0.3618	0.3469	0.2893	0.4728	0.4612	0.2841	0.8784	0.9224	0.8441	0.8955	0.917	0.9353	0.898	0.8737	0.8736	0.909	0.3344	0.2973	0.3117	0.3028	0.2998	0.3464	0.2864
NeuN_hypo	0.6829	0.6797	0.6949	0.7011	0.6693	0.6587	0.7352	0.6663	0.6622	0.6875	0.7017	0.8917	0.8911	0.9096	0.9078	0.8974	0.8959	0.9063	0.9103	0.8936	0.906	0.8951	0.6373	0.6754	0.6465	0.7115	0.6747	0.7074	0.6106	0.723	0.6787	0.658	0.8846	0.9107	0.888	0.9031	0.8887	0.9053	0.9109	0.8536	0.8651	0.8656	0.6127	0.5783	0.6052	0.5895	0.5846	0.5942	0.5849
NeuN_hypo	0.584	0.53	0.5402	0.4996	0.4977	0.4832	0.5451	0.4896	0.5138	0.4557	0.6786	0.9123	0.9212	0.9119	0.9165	0.9096	0.9095	0.9161	0.9107	0.9169	0.8998	0.9091	0.5321	0.7003	0.5446	0.5791	0.5796	0.6065	0.4104	0.6553	0.7467	0.5955	0.9151	0.9121	0.909	0.9104	0.8785	0.893	0.9128	0.9052	0.9054	0.8944	0.6138	0.5126	0.6261	0.5606	0.569	0.5951	0.6021
NeuN_hypo	0.4683	0.3538	0.454	0.3868	0.3761	0.3871	0.4174	0.382	0.4014	0.303	0.4992	0.8078	0.8245	0.8267	0.8314	0.8451	0.8252	0.8254	0.8336	0.8238	0.818	0.8332	0.4314	0.6025	0.5178	0.5193	0.4736	0.5491	0.388	0.5191	0.6353	0.4977	0.9061	0.9338	0.8991	0.9307	0.9228	0.9223	0.9119	0.885	0.9355	0.914	0.4386	0.3134	0.5263	0.3825	0.3814	0.4924	0.485
NeuN_hypo	0.4797	0.405	0.408	0.3896	0.4113	0.4327	0.4374	0.4072	0.363	0.3773	0.4564	0.6641	0.7061	0.7097	0.548	0.6415	0.7141	0.704	0.6299	0.689	0.6821	0.6733	0.3978	0.4686	0.4437	0.4078	0.3707	0.4245	0.3146	0.411	0.5016	0.3925	0.5847	0.6539	0.5897	0.5917	0.6962	0.6585	0.621	0.5668	0.6636	0.606	0.4512	0.3889	0.4327	0.4121	0.419	0.413	0.429
NeuN_hypo	0.3524	0.3099	0.2957	0.3191	0.3333	0.2843	0.3208	0.3106	0.3126	0.2942	0.3187	0.6424	0.6674	0.6576	0.5955	0.6173	0.6748	0.6174	0.6311	0.6785	0.6289	0.6233	0.2536	0.2997	0.2689	0.2954	0.2776	0.2849	0.285	0.2871	0.3074	0.2669	0.5388	0.591	0.5755	0.5564	0.5788	0.5625	0.5781	0.5216	0.578	0.5357	0.0498	0.0395	0.0514	0.0593	0.0589	0.0833	0.0773
NeuN_hypo	0.5775	0.5692	0.6162	0.5803	0.5883	0.5572	0.6642	0.5707	0.6027	0.5313	0.6298	0.9303	0.9334	0.9172	0.904	0.9065	0.9233	0.9023	0.9071	0.925	0.9149	0.9207	0.6473	0.8005	0.7257	0.7079	0.6798	0.6905	0.5906	0.7828	0.8403	0.6813	0.9113	0.9181	0.9176	0.916	0.9096	0.8943	0.909	0.8919	0.9042	0.8965	0.7497	0.7168	0.8066	0.7457	0.7311	0.7764	0.7165
NeuN_hypo	0.5313	0.5088	0.526	0.5129	0.4699	0.5228	0.6104	0.5433	0.5	0.4763	0.647	0.9001	0.9214	0.9287	0.8715	0.8752	0.9181	0.8526	0.8877	0.9105	0.9054	0.9066	0.4925	0.6576	0.49	0.5719	0.5236	0.5697	0.3752	0.5821	0.7232	0.536	0.8601	0.9088	0.8666	0.864	0.8521	0.868	0.9019	0.8528	0.8651	0.8704	0.593	0.508	0.5697	0.5813	0.5504	0.5713	0.569
NeuN_hypo	0.6537	0.622	0.6065	0.5818	0.595	0.5985	0.6266	0.597	0.6162	0.5475	0.6573	0.8629	0.8646	0.8598	0.8537	0.8567	0.8695	0.8678	0.8664	0.8554	0.8576	0.8727	0.5892	0.6863	0.6703	0.6893	0.6711	0.699	0.5274	0.7162	0.6991	0.6052	0.8859	0.8827	0.8586	0.891	0.8719	0.8827	0.8865	0.8639	0.8784	0.8835	0.6914	0.6397	0.6886	0.6237	0.6415	0.689	0.6883
NeuN_hypo	0.377	0.3176	0.2926	0.3163	0.2981	0.2591	0.327	0.2982	0.3291	0.2704	0.3829	0.6518	0.6674	0.6427	0.6477	0.6444	0.6542	0.6351	0.6458	0.6484	0.6336	0.6469	0.3308	0.4071	0.3593	0.333	0.3538	0.3103	0.2656	0.3595	0.4473	0.2747	0.6696	0.6682	0.6854	0.6486	0.6559	0.6567	0.6597	0.6266	0.6691	0.6105	0.2908	0.2595	0.3062	0.3359	0.3331	0.3493	0.3639
NeuN_hypo	0.6762	0.535	0.612	0.5473	0.573	0.5394	0.5839	0.5584	0.5567	0.4838	0.5934	0.9081	0.9268	0.9166	0.9031	0.9246	0.9089	0.9026	0.9162	0.8914	0.9221	0.9075	0.5406	0.6159	0.5312	0.578	0.6016	0.5394	0.5519	0.5579	0.6454	0.5247	0.8862	0.9026	0.8985	0.9055	0.8948	0.8852	0.884	0.9028	0.9259	0.889	0.2688	0.1767	0.2647	0.2351	0.2338	0.3101	0.3191
NeuN_hypo	0.5357	0.3698	0.3693	0.4297	0.3837	0.4249	0.5707	0.4187	0.4487	0.3451	0.5799	0.8454	0.8418	0.8657	0.8358	0.8262	0.8616	0.8357	0.8283	0.8414	0.8205	0.8391	0.4347	0.6658	0.4227	0.4836	0.4795	0.5272	0.3241	0.4722	0.7126	0.4968	0.8733	0.8729	0.9076	0.8704	0.9068	0.8774	0.9004	0.8322	0.8685	0.8698	0.538	0.3747	0.5281	0.4728	0.4962	0.5106	0.5121
NeuN_hypo	0.4422	0.4188	0.4382	0.4133	0.3421	0.3532	0.385	0.3872	0.3741	0.3443	0.4623	0.8747	0.8941	0.898	0.8557	0.8684	0.8591	0.8951	0.8959	0.8732	0.8801	0.8959	0.3199	0.4924	0.3262	0.3785	0.3988	0.3851	0.2641	0.3561	0.4543	0.4231	0.8296	0.8596	0.8417	0.8742	0.8374	0.8239	0.8714	0.8639	0.8815	0.8702	0.4956	0.2802	0.4694	0.3233	0.3201	0.4896	0.3773
NeuN_hypo	0.6532	0.5505	0.4682	0.5196	0.4971	0.5066	0.5819	0.5164	0.5116	0.4449	0.5685	0.9261	0.9426	0.9446	0.919	0.9285	0.9385	0.9318	0.9238	0.9389	0.9277	0.9435	0.4371	0.5741	0.4835	0.5004	0.501	0.5364	0.3481	0.5034	0.7036	0.5211	0.8884	0.952	0.8907	0.9425	0.9352	0.9561	0.9535	0.8866	0.9461	0.9117	0.4779	0.4105	0.4674	0.4698	0.4199	0.4615	0.4832
NeuN_hypo	0.4432	0.3593	0.3339	0.3005	0.3217	0.2751	0.3475	0.3176	0.3431	0.2582	0.3934	0.9408	0.9528	0.9331	0.9447	0.9367	0.9633	0.9286	0.9452	0.9541	0.9333	0.9476	0.3211	0.4652	0.3489	0.3607	0.3183	0.3175	0.3158	0.3635	0.4314	0.3261	0.9401	0.9408	0.9384	0.9479	0.942	0.9282	0.9375	0.896	0.95	0.9333	0.2823	0.2558	0.2775	0.2759	0.2647	0.3098	0.264
NeuN_hypo	0.6076	0.4953	0.5481	0.559	0.5512	0.5433	0.6104	0.5416	0.5132	0.5227	0.6298	0.8916	0.9073	0.9124	0.9103	0.9262	0.902	0.9147	0.8967	0.9172	0.9038	0.9102	0.529	0.699	0.593	0.5797	0.6557	0.6111	0.4491	0.6615	0.746	0.5788	0.8975	0.9087	0.9015	0.9155	0.8795	0.9263	0.8965	0.9101	0.9206	0.8949	0.5446	0.5264	0.5451	0.5155	0.5272	0.6103	0.5914
NeuN_hypo	0.4917	0.3211	0.3784	0.3611	0.3668	0.4315	0.4909	0.4553	0.4255	0.4053	0.536	0.9161	0.935	0.9394	0.9381	0.9196	0.9384	0.94	0.9484	0.9342	0.9435	0.9261	0.3671	0.4403	0.3678	0.5506	0.4717	0.4141	0.2978	0.427	0.5316	0.3855	0.9384	0.9529	0.9118	0.9578	0.9465	0.9439	0.9435	0.9268	0.9593	0.9702	0.6932	0.638	0.7261	0.6723	0.6532	0.7003	0.7139
NeuN_hypo	0.6115	0.5001	0.5237	0.4575	0.4771	0.4335	0.5593	0.4679	0.5208	0.4023	0.5654	0.9037	0.9223	0.9062	0.9226	0.9267	0.9345	0.9078	0.916	0.9302	0.9085	0.9331	0.5441	0.6921	0.5746	0.5649	0.5907	0.6312	0.4722	0.6419	0.7158	0.5332	0.9065	0.9384	0.9157	0.924	0.9105	0.9084	0.9301	0.8932	0.9156	0.915	0.6952	0.5758	0.713	0.6538	0.6488	0.7099	0.6729
NeuN_hypo	0.6297	0.5719	0.6074	0.6171	0.5807	0.5686	0.6448	0.5924	0.574	0.5318	0.6857	0.8542	0.8636	0.8554	0.833	0.8415	0.847	0.8542	0.8536	0.8498	0.8328	0.8426	0.5836	0.6727	0.5819	0.6263	0.6487	0.6504	0.5344	0.6536	0.7347	0.5842	0.8774	0.8848	0.8643	0.8832	0.8733	0.8859	0.8993	0.8572	0.8899	0.8557	0.7053	0.6906	0.7344	0.7382	0.7179	0.6818	0.7218
NeuN_hypo	0.5063	0.5119	0.4537	0.5336	0.5105	0.4504	0.515	0.4712	0.5136	0.4429	0.5153	0.8368	0.8497	0.8562	0.8613	0.8532	0.8386	0.8623	0.8352	0.8466	0.8392	0.8531	0.4433	0.5633	0.4464	0.4221	0.4974	0.5077	0.4509	0.4808	0.5785	0.5075	0.7221	0.7579	0.7403	0.7131	0.746	0.741	0.6836	0.7346	0.745	0.7084	0.6272	0.5817	0.6721	0.5785	0.607	0.6362	0.6368
NeuN_hypo	0.5906	0.5629	0.578	0.5535	0.5469	0.5331	0.584	0.5702	0.5432	0.458	0.6154	0.8693	0.8895	0.8889	0.8619	0.8831	0.8935	0.8755	0.8773	0.8898	0.8703	0.88	0.5346	0.6509	0.5224	0.5504	0.5847	0.5691	0.4924	0.5963	0.6563	0.5042	0.8556	0.8816	0.8701	0.906	0.8934	0.8892	0.8939	0.8462	0.861	0.8422	0.5322	0.5214	0.5625	0.5208	0.5325	0.5303	0.5362
NeuN_hypo	0.2721	0.202	0.178	0.1635	0.1774	0.1742	0.1729	0.1554	0.1692	0.1548	0.1685	0.5857	0.6341	0.6202	0.6016	0.5766	0.6295	0.5659	0.5806	0.5896	0.6267	0.6297	0.1613	0.1609	0.0982	0.1373	0.1463	0.1254	0.1523	0.1161	0.1663	0.1141	0.5748	0.574	0.5648	0.5802	0.5766	0.5761	0.5635	0.5668	0.6111	0.5524	0.1807	0.1822	0.1795	0.1975	0.1731	0.2057	0.1676
NeuN_hypo	0.7346	0.685	0.6267	0.6812	0.6318	0.6629	0.7137	0.6882	0.6585	0.5937	0.7563	0.9458	0.9501	0.9476	0.9244	0.9481	0.9627	0.9549	0.9323	0.9459	0.9593	0.9542	0.6313	0.7987	0.6829	0.7709	0.6952	0.7198	0.6029	0.7132	0.8199	0.7181	0.9346	0.9572	0.9355	0.9546	0.9156	0.9509	0.9479	0.8999	0.9227	0.9418	0.6766	0.6919	0.7159	0.7234	0.6758	0.7335	0.6963
NeuN_hypo	0.4199	0.3869	0.3347	0.4205	0.4303	0.3402	0.4281	0.4306	0.4135	0.3657	0.4353	0.746	0.8063	0.7585	0.7567	0.7138	0.7489	0.7155	0.7344	0.7064	0.7244	0.7375	0.3964	0.452	0.3825	0.4517	0.3946	0.4083	0.4113	0.4643	0.4371	0.392	0.7152	0.7007	0.7352	0.6949	0.694	0.7071	0.7615	0.6591	0.7336	0.7083	0.308	0.2643	0.2879	0.3234	0.257	0.3471	0.309
NeuN_hypo	0.5356	0.5178	0.5603	0.5449	0.5536	0.5998	0.6166	0.5865	0.5662	0.5032	0.6511	0.9213	0.918	0.9215	0.9194	0.9162	0.9309	0.9381	0.9273	0.9187	0.9253	0.926	0.5102	0.7476	0.5883	0.576	0.6028	0.5952	0.5076	0.6444	0.7572	0.6511	0.8632	0.9134	0.8561	0.9107	0.8644	0.8895	0.8689	0.8623	0.9226	0.8566	0.6529	0.5778	0.6834	0.6284	0.6161	0.655	0.6676
NeuN_hypo	0.5476	0.5168	0.5221	0.5407	0.5275	0.482	0.5812	0.5068	0.4955	0.4585	0.6077	0.8045	0.8105	0.7851	0.7762	0.757	0.8178	0.7637	0.7524	0.7854	0.749	0.7919	0.5069	0.6795	0.558	0.5597	0.5722	0.5415	0.4682	0.5688	0.6824	0.5585	0.7783	0.8118	0.8229	0.808	0.8075	0.7674	0.8178	0.7933	0.8573	0.7947	0.4507	0.3832	0.4821	0.417	0.3915	0.4442	0.4585
NeuN_hypo	0.7021	0.614	0.7419	0.6643	0.6983	0.6603	0.6654	0.6132	0.6557	0.5734	0.7376	0.9339	0.9331	0.9455	0.9204	0.9333	0.9442	0.9407	0.9302	0.9307	0.9235	0.9404	0.6454	0.821	0.7028	0.7553	0.7404	0.7681	0.5956	0.7485	0.8447	0.7798	0.9211	0.9504	0.8964	0.9426	0.9255	0.9336	0.948	0.9117	0.9251	0.9367	0.6269	0.6004	0.6967	0.5978	0.6435	0.6449	0.6499
NeuN_hypo	0.5205	0.4012	0.4184	0.3293	0.2839	0.3071	0.4494	0.3715	0.3871	0.3294	0.5923	0.9138	0.941	0.9289	0.9052	0.9245	0.9385	0.9151	0.9123	0.9263	0.9218	0.9374	0.4435	0.5871	0.4456	0.519	0.5164	0.5803	0.317	0.5156	0.7732	0.5095	0.8616	0.9476	0.8985	0.9411	0.9252	0.9572	0.9465	0.9146	0.9022	0.9388	0.6377	0.4891	0.5449	0.4912	0.5032	0.5618	0.5855
NeuN_hypo	0.6443	0.6257	0.6348	0.6422	0.6408	0.5883	0.653	0.6092	0.6168	0.5158	0.7055	0.8706	0.8819	0.8914	0.8876	0.8845	0.868	0.8902	0.8871	0.8786	0.8898	0.8839	0.6079	0.7065	0.6356	0.6453	0.6714	0.6541	0.5996	0.6851	0.7195	0.7046	0.8463	0.8606	0.8339	0.8778	0.8341	0.8434	0.863	0.8622	0.8533	0.8621	0.6447	0.59	0.667	0.648	0.6429	0.6429	0.6732
NeuN_hypo	0.7383	0.7161	0.6544	0.6042	0.7028	0.6887	0.7361	0.7137	0.6453	0.6689	0.7187	0.9447	0.9294	0.9509	0.8893	0.9386	0.9486	0.9317	0.9033	0.9459	0.9433	0.9462	0.7202	0.8029	0.6722	0.7887	0.6802	0.7708	0.6295	0.781	0.8463	0.7484	0.8894	0.9667	0.8981	0.9462	0.9417	0.9387	0.9477	0.9139	0.9248	0.9311	0.6565	0.6262	0.6111	0.6979	0.7164	0.7003	0.6645
NeuN_hypo	0.4514	0.3828	0.4184	0.347	0.4248	0.3677	0.4933	0.3403	0.3842	0.33	0.5213	0.9065	0.8857	0.8905	0.8846	0.8787	0.9018	0.8978	0.8865	0.8919	0.8842	0.8925	0.3997	0.6045	0.4127	0.4775	0.4045	0.4578	0.257	0.5132	0.6605	0.3569	0.9111	0.9049	0.9057	0.8912	0.8792	0.9039	0.86	0.8704	0.8775	0.8743	0.5538	0.4313	0.5929	0.4896	0.4734	0.4924	0.54
NeuN_hypo	0.5273	0.4426	0.4395	0.4511	0.457	0.4026	0.3924	0.3986	0.3885	0.4111	0.4994	0.9166	0.9138	0.9128	0.9017	0.9111	0.9235	0.9332	0.927	0.9304	0.9339	0.9347	0.3853	0.4637	0.3972	0.4411	0.4306	0.4124	0.3442	0.4438	0.4056	0.4939	0.9027	0.9329	0.8736	0.907	0.8774	0.9364	0.888	0.9272	0.894	0.9228	0.5497	0.4829	0.5735	0.5304	0.5108	0.5341	0.5616
NeuN_hypo	0.597	0.4765	0.4697	0.5621	0.5806	0.4757	0.5976	0.5196	0.5407	0.4914	0.6233	0.9319	0.9375	0.9321	0.9403	0.9333	0.9065	0.9224	0.9301	0.9313	0.9255	0.9265	0.4904	0.5654	0.5717	0.599	0.5863	0.5949	0.4245	0.6366	0.7322	0.6806	0.9309	0.9241	0.9436	0.921	0.9397	0.9298	0.9157	0.8735	0.9183	0.9169	0.6333	0.5906	0.6132	0.5768	0.6224	0.6561	0.6528
NeuN_hypo	0.5508	0.4139	0.4864	0.3984	0.386	0.3568	0.4995	0.3781	0.4445	0.3863	0.5178	0.9214	0.9379	0.9567	0.9376	0.946	0.9413	0.9501	0.9478	0.9479	0.9354	0.9466	0.3206	0.6229	0.446	0.4041	0.485	0.4829	0.2376	0.5651	0.6406	0.4118	0.9457	0.9536	0.9588	0.9506	0.9307	0.9573	0.9679	0.9311	0.9539	0.9383	0.4389	0.3301	0.4937	0.359	0.4097	0.3715	0.3853
NeuN_hypo	0.4625	0.3536	0.3163	0.4104	0.3265	0.3558	0.4399	0.32	0.3846	0.3179	0.4268	0.8882	0.9092	0.9246	0.8973	0.9085	0.922	0.9251	0.9107	0.9142	0.9123	0.9213	0.4414	0.6076	0.4157	0.481	0.4737	0.5084	0.3444	0.5351	0.6086	0.4165	0.8832	0.9312	0.9012	0.9169	0.898	0.9062	0.9013	0.9007	0.9186	0.895	0.5369	0.3815	0.5016	0.4334	0.4617	0.5169	0.5325
NeuN_hypo	0.5665	0.5099	0.5416	0.5198	0.5695	0.5011	0.585	0.5163	0.5246	0.5086	0.6305	0.8677	0.8887	0.8956	0.8736	0.8679	0.8765	0.8662	0.8693	0.8969	0.8695	0.8897	0.5496	0.6722	0.5164	0.6208	0.6152	0.6019	0.488	0.6248	0.7184	0.6354	0.8663	0.8927	0.8609	0.8808	0.869	0.8691	0.8729	0.8455	0.858	0.8748	0.6123	0.5792	0.6221	0.544	0.6075	0.5906	0.5952
NeuN_hypo	0.6405	0.6414	0.6037	0.5992	0.5425	0.5099	0.5886	0.6068	0.6163	0.4886	0.5971	0.933	0.8973	0.948	0.8602	0.9207	0.9298	0.905	0.9144	0.9366	0.935	0.9124	0.6323	0.599	0.5969	0.5904	0.5944	0.5546	0.5629	0.5981	0.8498	0.5256	0.9145	0.9531	0.9039	0.9559	0.9266	0.9432	0.95	0.9223	0.9358	0.9614	0.3986	0.3164	0.4379	0.3735	0.3715	0.3806	0.4054
NeuN_hypo	0.5389	0.5493	0.451	0.5123	0.4765	0.5074	0.494	0.4578	0.4933	0.4846	0.5706	0.939	0.9486	0.9414	0.9474	0.9207	0.9492	0.9194	0.9333	0.9372	0.9386	0.9468	0.5191	0.6393	0.5381	0.5236	0.5618	0.5421	0.4791	0.5721	0.6955	0.4448	0.8965	0.9228	0.8988	0.9298	0.909	0.8955	0.9195	0.8364	0.9297	0.8384	0.561	0.4301	0.4844	0.5885	0.4989	0.5484	0.521
NeuN_hypo	0.6325	0.568	0.5386	0.5187	0.4966	0.561	0.5798	0.5705	0.5086	0.4669	0.6615	0.9091	0.906	0.9201	0.9095	0.8983	0.9062	0.9124	0.9099	0.9316	0.9101	0.9219	0.3936	0.6071	0.479	0.4947	0.5428	0.48	0.3169	0.5489	0.6029	0.5532	0.8992	0.9282	0.9219	0.9315	0.9037	0.9292	0.9397	0.9135	0.9152	0.9106	0.5697	0.5099	0.5418	0.5419	0.5574	0.5743	0.6208
NeuN_hypo	0.5907	0.4856	0.6237	0.514	0.5652	0.5355	0.5826	0.5518	0.521	0.4523	0.6456	0.8905	0.8975	0.911	0.8655	0.8677	0.9057	0.8714	0.8533	0.8965	0.8936	0.877	0.6492	0.7326	0.6873	0.648	0.6787	0.6818	0.5767	0.7356	0.7552	0.7016	0.9313	0.9359	0.9206	0.9184	0.9268	0.9124	0.9192	0.8905	0.9411	0.9141	0.5859	0.5364	0.5873	0.5445	0.5752	0.6405	0.5963
NeuN_hypo	0.5179	0.5335	0.5188	0.4974	0.5355	0.4939	0.5171	0.4953	0.4875	0.4485	0.5771	0.8566	0.8808	0.8877	0.8278	0.8622	0.892	0.8612	0.8535	0.8851	0.8585	0.8707	0.4363	0.5893	0.48	0.4735	0.5349	0.5293	0.4044	0.5514	0.6112	0.5747	0.8686	0.8883	0.8448	0.8576	0.9	0.8733	0.87	0.863	0.858	0.8534	0.5147	0.4773	0.5574	0.5448	0.5357	0.5665	0.6042
NeuN_hypo	0.4631	0.394	0.3317	0.3653	0.3264	0.3172	0.4105	0.3426	0.4254	0.3165	0.4093	0.8745	0.8781	0.8893	0.7927	0.8543	0.8623	0.8498	0.8419	0.805	0.8054	0.7841	0.3092	0.4727	0.3165	0.3985	0.378	0.3921	0.2913	0.3947	0.5643	0.4728	0.8669	0.8973	0.8562	0.8804	0.8656	0.8859	0.8999	0.8811	0.8792	0.8482	0.4703	0.4101	0.4986	0.4502	0.4507	0.4977	0.4537
NeuN_hypo	0.565	0.4656	0.4136	0.4693	0.5128	0.45	0.4819	0.4047	0.4695	0.3806	0.5726	0.8834	0.9128	0.8982	0.8571	0.8699	0.8948	0.8705	0.8647	0.9046	0.8802	0.9012	0.4963	0.6271	0.5353	0.5949	0.5474	0.5556	0.5139	0.5986	0.5927	0.5793	0.8771	0.9177	0.8741	0.9006	0.8883	0.8686	0.9331	0.8551	0.9082	0.8783	0.5613	0.4964	0.5595	0.5147	0.5518	0.5694	0.5568
NeuN_hypo	0.315	0.3342	0.2437	0.2809	0.2923	0.2555	0.3419	0.222	0.3266	0.2179	0.3844	0.834	0.8581	0.8751	0.7966	0.8345	0.8653	0.8923	0.8334	0.8635	0.8712	0.8674	0.2541	0.3618	0.2842	0.3346	0.3097	0.2629	0.1494	0.3448	0.4069	0.3847	0.852	0.8726	0.8176	0.8758	0.7613	0.8783	0.8475	0.7608	0.8548	0.8701	0.4608	0.41	0.5201	0.4331	0.4515	0.5452	0.5043
NeuN_hypo	0.2183	0.1581	0.1531	0.1501	0.1223	0.1282	0.1089	0.113	0.1522	0.127	0.1096	0.6109	0.6068	0.6168	0.4065	0.5267	0.6666	0.5318	0.4138	0.5941	0.5719	0.6001	0.1161	0.0991	0.0992	0.1406	0.132	0.092	0.1657	0.1062	0.1126	0.1199	0.4864	0.6438	0.5059	0.6354	0.6415	0.5906	0.6159	0.5241	0.6625	0.4988	0.111	0.1157	0.1092	0.134	0.1241	0.1107	0.0877
NeuN_hypo	0.7693	0.7345	0.7067	0.7107	0.6681	0.6526	0.6953	0.6941	0.7183	0.6289	0.664	0.8858	0.9029	0.8901	0.9088	0.9027	0.8988	0.9108	0.9011	0.8983	0.9089	0.9084	0.7371	0.685	0.6984	0.7236	0.7095	0.6789	0.7285	0.7026	0.6963	0.6851	0.8913	0.8771	0.8808	0.8824	0.8767	0.9085	0.8932	0.8819	0.9132	0.8523	0.6779	0.6936	0.6302	0.7488	0.6989	0.6804	0.6632
NeuN_hypo	0.6358	0.6526	0.5679	0.5888	0.5914	0.5688	0.6524	0.5985	0.5764	0.5466	0.6228	0.9061	0.9081	0.908	0.8815	0.9163	0.9086	0.9012	0.8919	0.901	0.8902	0.8938	0.5279	0.5952	0.5995	0.6528	0.6159	0.6156	0.5648	0.67	0.6733	0.514	0.8686	0.9279	0.8702	0.9015	0.8982	0.9303	0.9092	0.8976	0.913	0.8812	0.6766	0.6256	0.6617	0.6067	0.6186	0.6256	0.659
NeuN_hypo	0.5637	0.5364	0.4838	0.5419	0.5075	0.491	0.4829	0.5134	0.5218	0.448	0.4713	0.8556	0.8764	0.8683	0.8616	0.8591	0.862	0.8787	0.857	0.876	0.8684	0.8547	0.4539	0.4964	0.4731	0.5011	0.4724	0.4409	0.468	0.4203	0.4477	0.4904	0.8535	0.8822	0.8782	0.8609	0.8375	0.8579	0.8431	0.8214	0.8458	0.8339	0.4603	0.4575	0.4327	0.5004	0.4625	0.4358	0.4288
NeuN_hypo	0.5616	0.5374	0.4834	0.5291	0.5293	0.5074	0.5967	0.5262	0.537	0.4753	0.6286	0.7881	0.8381	0.8087	0.7734	0.7819	0.814	0.7663	0.7849	0.8261	0.7883	0.7952	0.4826	0.6599	0.5804	0.5505	0.566	0.5938	0.4394	0.6024	0.7043	0.6035	0.7869	0.8234	0.7892	0.8284	0.8444	0.8188	0.8368	0.7964	0.8292	0.7902	0.6346	0.5814	0.6432	0.6213	0.6137	0.6703	0.6416
NeuN_hypo	0.4041	0.3986	0.3894	0.417	0.414	0.3837	0.4339	0.3869	0.4026	0.3355	0.5042	0.7468	0.7811	0.767	0.7661	0.7712	0.7368	0.7804	0.7937	0.7802	0.7569	0.7661	0.3314	0.492	0.3861	0.3919	0.4112	0.4222	0.3284	0.4255	0.552	0.3416	0.8098	0.842	0.8072	0.8255	0.8107	0.8116	0.7941	0.8161	0.8513	0.7936	0.5053	0.4275	0.5182	0.4661	0.4828	0.5208	0.5032
NeuN_hypo	0.5689	0.6407	0.6145	0.6612	0.5561	0.5473	0.5777	0.5248	0.6327	0.492	0.6284	0.9428	0.962	0.96	0.9611	0.9612	0.9629	0.9587	0.9623	0.9662	0.9612	0.9532	0.5739	0.7554	0.5868	0.6667	0.6479	0.6312	0.5791	0.667	0.703	0.6487	0.9554	0.9597	0.9611	0.9363	0.9708	0.966	0.9644	0.9416	0.9453	0.9308	0.535	0.4976	0.5223	0.4487	0.3972	0.5122	0.4658
NeuN_hypo	0.4714	0.342	0.5519	0.3495	0.323	0.3105	0.3761	0.3336	0.2911	0.2721	0.381	0.8666	0.8861	0.8566	0.8482	0.8644	0.8762	0.8622	0.8911	0.8362	0.8445	0.8794	0.2996	0.4702	0.4554	0.3401	0.4905	0.3706	0.2786	0.433	0.5201	0.3469	0.8319	0.8512	0.8103	0.8221	0.8138	0.8441	0.7839	0.7703	0.837	0.773	0.5786	0.4292	0.4815	0.3843	0.5655	0.5102	0.5874
NeuN_hypo	0.6367	0.6189	0.5355	0.5608	0.5499	0.5383	0.5748	0.5057	0.515	0.5297	0.5847	0.8191	0.8429	0.8515	0.8067	0.7986	0.8647	0.7971	0.8203	0.8364	0.7994	0.828	0.6082	0.6947	0.6317	0.6674	0.62	0.6452	0.6298	0.7	0.6696	0.68	0.8697	0.8739	0.8823	0.87	0.8755	0.8811	0.8579	0.8556	0.8697	0.8394	0.5823	0.5348	0.5464	0.5291	0.5858	0.5751	0.5746
NeuN_hypo	0.4968	0.481	0.4834	0.4401	0.498	0.436	0.4812	0.4553	0.4424	0.3846	0.4805	0.834	0.8563	0.835	0.8151	0.8273	0.8466	0.8189	0.8551	0.8295	0.8212	0.8272	0.3909	0.4592	0.3403	0.4168	0.4243	0.3661	0.319	0.4246	0.5032	0.4573	0.8368	0.819	0.8116	0.8186	0.816	0.8381	0.7896	0.7926	0.8127	0.8051	0.4571	0.4174	0.4995	0.4478	0.4339	0.5017	0.4692
NeuN_hypo	0.6449	0.4795	0.4577	0.5625	0.4169	0.4916	0.6189	0.4942	0.4689	0.4444	0.5582	0.9308	0.9409	0.943	0.919	0.9076	0.9481	0.9334	0.9285	0.9364	0.9598	0.9363	0.5051	0.6841	0.5365	0.6887	0.6127	0.5821	0.549	0.6186	0.7092	0.655	0.9209	0.96	0.9244	0.9522	0.9099	0.9583	0.911	0.9486	0.9245	0.9014	0.5512	0.4301	0.5354	0.4835	0.5065	0.577	0.5565
NeuN_hypo	0.2417	0.1538	0.1417	0.1732	0.1931	0.1334	0.1321	0.105	0.1949	0.1183	0.1683	0.4464	0.4962	0.4406	0.473	0.3937	0.4563	0.3999	0.5296	0.4246	0.4649	0.4491	0.1352	0.1747	0.1546	0.1576	0.1731	0.1206	0.1763	0.1859	0.1294	0.1186	0.6165	0.5473	0.6803	0.6291	0.6274	0.5061	0.5536	0.4797	0.5468	0.5009	0.2445	0.2502	0.2528	0.2365	0.2492	0.2873	0.2234
NeuN_hypo	0.5586	0.5208	0.543	0.4668	0.4646	0.4527	0.5758	0.5085	0.4299	0.4467	0.6165	0.8808	0.8611	0.8691	0.8229	0.8729	0.8628	0.8624	0.8499	0.8697	0.8537	0.855	0.5054	0.7126	0.5125	0.5008	0.5156	0.5676	0.4547	0.6212	0.7105	0.5798	0.8909	0.9202	0.8948	0.9312	0.9039	0.9353	0.9047	0.9002	0.899	0.9197	0.3332	0.2427	0.3387	0.2447	0.3147	0.3469	0.3955
NeuN_hypo	0.6421	0.5343	0.6204	0.5767	0.5504	0.542	0.6065	0.5603	0.5374	0.5162	0.6427	0.9057	0.9152	0.9111	0.8873	0.9178	0.9203	0.886	0.9029	0.9122	0.9067	0.9106	0.4258	0.7051	0.5163	0.5814	0.5499	0.58	0.4036	0.6268	0.7124	0.4327	0.8585	0.8853	0.8516	0.8921	0.8718	0.8962	0.8802	0.8642	0.8547	0.8952	0.6229	0.5338	0.6387	0.578	0.6127	0.6253	0.6384
NeuN_hypo	0.5281	0.5227	0.4472	0.4485	0.4519	0.4305	0.4713	0.4458	0.5024	0.4363	0.5393	0.8903	0.9074	0.9067	0.9034	0.8845	0.9022	0.9113	0.907	0.9	0.8885	0.9077	0.3784	0.5127	0.3874	0.4316	0.421	0.4642	0.3384	0.5203	0.5555	0.4605	0.9109	0.9436	0.9186	0.9359	0.9347	0.9582	0.9364	0.9073	0.9111	0.9337	0.4031	0.4085	0.4089	0.3511	0.34	0.3488	0.4123
NeuN_hypo	0.5024	0.4116	0.4072	0.3766	0.3817	0.3802	0.4366	0.3493	0.3618	0.35	0.4757	0.8462	0.8223	0.8287	0.7544	0.7817	0.8324	0.7675	0.7594	0.8407	0.7924	0.7883	0.4293	0.5449	0.4612	0.4667	0.4743	0.4992	0.3806	0.4966	0.6186	0.4842	0.7917	0.9117	0.7578	0.8805	0.8808	0.895	0.8687	0.7971	0.8337	0.9041	0.5204	0.4832	0.5336	0.4737	0.4747	0.5749	0.5614
NeuN_hypo	0.199	0.1453	0.1547	0.1568	0.1519	0.1447	0.1352	0.1522	0.1561	0.1345	0.1536	0.4502	0.4238	0.3944	0.295	0.3758	0.4101	0.3726	0.2922	0.3653	0.3536	0.3763	0.0872	0.1612	0.1182	0.1181	0.1233	0.1247	0.1331	0.1237	0.1307	0.146	0.3518	0.3998	0.3543	0.3821	0.3759	0.3678	0.3962	0.3172	0.401	0.28	0.079	0.0914	0.0934	0.105	0.1002	0.1458	0.0918
NeuN_hypo	0.6059	0.5528	0.5442	0.5768	0.5199	0.5374	0.6113	0.5281	0.5549	0.5135	0.6004	0.8612	0.8615	0.8719	0.8607	0.8367	0.8662	0.851	0.8503	0.8473	0.8442	0.8351	0.5061	0.6744	0.5736	0.5782	0.5906	0.5967	0.4727	0.5303	0.6473	0.5669	0.8785	0.8789	0.8905	0.9335	0.9081	0.8775	0.9174	0.9295	0.9181	0.8561	0.5975	0.5771	0.6703	0.5284	0.6075	0.6215	0.5935
NeuN_hypo	0.1537	0.0653	0.0817	0.0604	0.0667	0.0437	0.0612	0.0487	0.0666	0.0433	0.0691	0.6018	0.5692	0.7074	0.3995	0.5861	0.575	0.5821	0.5657	0.618	0.5989	0.611	0.0309	0.0477	0.0389	0.0951	0.0371	0.0513	0.0574	0.0434	0.0453	0.0125	0.5776	0.5168	0.2976	0.5028	0.4379	0.5035	0.5229	0.3273	0.5455	0.4184	0.3167	0.3487	0.3532	0.2531	0.3384	0.342	0.2813
NeuN_hypo	0.5641	0.4602	0.5158	0.458	0.4562	0.4037	0.4846	0.4088	0.4735	0.4453	0.5627	0.875	0.8713	0.8868	0.8681	0.8445	0.8676	0.8492	0.8591	0.8536	0.8618	0.8699	0.3883	0.5559	0.4134	0.4424	0.4176	0.4967	0.3393	0.4701	0.6074	0.3425	0.8816	0.8571	0.8802	0.8728	0.8449	0.8378	0.838	0.8687	0.8731	0.8592	0.5614	0.5111	0.5793	0.5233	0.5159	0.5625	0.5621
NeuN_hypo	0.4684	0.3939	0.3896	0.3841	0.397	0.3361	0.3522	0.35	0.3941	0.3579	0.3852	0.7996	0.8337	0.8172	0.7996	0.8187	0.812	0.7914	0.7755	0.7877	0.7978	0.8192	0.3295	0.3939	0.3105	0.4012	0.3504	0.3653	0.348	0.408	0.4283	0.3693	0.7648	0.7647	0.7278	0.7241	0.7513	0.7602	0.793	0.7454	0.7551	0.7108	0.3555	0.3377	0.3313	0.366	0.3283	0.351	0.3922
NeuN_hypo	0.6282	0.4357	0.484	0.4667	0.4806	0.4427	0.5318	0.4556	0.4376	0.3635	0.5679	0.8726	0.8762	0.8668	0.8288	0.8555	0.8787	0.8523	0.846	0.8683	0.839	0.8631	0.4195	0.5942	0.444	0.5238	0.4576	0.4743	0.4057	0.5122	0.6322	0.5226	0.856	0.9089	0.8416	0.9014	0.8925	0.8583	0.9	0.8783	0.8756	0.8347	0.5839	0.515	0.557	0.5764	0.5367	0.5604	0.5813
NeuN_hypo	0.5205	0.4333	0.48	0.4409	0.4423	0.4242	0.4923	0.4383	0.4492	0.3889	0.4796	0.8815	0.8874	0.8868	0.8614	0.8781	0.8844	0.8746	0.8715	0.8847	0.8867	0.8775	0.4484	0.5951	0.4455	0.465	0.4545	0.4486	0.3171	0.4814	0.64	0.4974	0.8631	0.9078	0.8496	0.9296	0.9141	0.8873	0.8676	0.873	0.8876	0.8907	0.4298	0.371	0.4019	0.3794	0.4196	0.4306	0.4396
NeuN_hypo	0.4448	0.3758	0.4027	0.4139	0.4332	0.3613	0.4616	0.3926	0.4178	0.3574	0.4736	0.865	0.8883	0.9011	0.8687	0.8841	0.8697	0.8913	0.8929	0.9033	0.8959	0.8936	0.3846	0.51	0.4178	0.4498	0.3943	0.4713	0.3293	0.4898	0.5395	0.3516	0.8972	0.9196	0.9098	0.8909	0.9022	0.8991	0.897	0.9155	0.8783	0.8934	0.3313	0.2551	0.3129	0.2933	0.3371	0.3601	0.341
NeuN_hypo	0.3782	0.3696	0.364	0.303	0.333	0.3001	0.3634	0.3097	0.3171	0.2908	0.3734	0.7168	0.7377	0.7407	0.7105	0.7181	0.7067	0.7397	0.7271	0.7217	0.745	0.7571	0.4932	0.6302	0.5024	0.5521	0.4922	0.5675	0.4148	0.5441	0.6647	0.4345	0.8798	0.887	0.8709	0.8783	0.8831	0.9045	0.8679	0.8325	0.8598	0.8071	0.4546	0.3545	0.4142	0.394	0.3933	0.3993	0.384
NeuN_hypo	0.4869	0.4713	0.4228	0.3744	0.3869	0.3948	0.4911	0.4417	0.4107	0.3854	0.4761	0.7504	0.7674	0.7518	0.7535	0.7294	0.7558	0.7604	0.767	0.755	0.757	0.7419	0.4205	0.5618	0.4766	0.5696	0.4724	0.5116	0.3496	0.5633	0.7055	0.5381	0.7442	0.7548	0.765	0.7664	0.7475	0.7632	0.7401	0.714	0.7543	0.717	0.5079	0.4415	0.5245	0.4861	0.4587	0.5271	0.5125
NeuN_hypo	0.3109	0.3623	0.4004	0.3685	0.3498	0.3133	0.3982	0.361	0.3684	0.3685	0.4293	0.8339	0.844	0.8687	0.7321	0.7735	0.8994	0.7999	0.6449	0.797	0.7809	0.8295	0.2802	0.5211	0.3859	0.4265	0.4002	0.4642	0.3121	0.4029	0.5161	0.3163	0.7953	0.9144	0.811	0.8803	0.8824	0.8769	0.9387	0.7909	0.8363	0.815	0.4318	0.3909	0.4331	0.3911	0.4316	0.4303	0.4281
NeuN_hypo	0.3887	0.316	0.3493	0.359	0.364	0.3339	0.3424	0.32	0.3464	0.2753	0.3549	0.6345	0.6751	0.655	0.6236	0.5977	0.6679	0.6184	0.6096	0.6727	0.6297	0.6508	0.3941	0.4444	0.3624	0.4259	0.4063	0.3823	0.3849	0.4016	0.4787	0.3911	0.7916	0.8635	0.7876	0.8318	0.8159	0.8246	0.8219	0.7961	0.7841	0.7781	0.3595	0.36	0.338	0.365	0.3711	0.3771	0.3766
NeuN_hypo	0.709	0.568	0.6093	0.6291	0.5836	0.5871	0.6403	0.5447	0.5812	0.5933	0.7225	0.9238	0.9346	0.9184	0.915	0.9281	0.9479	0.9304	0.9253	0.9384	0.9346	0.9398	0.5774	0.7397	0.6056	0.6576	0.6445	0.6654	0.5149	0.6731	0.7746	0.6342	0.9044	0.9169	0.9396	0.9107	0.8962	0.9136	0.896	0.8934	0.9034	0.8996	0.662	0.6161	0.6902	0.6144	0.6155	0.6735	0.6879
NeuN_hypo	0.4411	0.4391	0.395	0.359	0.3503	0.3837	0.4414	0.3473	0.3331	0.2806	0.5059	0.813	0.8206	0.8272	0.7976	0.7935	0.8004	0.8029	0.8448	0.8194	0.8391	0.8001	0.3816	0.5701	0.4196	0.4711	0.4201	0.4701	0.2113	0.4024	0.6914	0.242	0.8162	0.8325	0.8372	0.8191	0.8145	0.8233	0.8394	0.8362	0.7899	0.8303	0.664	0.6013	0.648	0.6481	0.678	0.6884	0.6694
NeuN_hypo	0.3927	0.3421	0.3601	0.3591	0.3541	0.326	0.359	0.3424	0.3578	0.3073	0.3633	0.6761	0.6991	0.6793	0.6691	0.6454	0.6867	0.6453	0.6576	0.6574	0.6525	0.7031	0.296	0.2769	0.2638	0.295	0.2825	0.2602	0.303	0.2917	0.2412	0.289	0.703	0.6587	0.6984	0.6696	0.6287	0.653	0.6867	0.6862	0.6942	0.627	0.2336	0.2611	0.2088	0.2742	0.2581	0.2677	0.2449
NeuN_hypo	0.562	0.4831	0.412	0.3972	0.4532	0.42	0.5573	0.4653	0.402	0.4281	0.5464	0.9361	0.9476	0.9469	0.9419	0.9428	0.9519	0.9337	0.9329	0.9531	0.9445	0.9399	0.4313	0.6154	0.543	0.6077	0.5049	0.5872	0.4138	0.6188	0.7322	0.6027	0.9238	0.9323	0.8935	0.9353	0.9183	0.9295	0.8895	0.8855	0.9021	0.8663	0.5419	0.3937	0.5229	0.4395	0.4695	0.4689	0.5278
NeuN_hypo	0.6031	0.5586	0.5786	0.563	0.5264	0.5326	0.6229	0.5593	0.5357	0.442	0.68	0.9024	0.9113	0.8872	0.8959	0.9077	0.9032	0.9028	0.9058	0.9091	0.9198	0.9069	0.5124	0.6966	0.561	0.5895	0.5904	0.5909	0.4148	0.6284	0.7724	0.6451	0.9453	0.938	0.9276	0.9499	0.9227	0.9413	0.9211	0.9151	0.9579	0.9219	0.6465	0.5654	0.7002	0.6512	0.6146	0.5996	0.678
NeuN_hypo	0.411	0.3262	0.3588	0.3326	0.3535	0.3428	0.4636	0.3483	0.3386	0.3698	0.4471	0.7964	0.7883	0.7888	0.7936	0.7682	0.7817	0.7786	0.8194	0.7888	0.8203	0.8031	0.2726	0.4626	0.2673	0.3657	0.3262	0.4214	0.2323	0.3904	0.5235	0.2816	0.7754	0.7668	0.7411	0.7877	0.7401	0.7776	0.744	0.7564	0.7714	0.7333	0.257	0.2958	0.2764	0.2854	0.3037	0.3332	0.3149
NeuN_hypo	0.5653	0.5056	0.5855	0.5076	0.4988	0.4557	0.5148	0.3998	0.4391	0.3905	0.5921	0.8962	0.9186	0.9213	0.8561	0.9154	0.9396	0.8878	0.8856	0.9322	0.9162	0.9137	0.3649	0.6177	0.4342	0.3378	0.4242	0.4494	0.3935	0.4687	0.5846	0.3592	0.9097	0.928	0.9226	0.9248	0.9414	0.9475	0.9498	0.9428	0.9289	0.948	0.636	0.5923	0.607	0.5895	0.5903	0.6417	0.6342
NeuN_hypo	0.5301	0.4694	0.4245	0.4339	0.365	0.4262	0.5053	0.4257	0.4075	0.3875	0.5322	0.8372	0.8529	0.8611	0.8607	0.865	0.8681	0.8586	0.8697	0.8599	0.8542	0.8552	0.4853	0.6467	0.4742	0.5572	0.476	0.4973	0.3576	0.575	0.6786	0.4608	0.8958	0.9104	0.9089	0.9387	0.9441	0.9106	0.9408	0.9111	0.9052	0.9065	0.5448	0.4465	0.4766	0.5091	0.4944	0.493	0.4944
NeuN_hypo	0.4513	0.3219	0.4088	0.4261	0.4226	0.3678	0.4645	0.3918	0.3676	0.3365	0.4554	0.8914	0.9055	0.8898	0.8909	0.8666	0.9053	0.8364	0.8851	0.878	0.8556	0.8715	0.4467	0.4432	0.3644	0.4087	0.3695	0.441	0.3592	0.3454	0.4643	0.3953	0.921	0.8956	0.9125	0.8565	0.9532	0.9472	0.947	0.8851	0.8896	0.91	0.4719	0.5291	0.5307	0.4399	0.4675	0.514	0.5654
NeuN_hypo	0.5278	0.48	0.5186	0.5134	0.4067	0.4052	0.4549	0.4401	0.4585	0.4189	0.4657	0.8566	0.8864	0.9093	0.8322	0.8495	0.9056	0.8941	0.8699	0.9226	0.882	0.8805	0.3842	0.3971	0.3839	0.427	0.4237	0.4257	0.3536	0.3659	0.4132	0.3677	0.8508	0.8937	0.8469	0.8897	0.9064	0.9074	0.8652	0.7837	0.873	0.9073	0.6481	0.6659	0.667	0.6846	0.6939	0.7112	0.6466
NeuN_hypo	0.501	0.5318	0.5738	0.458	0.4582	0.4281	0.5697	0.4359	0.4719	0.4075	0.6197	0.9544	0.9445	0.9441	0.9233	0.9207	0.9363	0.9267	0.9125	0.935	0.9406	0.9361	0.4305	0.7106	0.4627	0.4727	0.4895	0.5118	0.2591	0.5392	0.6368	0.5295	0.9456	0.9495	0.9249	0.9429	0.9649	0.9632	0.9183	0.9356	0.9466	0.9282	0.4842	0.3592	0.5529	0.4729	0.4472	0.5249	0.4187
NeuN_hypo	0.4918	0.5297	0.4913	0.5378	0.5222	0.447	0.5197	0.4537	0.4832	0.4462	0.5072	0.7507	0.7757	0.7544	0.7149	0.7041	0.783	0.6907	0.6613	0.7584	0.7217	0.7645	0.5346	0.5976	0.5657	0.6226	0.5997	0.5779	0.5455	0.5962	0.6048	0.5884	0.7482	0.7648	0.7639	0.7547	0.7668	0.7315	0.7669	0.6874	0.7724	0.6924	0.5517	0.527	0.4964	0.5065	0.531	0.5281	0.5199
NeuN_hypo	0.5183	0.489	0.42	0.446	0.442	0.4242	0.5093	0.4331	0.4737	0.4072	0.4447	0.8489	0.8936	0.9038	0.8965	0.8722	0.8768	0.8761	0.8982	0.892	0.8746	0.8923	0.4716	0.5455	0.4187	0.5403	0.4861	0.4558	0.4442	0.4595	0.5389	0.4936	0.9352	0.9268	0.9228	0.8992	0.8903	0.9196	0.9431	0.9337	0.8986	0.9548	0.5937	0.5861	0.6393	0.5534	0.5732	0.6375	0.571
NeuN_hypo	0.345	0.3515	0.3475	0.2937	0.2944	0.2961	0.3336	0.2805	0.3265	0.2437	0.3223	0.7292	0.771	0.7682	0.7477	0.7693	0.7452	0.8037	0.7452	0.7422	0.7659	0.7326	0.281	0.4236	0.3287	0.3851	0.2963	0.3416	0.2193	0.3764	0.491	0.2837	0.7823	0.8367	0.8184	0.7969	0.8339	0.8605	0.8418	0.778	0.7378	0.8614	0.376	0.3172	0.4324	0.3001	0.3703	0.3711	0.3462
NeuN_hypo	0.2482	0.1487	0.2135	0.1808	0.1737	0.1196	0.1731	0.1563	0.1923	0.1364	0.2847	0.9312	0.8864	0.9117	0.8454	0.8923	0.9037	0.8918	0.7973	0.8929	0.9024	0.8853	0.1364	0.2391	0.1708	0.2232	0.1821	0.1934	0.1063	0.1966	0.2641	0.1697	0.8865	0.9292	0.8773	0.9344	0.9142	0.9044	0.9181	0.8655	0.9086	0.9301	0.1331	0.0826	0.1663	0.088	0.1613	0.2189	0.1012
NeuN_hypo	0.401	0.3557	0.3909	0.3928	0.3757	0.3187	0.383	0.374	0.3846	0.3664	0.4556	0.7108	0.7721	0.7181	0.6418	0.6373	0.7425	0.6578	0.659	0.7004	0.6883	0.7207	0.366	0.4215	0.3548	0.3908	0.3878	0.3733	0.3567	0.3605	0.4037	0.3784	0.6896	0.6856	0.6913	0.6758	0.7159	0.651	0.7164	0.6341	0.6628	0.616	0.2949	0.3048	0.2758	0.3221	0.289	0.3585	0.2786
NeuN_hypo	0.4762	0.4204	0.4436	0.4399	0.3917	0.3937	0.3819	0.373	0.4554	0.3315	0.5072	0.839	0.8562	0.8663	0.8181	0.8338	0.8539	0.8502	0.8105	0.8702	0.8367	0.8595	0.3595	0.4565	0.3719	0.3595	0.384	0.4039	0.3415	0.4287	0.4537	0.4367	0.7885	0.8747	0.8093	0.8717	0.8634	0.8773	0.8658	0.8003	0.7949	0.8098	0.3599	0.3229	0.3728	0.3986	0.3476	0.3487	0.3737
NeuN_hypo	0.2427	0.246	0.2314	0.1772	0.1962	0.2342	0.1889	0.1217	0.1786	0.1723	0.1395	0.6197	0.6799	0.6891	0.3925	0.6132	0.7451	0.5578	0.4762	0.6317	0.5837	0.6334	0.1575	0.2582	0.1665	0.1146	0.1358	0.2418	0.1695	0.1226	0.3596	0.1656	0.5619	0.6028	0.5306	0.5476	0.6612	0.6263	0.6694	0.5599	0.6132	0.4179	0.1835	0.0642	0.1466	0.1242	0.1382	0.1967	0.1853
NeuN_hypo	0.6292	0.6141	0.6434	0.6055	0.5944	0.5672	0.6664	0.658	0.5766	0.5783	0.7049	0.8656	0.9025	0.8968	0.8772	0.8828	0.8811	0.8444	0.881	0.8598	0.8634	0.8912	0.5812	0.7396	0.5745	0.6925	0.5818	0.6398	0.4669	0.6542	0.8161	0.6866	0.8792	0.9039	0.8618	0.8754	0.8944	0.8747	0.8992	0.867	0.8879	0.8887	0.5702	0.4957	0.5747	0.5207	0.5191	0.5484	0.5696
NeuN_hypo	0.4796	0.3454	0.429	0.3795	0.3559	0.3838	0.4916	0.4128	0.4251	0.374	0.4755	0.7428	0.836	0.824	0.7383	0.8031	0.8319	0.7888	0.7639	0.7966	0.7821	0.7845	0.3537	0.5083	0.4064	0.4447	0.4171	0.4352	0.2515	0.4865	0.6722	0.4875	0.7828	0.8752	0.802	0.8857	0.8888	0.8384	0.8616	0.7861	0.8496	0.8578	0.4827	0.352	0.4899	0.4182	0.4222	0.4743	0.4936
NeuN_hypo	0.3779	0.2926	0.2478	0.2493	0.2609	0.2859	0.3045	0.2575	0.3134	0.2106	0.4304	0.7635	0.8694	0.7917	0.7457	0.7662	0.8715	0.768	0.7561	0.7783	0.7887	0.8289	0.2124	0.4212	0.2634	0.3116	0.2881	0.2704	0.1614	0.3433	0.3979	0.2728	0.7872	0.7416	0.7992	0.7292	0.7759	0.7597	0.7664	0.7482	0.7967	0.702	0.2958	0.2578	0.3712	0.264	0.2879	0.3123	0.3146
NeuN_hypo	0.6586	0.5939	0.575	0.6107	0.5801	0.5284	0.6541	0.5755	0.6032	0.5053	0.5963	0.9176	0.9321	0.9183	0.8954	0.9155	0.9125	0.9069	0.8999	0.9114	0.9192	0.9089	0.6122	0.6837	0.6032	0.6734	0.6345	0.6794	0.5764	0.6287	0.7334	0.6241	0.8918	0.9218	0.9046	0.9097	0.9175	0.9225	0.9098	0.8953	0.9043	0.8923	0.6172	0.5164	0.5819	0.5194	0.5043	0.5439	0.5482
NeuN_hypo	0.6639	0.6272	0.6276	0.6415	0.6036	0.5815	0.6873	0.684	0.618	0.5758	0.715	0.9001	0.9104	0.9144	0.8994	0.9162	0.9159	0.9193	0.9217	0.9276	0.9187	0.9019	0.5963	0.7384	0.6455	0.6364	0.6655	0.6395	0.6122	0.7256	0.7338	0.6413	0.8938	0.9204	0.8829	0.9007	0.9131	0.9112	0.9037	0.8962	0.8783	0.9032	0.6143	0.5825	0.6076	0.6061	0.5984	0.5906	0.5771
NeuN_hypo	0.6768	0.6188	0.6547	0.6458	0.6246	0.6121	0.6509	0.6248	0.592	0.5414	0.6777	0.8458	0.857	0.859	0.8291	0.8458	0.8488	0.8532	0.8382	0.8489	0.8468	0.8488	0.5569	0.7424	0.5897	0.6199	0.6492	0.6372	0.5409	0.676	0.7102	0.6634	0.8632	0.8933	0.8628	0.867	0.8586	0.8807	0.8754	0.8256	0.8877	0.8496	0.6238	0.6432	0.6607	0.637	0.6478	0.6422	0.6374
NeuN_hypo	0.727	0.7044	0.7665	0.724	0.7233	0.7036	0.7143	0.661	0.6737	0.6189	0.709	0.8828	0.8956	0.8921	0.9011	0.8782	0.8633	0.8821	0.8939	0.8922	0.881	0.8915	0.6231	0.7608	0.6916	0.6777	0.7123	0.7002	0.598	0.7362	0.8069	0.655	0.8902	0.9248	0.9149	0.9233	0.8836	0.8965	0.9155	0.8792	0.8833	0.8932	0.6773	0.6499	0.7159	0.6036	0.6826	0.7024	0.6809
NeuN_hypo	0.6334	0.4927	0.5054	0.4704	0.5019	0.5526	0.5949	0.5612	0.4996	0.458	0.6269	0.8679	0.8738	0.8833	0.8832	0.8764	0.8664	0.8844	0.8981	0.8652	0.8926	0.8948	0.524	0.6906	0.5538	0.627	0.6165	0.6022	0.4454	0.6206	0.8177	0.5789	0.8788	0.8791	0.8978	0.8702	0.8776	0.8798	0.8904	0.8915	0.896	0.8714	0.6059	0.5529	0.6257	0.6113	0.596	0.6232	0.6462
NeuN_hypo	0.4563	0.4158	0.4218	0.374	0.3454	0.4023	0.4339	0.393	0.4219	0.321	0.4455	0.837	0.8545	0.8521	0.8136	0.7916	0.8753	0.8003	0.8006	0.8522	0.8109	0.813	0.2282	0.3406	0.3096	0.2965	0.2734	0.2888	0.2445	0.2724	0.3244	0.4338	0.7965	0.7873	0.7932	0.7959	0.7748	0.7578	0.8106	0.7225	0.7709	0.6583	0.3409	0.3041	0.3627	0.3831	0.35	0.3873	0.3959
NeuN_hypo	0.3801	0.3751	0.3268	0.3729	0.3484	0.3241	0.3769	0.3638	0.3876	0.3335	0.492	0.8621	0.8688	0.9173	0.8842	0.86	0.8861	0.8679	0.8961	0.9045	0.882	0.8844	0.4513	0.5907	0.3691	0.428	0.4399	0.5604	0.3058	0.4534	0.53	0.5321	0.9049	0.9114	0.8946	0.8962	0.9091	0.8943	0.8803	0.9016	0.9207	0.8779	0.6205	0.7187	0.7518	0.6488	0.6246	0.7201	0.7186
NeuN_hypo	0.4872	0.4332	0.4402	0.419	0.3916	0.3673	0.4634	0.3544	0.4253	0.3594	0.3978	0.7346	0.724	0.8227	0.6519	0.7199	0.7937	0.7884	0.7364	0.8065	0.8028	0.7689	0.5158	0.4627	0.4365	0.4572	0.4654	0.4859	0.5101	0.532	0.5313	0.487	0.7398	0.8375	0.7229	0.8376	0.8282	0.8585	0.7811	0.8022	0.7958	0.7876	0.4129	0.3	0.3045	0.3849	0.3923	0.3317	0.4247
NeuN_hypo	0.4071	0.3769	0.3908	0.3816	0.3619	0.3699	0.4185	0.381	0.4038	0.3576	0.4094	0.5564	0.5759	0.5678	0.5711	0.5435	0.5698	0.5622	0.5465	0.5567	0.5818	0.575	0.2926	0.3126	0.2725	0.3183	0.2845	0.3057	0.2822	0.3111	0.3117	0.2909	0.523	0.4734	0.5419	0.495	0.4741	0.505	0.4868	0.5339	0.5023	0.4929	0.3427	0.3189	0.3436	0.3143	0.3273	0.3476	0.3326
NeuN_hypo	0.5716	0.469	0.4818	0.4874	0.4671	0.4514	0.5308	0.44	0.4786	0.4271	0.5989	0.8982	0.8723	0.8308	0.826	0.8486	0.9018	0.858	0.8527	0.8611	0.8813	0.8498	0.4692	0.6549	0.4592	0.5335	0.5142	0.5272	0.3818	0.5814	0.6348	0.4921	0.858	0.8716	0.8702	0.903	0.8528	0.8947	0.888	0.856	0.8844	0.8265	0.5085	0.4457	0.5595	0.4859	0.4934	0.5053	0.5163
NeuN_hypo	0.5041	0.4149	0.4551	0.4438	0.3893	0.3982	0.4356	0.4075	0.4287	0.3713	0.4728	0.8285	0.8415	0.8465	0.7474	0.8271	0.8516	0.7965	0.7947	0.8303	0.817	0.8054	0.3762	0.3782	0.3161	0.2474	0.3383	0.2983	0.2747	0.3641	0.3768	0.431	0.7224	0.7955	0.735	0.7764	0.7842	0.7431	0.7952	0.7327	0.749	0.779	0.3715	0.3407	0.4779	0.3129	0.4785	0.3667	0.466
NeuN_hypo	0.3695	0.351	0.3379	0.3513	0.3387	0.3174	0.378	0.3562	0.3232	0.274	0.3937	0.6559	0.6764	0.6649	0.5916	0.6474	0.6652	0.64	0.5978	0.6451	0.6367	0.637	0.2756	0.3458	0.2814	0.3179	0.3168	0.28	0.28	0.3133	0.3739	0.3557	0.6106	0.6604	0.6119	0.6498	0.6396	0.6836	0.6688	0.5619	0.6608	0.615	0.3048	0.3148	0.2932	0.2744	0.2943	0.3543	0.3436
NeuN_hypo	0.6681	0.5264	0.6289	0.5593	0.6039	0.5954	0.6878	0.5536	0.5843	0.5762	0.7079	0.9408	0.944	0.9433	0.9259	0.936	0.9335	0.9271	0.9496	0.9501	0.9544	0.9446	0.6203	0.7976	0.6533	0.5945	0.6031	0.7119	0.5145	0.6183	0.7532	0.537	0.8986	0.9474	0.8886	0.9218	0.9476	0.9056	0.9549	0.9222	0.9117	0.9766	0.7731	0.6948	0.7546	0.6929	0.7437	0.7492	0.7212
NeuN_hypo	0.4561	0.3785	0.3963	0.3632	0.3487	0.3192	0.4277	0.3934	0.3724	0.3331	0.5238	0.8234	0.8327	0.8295	0.8482	0.8263	0.8263	0.8476	0.8118	0.8429	0.8349	0.836	0.414	0.5053	0.3884	0.3867	0.4049	0.4384	0.2883	0.4197	0.509	0.4818	0.8779	0.8903	0.8717	0.9244	0.8993	0.8771	0.9095	0.8811	0.8913	0.9044	0.591	0.4561	0.5764	0.4901	0.5048	0.5145	0.4882
NeuN_hypo	0.5924	0.5314	0.4775	0.4894	0.5275	0.5027	0.5504	0.4934	0.5002	0.4349	0.5637	0.7857	0.8019	0.8195	0.7707	0.7915	0.8157	0.7889	0.7768	0.8025	0.7694	0.81	0.4387	0.5568	0.4564	0.4689	0.4687	0.4673	0.4079	0.4767	0.5257	0.4514	0.8171	0.8785	0.8261	0.8744	0.8516	0.7977	0.8869	0.8148	0.8361	0.8434	0.4007	0.373	0.4406	0.4255	0.4033	0.4268	0.4718
NeuN_hypo	0.714	0.6357	0.6615	0.629	0.6609	0.6504	0.6972	0.6286	0.6207	0.5768	0.6917	0.9089	0.9145	0.9148	0.8894	0.9026	0.9185	0.8932	0.915	0.9229	0.9082	0.924	0.6502	0.7729	0.6535	0.6776	0.699	0.6903	0.6151	0.7138	0.7929	0.733	0.93	0.9311	0.8823	0.9273	0.9249	0.9429	0.9055	0.893	0.9326	0.9172	0.778	0.7258	0.7565	0.7021	0.7352	0.7269	0.7487
NeuN_hypo	0.2798	0.1957	0.2076	0.2085	0.1814	0.1763	0.1938	0.1916	0.2257	0.1648	0.2278	0.6277	0.6364	0.6891	0.5511	0.5742	0.5961	0.5994	0.5679	0.6479	0.5782	0.67	0.1735	0.2732	0.2449	0.1953	0.223	0.2683	0.2185	0.2772	0.3443	0.1951	0.6736	0.728	0.6557	0.6694	0.7098	0.6359	0.7053	0.6205	0.7079	0.6787	0.1213	0.0971	0.1345	0.1403	0.1101	0.158	0.1385
NeuN_hypo	0.5376	0.4992	0.5025	0.5485	0.5159	0.4741	0.5487	0.4647	0.5081	0.4863	0.4777	0.8165	0.8467	0.8538	0.821	0.8583	0.8533	0.8488	0.872	0.8599	0.8235	0.847	0.6273	0.6605	0.6435	0.6482	0.6473	0.6648	0.6243	0.6489	0.686	0.6273	0.858	0.8977	0.8879	0.8915	0.8716	0.8692	0.8698	0.8834	0.8685	0.8916	0.6038	0.5568	0.6418	0.5577	0.5613	0.5262	0.5792
NeuN_hypo	0.4684	0.3573	0.4086	0.3744	0.4334	0.3343	0.4572	0.3716	0.4378	0.3435	0.4175	0.8766	0.8924	0.9067	0.8834	0.8328	0.8534	0.8729	0.8849	0.8937	0.8726	0.8793	0.2792	0.4609	0.2498	0.3834	0.336	0.3477	0.1938	0.2992	0.4909	0.2471	0.8574	0.8118	0.7983	0.7565	0.7963	0.8047	0.8029	0.7611	0.8225	0.7895	0.5769	0.5414	0.6151	0.5636	0.5839	0.5975	0.6021
NeuN_hypo	0.6033	0.6196	0.578	0.5814	0.5725	0.5707	0.5697	0.5117	0.5606	0.4901	0.6515	0.8492	0.8786	0.9073	0.7736	0.8345	0.8862	0.8496	0.8147	0.8646	0.8505	0.8505	0.4651	0.6357	0.5282	0.5071	0.5488	0.5502	0.4303	0.5323	0.668	0.4606	0.7643	0.8429	0.7737	0.8012	0.8837	0.8436	0.8218	0.7521	0.7882	0.7711	0.5857	0.4877	0.6151	0.5189	0.5645	0.5369	0.5455
NeuN_hypo	0.3145	0.1989	0.209	0.2185	0.2209	0.1975	0.255	0.2206	0.2188	0.1538	0.2611	0.7107	0.7624	0.7303	0.7171	0.7023	0.7296	0.7408	0.7402	0.7462	0.7509	0.7172	0.2013	0.3451	0.2222	0.2408	0.1944	0.2225	0.1308	0.1752	0.3209	0.2323	0.7623	0.7709	0.7809	0.7963	0.8182	0.8269	0.7917	0.6976	0.6871	0.7428	0.3088	0.2346	0.2722	0.262	0.2921	0.3769	0.3281
NeuN_hypo	0.4989	0.3885	0.4511	0.3563	0.4083	0.3297	0.4165	0.4009	0.3863	0.3609	0.4611	0.8675	0.8733	0.8718	0.8302	0.8643	0.8656	0.8481	0.8533	0.8475	0.8567	0.8656	0.3884	0.5601	0.4549	0.4403	0.4565	0.4455	0.3441	0.4404	0.5437	0.4786	0.8552	0.9077	0.8587	0.8726	0.859	0.8853	0.8988	0.8617	0.8706	0.8223	0.308	0.2473	0.2888	0.2715	0.2666	0.3258	0.2862
NeuN_hypo	0.1405	0.0829	0.1125	0.0888	0.0948	0.0837	0.124	0.0805	0.1277	0.0629	0.1119	0.4468	0.5267	0.4576	0.4105	0.3498	0.4578	0.3699	0.3488	0.4037	0.369	0.4734	0.1847	0.1589	0.1214	0.1875	0.159	0.1401	0.1836	0.1476	0.1888	0.1268	0.5886	0.6278	0.6252	0.6709	0.6084	0.5245	0.5523	0.5415	0.5742	0.5716	0.2895	0.286	0.2768	0.3	0.2978	0.3391	0.2633
NeuN_hypo	0.2898	0.2602	0.1804	0.2489	0.2287	0.1944	0.2388	0.2069	0.2466	0.2221	0.2546	0.6234	0.6192	0.6347	0.5686	0.5949	0.6173	0.5987	0.5933	0.6217	0.607	0.6205	0.1703	0.2069	0.184	0.1803	0.1681	0.2125	0.1913	0.1718	0.2053	0.1078	0.5261	0.5794	0.4767	0.5523	0.6196	0.5489	0.6228	0.5087	0.5311	0.5602	0.4247	0.4135	0.4047	0.3853	0.3957	0.4097	0.3872
NeuN_hypo	0.6189	0.3998	0.3716	0.3842	0.3504	0.3486	0.3725	0.4247	0.4048	0.3462	0.4446	0.8234	0.8502	0.8986	0.8297	0.8531	0.9	0.8511	0.8704	0.8691	0.8659	0.8531	0.342	0.4532	0.3963	0.4431	0.3953	0.3988	0.2645	0.4603	0.5158	0.4353	0.8467	0.8925	0.8379	0.9101	0.8845	0.9134	0.8865	0.8198	0.8359	0.8913	0.352	0.2301	0.3226	0.3454	0.3698	0.4146	0.3209
NeuN_hypo	0.3817	0.403	0.3161	0.3349	0.3533	0.3351	0.3647	0.3351	0.3884	0.3327	0.4225	0.7732	0.7878	0.7293	0.7587	0.6968	0.721	0.7102	0.7035	0.7309	0.7234	0.7295	0.3101	0.4606	0.3148	0.3325	0.3291	0.3906	0.2948	0.3973	0.4154	0.2526	0.7539	0.7599	0.7965	0.7509	0.7201	0.7374	0.7265	0.7398	0.7576	0.7105	0.3171	0.2422	0.3223	0.2928	0.3196	0.3487	0.3113
NeuN_hypo	0.4089	0.3165	0.4076	0.352	0.3241	0.2921	0.3483	0.2976	0.3374	0.2838	0.3122	0.6559	0.6145	0.7404	0.5806	0.6544	0.714	0.6775	0.5593	0.7169	0.6596	0.6517	0.4481	0.422	0.3916	0.4328	0.3979	0.388	0.3686	0.3957	0.4665	0.3816	0.6878	0.8571	0.6479	0.889	0.847	0.8607	0.896	0.6654	0.8119	0.9157	0.2535	0.2663	0.3312	0.2673	0.2663	0.2905	0.2909
NeuN_hypo	0.4889	0.4519	0.3923	0.4179	0.3951	0.4277	0.4683	0.4345	0.4457	0.4046	0.4505	0.7568	0.7646	0.7605	0.8061	0.7668	0.7473	0.7665	0.7985	0.7783	0.7912	0.7648	0.4579	0.6013	0.4976	0.514	0.5131	0.5285	0.3925	0.6022	0.6301	0.4413	0.7833	0.8196	0.7816	0.7946	0.8223	0.7977	0.7837	0.7744	0.8142	0.7599	0.6184	0.5262	0.5946	0.5123	0.5396	0.5622	0.5711
NeuN_hypo	0.5597	0.5235	0.4848	0.4945	0.4827	0.4743	0.5739	0.5114	0.4935	0.4258	0.5812	0.8542	0.8788	0.8485	0.8331	0.8577	0.85	0.8534	0.8343	0.8299	0.8545	0.8466	0.5081	0.6358	0.524	0.5784	0.6057	0.5769	0.4794	0.6197	0.6629	0.617	0.8602	0.8878	0.8774	0.8707	0.872	0.8778	0.8823	0.8827	0.8634	0.8499	0.5479	0.4657	0.6031	0.5508	0.54	0.5607	0.5563
NeuN_hypo	0.1122	0.0092	0.0191	0.0353	0.0102	0.0093	0.0424	0.0044	0.074	0.0013	0.014	0.3922	0.3593	0.3953	0.3715	0.4337	0.3928	0.4248	0.4165	0.4004	0.3958	0.3872	0.0393	0.0773	0.0037	0.1096	0.0022	0.01	0.0336	0.0217	0.0033	0.0104	0.4623	0.4471	0.4645	0.4458	0.4393	0.4291	0.4267	0.4203	0.4345	0.4474	0.0226	0.0195	0.0051	0.014	0.0137	0.0341	0.0078
NeuN_hypo	0.335	0.2687	0.2534	0.2737	0.299	0.2654	0.2965	0.2978	0.2428	0.2494	0.2923	0.5199	0.5351	0.5226	0.3579	0.4504	0.5757	0.4894	0.4196	0.4956	0.465	0.5139	0.2506	0.2933	0.2456	0.2685	0.2651	0.2637	0.2121	0.2657	0.3016	0.1954	0.4547	0.5677	0.4227	0.5168	0.5528	0.444	0.5837	0.4278	0.5197	0.4375	0.3277	0.306	0.3432	0.3361	0.3506	0.3626	0.3393
NeuN_hypo	0.6272	0.528	0.5543	0.5414	0.5304	0.532	0.5842	0.5223	0.5169	0.4811	0.6228	0.8727	0.8907	0.8964	0.8752	0.8807	0.8903	0.8608	0.8678	0.8854	0.8683	0.8919	0.6129	0.7168	0.6348	0.6449	0.6317	0.6321	0.6182	0.6938	0.6789	0.606	0.8774	0.8923	0.9069	0.9067	0.8685	0.8542	0.8868	0.8214	0.8875	0.7927	0.6087	0.5523	0.5976	0.6112	0.6016	0.6298	0.6243
NeuN_hypo	0.4595	0.3362	0.3206	0.3383	0.3504	0.3402	0.3341	0.3107	0.3661	0.2657	0.4074	0.8877	0.8977	0.9013	0.8979	0.8626	0.8816	0.9106	0.9037	0.8953	0.8867	0.9038	0.3568	0.5115	0.3676	0.4271	0.3634	0.3567	0.2941	0.4426	0.4933	0.3775	0.9221	0.9265	0.8886	0.904	0.8562	0.928	0.8772	0.9224	0.8967	0.8421	0.4497	0.3814	0.4577	0.3989	0.4392	0.4301	0.4702
NeuN_hypo	0.5723	0.5339	0.5211	0.559	0.522	0.5015	0.5531	0.5265	0.5466	0.5004	0.5302	0.7452	0.8065	0.7923	0.7978	0.8009	0.8166	0.7968	0.8161	0.8226	0.8111	0.7533	0.5173	0.5428	0.5158	0.5225	0.5416	0.5223	0.5014	0.5022	0.5355	0.4968	0.7207	0.7616	0.7614	0.7684	0.7487	0.7922	0.7865	0.7126	0.7438	0.7426	0.5847	0.5768	0.597	0.576	0.5765	0.5897	0.6125
NeuN_hypo	0.3513	0.2734	0.224	0.287	0.2621	0.2215	0.3198	0.2535	0.2983	0.2337	0.3123	0.8214	0.834	0.8203	0.8538	0.8026	0.8078	0.8194	0.8188	0.79	0.8339	0.8195	0.2487	0.3613	0.2494	0.2632	0.2675	0.2987	0.1738	0.2877	0.4004	0.3055	0.7339	0.7519	0.7965	0.7646	0.7357	0.773	0.7728	0.7441	0.7466	0.7425	0.3453	0.2662	0.363	0.3182	0.3184	0.3639	0.3528
NeuN_hypo	0.3774	0.3479	0.3435	0.3403	0.3278	0.3217	0.3562	0.3284	0.3466	0.3014	0.3528	0.7362	0.7532	0.7423	0.7	0.7089	0.7565	0.7286	0.6926	0.7416	0.6945	0.7525	0.3344	0.3809	0.3317	0.3445	0.3137	0.3278	0.3409	0.3218	0.3241	0.3534	0.7126	0.7843	0.7393	0.7453	0.7511	0.744	0.7495	0.7239	0.7485	0.7242	0.3434	0.3185	0.352	0.3547	0.3898	0.3432	0.3422
NeuN_hypo	0.5028	0.4362	0.5368	0.4745	0.4634	0.4322	0.4753	0.3943	0.449	0.4007	0.5242	0.7838	0.7893	0.8	0.7835	0.8086	0.8014	0.8201	0.799	0.8007	0.7923	0.8025	0.4285	0.5525	0.4154	0.4377	0.4531	0.496	0.3657	0.4734	0.5324	0.529	0.826	0.861	0.8755	0.8764	0.8695	0.8674	0.8796	0.8514	0.8701	0.8324	0.5302	0.496	0.5067	0.4792	0.5082	0.512	0.5704
NeuN_hypo	0.4968	0.4302	0.3452	0.348	0.4001	0.338	0.4416	0.3807	0.4079	0.3032	0.4642	0.838	0.8368	0.8359	0.8383	0.8183	0.8385	0.855	0.8136	0.8576	0.8216	0.8168	0.2543	0.5131	0.3505	0.3329	0.3233	0.2959	0.1932	0.4871	0.4039	0.3074	0.7927	0.8593	0.8357	0.7966	0.7708	0.8353	0.7995	0.8014	0.8203	0.8157	0.4567	0.453	0.528	0.4412	0.4581	0.533	0.5252
NeuN_hypo	0.6018	0.5631	0.5498	0.6044	0.5878	0.5523	0.6345	0.5509	0.5693	0.5291	0.6094	0.9186	0.9171	0.913	0.9112	0.9175	0.9027	0.9124	0.9208	0.917	0.9106	0.9083	0.3714	0.4683	0.3485	0.4203	0.3522	0.4215	0.3418	0.417	0.6483	0.4452	0.8626	0.8603	0.9247	0.8565	0.8155	0.8554	0.8635	0.8248	0.8731	0.8383	0.607	0.5163	0.6024	0.5329	0.5572	0.5999	0.5614
NeuN_hypo	0.5099	0.437	0.4496	0.4335	0.4475	0.4124	0.4635	0.4597	0.4162	0.4019	0.52	0.6859	0.7077	0.7061	0.7203	0.7212	0.7036	0.7078	0.7261	0.7185	0.7071	0.6984	0.403	0.5838	0.4235	0.4162	0.438	0.4436	0.3492	0.4884	0.5989	0.4322	0.7067	0.7456	0.7295	0.7387	0.7214	0.7095	0.7342	0.7071	0.7492	0.6919	0.4842	0.3402	0.4616	0.462	0.4258	0.4676	0.4602
NeuN_hypo	0.5395	0.5044	0.498	0.4522	0.4623	0.4891	0.6004	0.5393	0.4817	0.504	0.5708	0.9139	0.9204	0.9417	0.9023	0.9166	0.9038	0.9069	0.9138	0.9222	0.9142	0.9171	0.4386	0.5995	0.4384	0.5422	0.4757	0.4837	0.2812	0.5692	0.8215	0.4441	0.9178	0.9501	0.951	0.9348	0.929	0.9505	0.9232	0.9244	0.9484	0.8976	0.5872	0.5372	0.6067	0.5873	0.537	0.5533	0.6072
NeuN_hypo	0.5642	0.5152	0.4951	0.442	0.501	0.4777	0.5399	0.4807	0.4798	0.4099	0.612	0.8382	0.8636	0.8546	0.8327	0.8521	0.8598	0.8603	0.8608	0.8587	0.8509	0.8611	0.3808	0.5415	0.4165	0.4581	0.4295	0.4725	0.2627	0.5055	0.6188	0.4831	0.7862	0.8248	0.768	0.8342	0.7812	0.8119	0.7973	0.763	0.8431	0.7917	0.5581	0.4571	0.5663	0.4827	0.513	0.5508	0.56
NeuN_hypo	0.5108	0.4188	0.471	0.428	0.4078	0.4063	0.5342	0.4121	0.4711	0.3724	0.5742	0.9185	0.9259	0.9281	0.9225	0.8884	0.9281	0.9413	0.9303	0.9293	0.9159	0.9091	0.3781	0.5907	0.4302	0.4632	0.4738	0.4267	0.2966	0.4752	0.6037	0.3738	0.854	0.8959	0.874	0.8897	0.8796	0.8867	0.8865	0.8857	0.8789	0.8644	0.5665	0.4738	0.5783	0.5379	0.5571	0.5561	0.5419
NeuN_hypo	0.3615	0.2967	0.3023	0.2871	0.2779	0.2788	0.3445	0.2917	0.2932	0.2484	0.4076	0.693	0.6917	0.687	0.6618	0.6781	0.682	0.6565	0.6739	0.6879	0.6986	0.698	0.337	0.5683	0.4328	0.439	0.4243	0.4417	0.3075	0.511	0.6379	0.4098	0.852	0.8873	0.8406	0.8673	0.844	0.8756	0.8578	0.8224	0.8139	0.9004	0.3269	0.2689	0.3393	0.2995	0.311	0.3286	0.3248
NeuN_hypo	0.5118	0.3935	0.4539	0.4235	0.4122	0.4229	0.4832	0.4234	0.4317	0.387	0.4818	0.6553	0.6617	0.6515	0.6525	0.6601	0.642	0.6229	0.6678	0.6977	0.6426	0.6646	0.4121	0.5221	0.4162	0.4679	0.4372	0.4677	0.3388	0.4772	0.5285	0.4112	0.6024	0.5992	0.6794	0.5826	0.5668	0.5881	0.5762	0.6082	0.5951	0.5933	0.4163	0.4224	0.4992	0.4316	0.4599	0.4663	0.4786
NeuN_hypo	0.6603	0.5606	0.5787	0.5835	0.5915	0.5436	0.6113	0.5557	0.5518	0.5274	0.6843	0.7746	0.8025	0.7848	0.8266	0.8118	0.8039	0.8128	0.8615	0.8207	0.8251	0.8186	0.5174	0.7014	0.6235	0.5655	0.6661	0.7033	0.5303	0.6858	0.7993	0.6198	0.8265	0.8219	0.8669	0.8119	0.8181	0.8099	0.7957	0.8356	0.8448	0.7703	0.5065	0.4532	0.5544	0.5443	0.5376	0.5295	0.5219
NeuN_hypo	0.574	0.5538	0.627	0.5447	0.5848	0.5021	0.5116	0.5353	0.538	0.4991	0.5481	0.7657	0.7184	0.7768	0.7486	0.8029	0.7423	0.7542	0.7585	0.7812	0.7746	0.7783	0.5701	0.5924	0.5894	0.6199	0.5749	0.5596	0.5722	0.6019	0.5834	0.5888	0.8384	0.8604	0.8513	0.8897	0.8575	0.8807	0.8901	0.8276	0.8979	0.8298	0.4187	0.4088	0.4914	0.5232	0.4802	0.5001	0.5366
NeuN_hypo	0.5475	0.5693	0.5269	0.5368	0.5462	0.4788	0.6092	0.5232	0.5116	0.4178	0.6122	0.9066	0.9234	0.9011	0.8811	0.8951	0.9387	0.8783	0.8974	0.905	0.8768	0.9081	0.5829	0.6439	0.5882	0.5831	0.5925	0.557	0.5068	0.5649	0.7071	0.572	0.942	0.9472	0.9361	0.9354	0.9284	0.9228	0.9387	0.949	0.9403	0.9356	0.6112	0.5362	0.5856	0.5784	0.5545	0.6065	0.6634
NeuN_hypo	0.3953	0.3016	0.4258	0.3985	0.3386	0.3116	0.3456	0.2913	0.4044	0.2824	0.4479	0.8252	0.8661	0.8621	0.8652	0.8461	0.8962	0.8322	0.8266	0.8509	0.8298	0.8407	0.3186	0.4602	0.3354	0.3837	0.3498	0.3254	0.2438	0.431	0.5227	0.3412	0.8214	0.8368	0.8539	0.773	0.7922	0.8534	0.8917	0.7846	0.8346	0.8234	0.4891	0.4654	0.5713	0.509	0.4409	0.5595	0.5172
NeuN_hypo	0.5783	0.4788	0.6011	0.5065	0.5423	0.5453	0.5673	0.5187	0.5507	0.4817	0.5877	0.8035	0.8567	0.8314	0.7821	0.7989	0.8416	0.8324	0.8141	0.8389	0.8018	0.8155	0.5213	0.5815	0.5418	0.5339	0.5411	0.54	0.4969	0.5561	0.6566	0.4615	0.8386	0.8628	0.8641	0.8705	0.8214	0.8686	0.8819	0.8251	0.8735	0.8197	0.4184	0.3797	0.3851	0.3854	0.4065	0.4186	0.4343
NeuN_hypo	0.4504	0.321	0.3777	0.3378	0.2962	0.2598	0.3653	0.261	0.3136	0.2543	0.4206	0.8889	0.9235	0.9053	0.9317	0.9145	0.916	0.8829	0.9252	0.9167	0.897	0.9361	0.2182	0.2696	0.3118	0.2159	0.2148	0.2526	0.1167	0.2083	0.3817	0.2316	0.8373	0.9049	0.8117	0.9105	0.8325	0.8719	0.8781	0.8348	0.8977	0.8947	0.2267	0.2359	0.3846	0.2057	0.2909	0.3001	0.3146
NeuN_hypo	0.1825	0.1157	0.1032	0.1145	0.1472	0.1095	0.1125	0.1117	0.1317	0.0947	0.1105	0.4693	0.4763	0.5108	0.3864	0.4883	0.5004	0.4685	0.4245	0.508	0.4487	0.4462	0.1963	0.2832	0.2179	0.2821	0.2406	0.2421	0.2101	0.2495	0.2996	0.1938	0.6652	0.789	0.7029	0.7503	0.7927	0.7695	0.7916	0.7194	0.7889	0.8398	0.1312	0.1316	0.1632	0.1438	0.143	0.1937	0.1417
NeuN_hypo	0.7036	0.6667	0.6918	0.6486	0.5796	0.5946	0.6945	0.6457	0.6519	0.6399	0.6962	0.9203	0.9344	0.9489	0.9343	0.9322	0.927	0.929	0.9242	0.9377	0.939	0.9367	0.5865	0.7396	0.6251	0.6849	0.6748	0.6841	0.482	0.6998	0.8458	0.6936	0.9192	0.9191	0.9086	0.9245	0.9093	0.9345	0.9196	0.9036	0.9172	0.885	0.584	0.4039	0.571	0.547	0.5103	0.4549	0.5344
NeuN_hypo	0.5187	0.4463	0.4549	0.4192	0.4057	0.3461	0.4385	0.3378	0.403	0.3635	0.4442	0.8357	0.8406	0.8695	0.7968	0.8425	0.825	0.8246	0.8083	0.8574	0.8185	0.863	0.3829	0.488	0.4185	0.4094	0.4067	0.4155	0.3542	0.4123	0.5614	0.4134	0.8351	0.8621	0.8289	0.8607	0.8362	0.874	0.8257	0.8165	0.783	0.8404	0.3675	0.318	0.3871	0.3284	0.3399	0.4013	0.3763
NeuN_hypo	0.7435	0.6677	0.6976	0.7036	0.6253	0.5999	0.7393	0.6118	0.6477	0.5878	0.75	0.9509	0.9617	0.9538	0.955	0.9593	0.9619	0.9536	0.9616	0.9654	0.9734	0.9706	0.7101	0.8502	0.7213	0.792	0.7219	0.7664	0.5985	0.7851	0.832	0.6931	0.9419	0.9715	0.9587	0.958	0.9311	0.9451	0.9637	0.9526	0.9652	0.9095	0.7423	0.7599	0.8512	0.7379	0.7543	0.7141	0.7894
NeuN_hypo	0.537	0.4206	0.4257	0.4063	0.4197	0.3715	0.4809	0.3976	0.4227	0.3616	0.4573	0.8968	0.9148	0.9185	0.9082	0.8999	0.8931	0.9069	0.91	0.9064	0.9049	0.9192	0.4567	0.5265	0.4699	0.5111	0.4922	0.5391	0.451	0.4617	0.5761	0.4852	0.8993	0.9253	0.9358	0.92	0.924	0.9393	0.9398	0.9113	0.9174	0.8837	0.5582	0.5241	0.5749	0.5385	0.5743	0.584	0.5308
NeuN_hypo	0.2227	0.2045	0.1932	0.2088	0.1688	0.1722	0.1939	0.2078	0.1639	0.188	0.2379	0.382	0.3741	0.3853	0.3687	0.3423	0.4079	0.3788	0.3683	0.384	0.3889	0.39	0.4093	0.5156	0.3888	0.424	0.4043	0.4058	0.2059	0.4651	0.5915	0.5036	0.8047	0.834	0.7997	0.7904	0.791	0.7585	0.7652	0.7328	0.7445	0.7985	0.2219	0.1417	0.2239	0.2184	0.1949	0.2564	0.2206
NeuN_hypo	0.4776	0.2286	0.3281	0.238	0.2111	0.2075	0.2199	0.1826	0.2355	0.1972	0.2402	0.8921	0.8806	0.8945	0.8984	0.8719	0.8941	0.8733	0.8935	0.8868	0.918	0.8737	0.1993	0.2877	0.198	0.2363	0.2119	0.1875	0.1876	0.2025	0.1929	0.2172	0.8901	0.9084	0.8534	0.8716	0.894	0.8541	0.8748	0.8486	0.7938	0.8784	0.1761	0.1622	0.1847	0.1923	0.2038	0.2828	0.1992
NeuN_hypo	0.5759	0.4775	0.4302	0.4364	0.4417	0.4641	0.5556	0.5441	0.4011	0.3919	0.5765	0.9035	0.9089	0.916	0.9244	0.8978	0.8867	0.905	0.8972	0.905	0.916	0.9175	0.4751	0.6715	0.5138	0.4744	0.5417	0.4838	0.3703	0.4964	0.668	0.4601	0.9276	0.9279	0.9268	0.9026	0.8932	0.9201	0.9336	0.896	0.9234	0.9199	0.4686	0.3521	0.5227	0.4583	0.4054	0.503	0.5052
NeuN_hypo	0.5618	0.4611	0.4796	0.5118	0.4767	0.4881	0.487	0.4848	0.4559	0.4586	0.4921	0.9003	0.9069	0.9082	0.8909	0.9007	0.9189	0.9063	0.9012	0.9006	0.9021	0.901	0.4644	0.4828	0.4824	0.4673	0.4971	0.4571	0.4745	0.4516	0.4765	0.5399	0.9266	0.9069	0.9031	0.9135	0.9203	0.8883	0.8928	0.8805	0.9078	0.8393	0.5764	0.5518	0.569	0.5559	0.5512	0.5506	0.5719
NeuN_hypo	0.6349	0.5172	0.5273	0.5918	0.585	0.5398	0.5884	0.5352	0.5957	0.5335	0.5825	0.8692	0.8868	0.8888	0.8852	0.8391	0.8852	0.849	0.8586	0.8824	0.8586	0.8823	0.3903	0.5024	0.4112	0.3931	0.5022	0.4557	0.4014	0.5402	0.5897	0.3457	0.9419	0.9544	0.9102	0.9612	0.9385	0.9043	0.9472	0.9195	0.8733	0.9522	0.5961	0.5064	0.543	0.5302	0.5871	0.6426	0.5986
NeuN_hypo	0.6785	0.737	0.7034	0.6858	0.6466	0.6526	0.7299	0.634	0.7087	0.6476	0.7308	0.8983	0.9119	0.935	0.8963	0.9031	0.9291	0.9063	0.8847	0.9321	0.9389	0.9024	0.6204	0.7086	0.59	0.6421	0.624	0.7128	0.5598	0.7208	0.6978	0.6326	0.9287	0.942	0.9118	0.9528	0.9421	0.9404	0.9101	0.9163	0.9289	0.9208	0.7243	0.6667	0.743	0.7201	0.7151	0.7301	0.7062
NeuN_hypo	0.5958	0.5802	0.5584	0.5074	0.4681	0.5496	0.5582	0.4551	0.492	0.4701	0.5952	0.919	0.9307	0.9221	0.9108	0.9206	0.9293	0.9153	0.9207	0.9358	0.9343	0.9159	0.4741	0.7132	0.5313	0.5799	0.4924	0.6029	0.4429	0.6449	0.678	0.4096	0.9087	0.9286	0.9284	0.9297	0.9019	0.9264	0.9208	0.9254	0.8945	0.938	0.603	0.4612	0.5108	0.521	0.5506	0.5099	0.5364
NeuN_hypo	0.3331	0.2711	0.2399	0.258	0.239	0.2319	0.2301	0.2424	0.2693	0.1808	0.2602	0.7076	0.7246	0.688	0.6379	0.6444	0.7374	0.6527	0.6032	0.7317	0.6334	0.7097	0.3516	0.3886	0.3627	0.4097	0.3846	0.3985	0.3752	0.3728	0.3679	0.3208	0.7203	0.7514	0.7019	0.7394	0.7438	0.7147	0.7756	0.6759	0.7597	0.7122	0.3614	0.3144	0.3762	0.3321	0.3662	0.3973	0.367
NeuN_hypo	0.1531	0.1032	0.1386	0.1086	0.1025	0.103	0.1079	0.1018	0.1163	0.0807	0.1078	0.2906	0.3065	0.2759	0.2723	0.2661	0.2902	0.2629	0.2544	0.2803	0.2705	0.2739	0.1914	0.2542	0.197	0.209	0.2097	0.1922	0.2001	0.189	0.2479	0.1931	0.5178	0.4963	0.5063	0.5116	0.4901	0.4537	0.5175	0.4575	0.4984	0.391	0.1309	0.103	0.1292	0.1441	0.1499	0.1565	0.1412
NeuN_hypo	0.3102	0.2096	0.2604	0.2541	0.177	0.2054	0.246	0.2104	0.2617	0.2094	0.1831	0.3977	0.4605	0.476	0.4485	0.404	0.3561	0.425	0.4552	0.4433	0.4753	0.4843	0.2764	0.271	0.2297	0.2529	0.2381	0.2533	0.284	0.2462	0.2926	0.3382	0.4076	0.5025	0.4707	0.4313	0.4843	0.4563	0.4094	0.5258	0.4108	0.529	0.1233	0.1115	0.0993	0.1054	0.1111	0.1165	0.1005
NeuN_hypo	0.5658	0.5037	0.4877	0.4265	0.4795	0.4251	0.4717	0.4568	0.4785	0.3922	0.5158	0.8997	0.914	0.9148	0.8924	0.9273	0.9153	0.8975	0.891	0.918	0.9163	0.9	0.4777	0.58	0.4504	0.5392	0.4955	0.5271	0.4356	0.4679	0.6005	0.4639	0.9221	0.9212	0.9167	0.9403	0.9285	0.9353	0.933	0.9123	0.8924	0.9068	0.4799	0.4226	0.4924	0.4819	0.503	0.4941	0.5136
NeuN_hypo	0.3544	0.4113	0.419	0.3585	0.3099	0.2949	0.4371	0.3608	0.3567	0.299	0.3774	0.9221	0.9219	0.9423	0.9247	0.9174	0.9257	0.9571	0.9287	0.9394	0.9404	0.9177	0.4185	0.3526	0.3781	0.4088	0.3799	0.3853	0.2813	0.3626	0.4078	0.312	0.9257	0.9504	0.8618	0.9412	0.9008	0.936	0.8946	0.9085	0.8969	0.9388	0.3245	0.33	0.3344	0.3645	0.3582	0.4029	0.2574
NeuN_hypo	0.4391	0.3606	0.282	0.345	0.328	0.3056	0.3734	0.3342	0.3414	0.2816	0.4021	0.8066	0.8432	0.8642	0.76	0.8422	0.8317	0.8285	0.8169	0.8258	0.8284	0.8394	0.4098	0.5447	0.4035	0.4559	0.4236	0.4795	0.3604	0.4855	0.6785	0.4599	0.7872	0.9	0.8136	0.8495	0.8682	0.856	0.8628	0.8298	0.8908	0.7956	0.444	0.3955	0.5052	0.3903	0.4383	0.4385	0.4455
NeuN_hypo	0.5327	0.4207	0.5131	0.4704	0.4926	0.5044	0.5285	0.4565	0.4517	0.4305	0.5433	0.8967	0.9178	0.9156	0.9003	0.8863	0.9085	0.9044	0.9166	0.9281	0.9248	0.9153	0.3686	0.669	0.4306	0.6785	0.4784	0.5456	0.2798	0.541	0.6692	0.548	0.8814	0.9095	0.878	0.9084	0.8943	0.9291	0.8987	0.8737	0.9143	0.8791	0.5266	0.4476	0.4244	0.529	0.4913	0.5413	0.5402
NeuN_hypo	0.5034	0.4577	0.4346	0.4104	0.4437	0.4241	0.526	0.4411	0.4014	0.3824	0.5349	0.92	0.9283	0.9491	0.8445	0.9435	0.9463	0.9372	0.9085	0.9489	0.9234	0.9251	0.3317	0.5868	0.3956	0.5477	0.4242	0.4726	0.2652	0.5219	0.6683	0.4838	0.9038	0.9299	0.9013	0.9109	0.9364	0.9227	0.9218	0.9123	0.889	0.9214	0.3309	0.2454	0.3355	0.3251	0.37	0.3967	0.3294
NeuN_hypo	0.2567	0.1939	0.1972	0.2119	0.2174	0.2051	0.2357	0.2223	0.2223	0.182	0.2607	0.4575	0.4865	0.4639	0.4671	0.4611	0.4861	0.4413	0.4616	0.4585	0.4283	0.421	0.4605	0.5679	0.4797	0.4946	0.5006	0.4737	0.434	0.5235	0.5846	0.4904	0.8194	0.8493	0.8188	0.8458	0.8208	0.8311	0.822	0.831	0.8401	0.8222	0.4046	0.3877	0.3978	0.395	0.3899	0.404	0.383
NeuN_hypo	0.3393	0.2491	0.2502	0.2782	0.2538	0.2072	0.2797	0.2064	0.2302	0.1635	0.3088	0.8739	0.903	0.9035	0.838	0.8613	0.8875	0.8697	0.8368	0.893	0.8912	0.8802	0.2185	0.3095	0.1879	0.2372	0.2282	0.2177	0.1252	0.2528	0.3252	0.2623	0.8549	0.9075	0.8565	0.9062	0.9047	0.912	0.8801	0.8718	0.8599	0.9088	0.3999	0.2954	0.4022	0.2903	0.3624	0.4204	0.4015
NeuN_hypo	0.5373	0.4734	0.4734	0.4821	0.4658	0.4629	0.4567	0.4547	0.4713	0.4475	0.515	0.7797	0.7856	0.7614	0.7838	0.7692	0.7753	0.7582	0.7596	0.7796	0.7771	0.7799	0.4111	0.505	0.4343	0.4439	0.4598	0.4524	0.3811	0.4626	0.4404	0.4108	0.7396	0.7532	0.7089	0.7348	0.7519	0.7466	0.7212	0.7068	0.7784	0.739	0.5178	0.4975	0.5454	0.4923	0.5227	0.5375	0.5038
NeuN_hypo	0.55	0.5114	0.4633	0.4676	0.4626	0.4701	0.5717	0.5207	0.515	0.4568	0.6199	0.8686	0.87	0.8388	0.8461	0.859	0.8625	0.8494	0.8437	0.855	0.8645	0.8594	0.4339	0.5565	0.4464	0.535	0.4984	0.4763	0.3629	0.5221	0.6946	0.529	0.8674	0.8991	0.8729	0.8847	0.8451	0.8478	0.8616	0.8566	0.859	0.8165	0.391	0.321	0.399	0.4188	0.4251	0.4123	0.3569
NeuN_hypo	0.6059	0.5911	0.6654	0.5936	0.5752	0.5967	0.6327	0.5976	0.557	0.5713	0.7065	0.9109	0.9127	0.913	0.9009	0.9066	0.9313	0.8948	0.9169	0.9306	0.9172	0.9312	0.508	0.6665	0.5995	0.5705	0.5694	0.5799	0.4635	0.5881	0.717	0.5779	0.8513	0.9128	0.8995	0.9126	0.9014	0.9024	0.8861	0.8587	0.8819	0.8753	0.6639	0.5828	0.6462	0.596	0.5786	0.6649	0.6223
NeuN_hypo	0.5796	0.4841	0.5333	0.475	0.4573	0.5362	0.5952	0.4769	0.4811	0.4007	0.6286	0.8853	0.9093	0.9084	0.9071	0.9169	0.8982	0.9056	0.8916	0.9227	0.9201	0.925	0.4825	0.59	0.5582	0.4531	0.4388	0.5257	0.4588	0.5031	0.6606	0.5531	0.897	0.9327	0.8841	0.9235	0.9204	0.9217	0.906	0.9136	0.9376	0.8529	0.4939	0.4798	0.5396	0.5436	0.5284	0.5591	0.4952
NeuN_hypo	0.4481	0.3661	0.4262	0.4186	0.3817	0.3695	0.4152	0.4012	0.4049	0.3994	0.5162	0.793	0.8007	0.822	0.7885	0.811	0.7882	0.8176	0.7916	0.8247	0.7998	0.8069	0.3754	0.4747	0.3855	0.3706	0.3854	0.4254	0.3068	0.4495	0.5213	0.3183	0.7131	0.6935	0.7011	0.6503	0.6991	0.6839	0.71	0.7019	0.6911	0.6373	0.3647	0.3368	0.379	0.3526	0.3476	0.4033	0.4015
NeuN_hypo	0.584	0.5007	0.5257	0.5252	0.5096	0.459	0.5732	0.5243	0.5212	0.4513	0.5986	0.8624	0.8626	0.8591	0.8605	0.8537	0.8574	0.8498	0.8594	0.8598	0.8671	0.8528	0.543	0.6769	0.5707	0.5572	0.6292	0.5276	0.4276	0.6519	0.7304	0.5605	0.859	0.883	0.8389	0.8866	0.8251	0.9075	0.8481	0.8603	0.8614	0.8368	0.6368	0.66	0.7003	0.6184	0.64	0.6759	0.635
NeuN_hypo	0.5714	0.5063	0.5443	0.5344	0.5293	0.5055	0.5812	0.5637	0.5376	0.5093	0.6786	0.9035	0.9046	0.8937	0.8863	0.8922	0.9031	0.8987	0.871	0.885	0.8819	0.8833	0.5281	0.6925	0.5872	0.6755	0.6125	0.598	0.4684	0.6351	0.8343	0.6663	0.8985	0.9398	0.8848	0.9245	0.9166	0.9083	0.921	0.8669	0.9081	0.9139	0.5886	0.5269	0.6034	0.5796	0.5574	0.5897	0.5374
NeuN_hypo	0.4805	0.4781	0.3914	0.493	0.4138	0.4376	0.4951	0.4737	0.4784	0.4058	0.5067	0.8155	0.8319	0.8694	0.7662	0.8585	0.8186	0.8506	0.8212	0.8535	0.8256	0.8444	0.4709	0.6459	0.4749	0.5405	0.5684	0.5221	0.4298	0.5997	0.696	0.5158	0.8564	0.8855	0.8524	0.8884	0.8773	0.8763	0.878	0.8563	0.8752	0.8843	0.4157	0.3144	0.4339	0.3839	0.4016	0.4214	0.3723
NeuN_hypo	0.5054	0.4528	0.4333	0.4155	0.4414	0.3945	0.499	0.4352	0.4267	0.3537	0.5128	0.752	0.7716	0.7498	0.7612	0.7324	0.7373	0.7772	0.764	0.7606	0.7467	0.7548	0.4389	0.5848	0.4288	0.4304	0.465	0.565	0.3662	0.5131	0.5969	0.4541	0.8297	0.8616	0.8417	0.8416	0.8209	0.8151	0.8241	0.8176	0.8313	0.7957	0.3353	0.2714	0.3267	0.2961	0.3077	0.3164	0.393
NeuN_hypo	0.5249	0.3709	0.4064	0.3729	0.3133	0.347	0.3825	0.3325	0.3835	0.3624	0.4096	0.8106	0.8296	0.8254	0.8161	0.8138	0.8112	0.8317	0.8311	0.8334	0.8475	0.8289	0.2427	0.3294	0.3419	0.3111	0.3273	0.3171	0.2438	0.3669	0.4544	0.2849	0.7562	0.7412	0.7386	0.7444	0.7027	0.7304	0.7273	0.6788	0.7206	0.7349	0.5596	0.4467	0.5578	0.5118	0.4078	0.5287	0.5579
NeuN_hypo	0.3373	0.3858	0.384	0.3007	0.3152	0.3079	0.3615	0.2763	0.3318	0.2691	0.3868	0.796	0.8409	0.8594	0.826	0.8184	0.8137	0.8362	0.8114	0.849	0.8287	0.8249	0.3834	0.5639	0.3998	0.4669	0.3378	0.3503	0.2306	0.4069	0.4906	0.4405	0.8993	0.9065	0.88	0.8903	0.9084	0.9056	0.9009	0.8812	0.8667	0.8182	0.4465	0.3422	0.4277	0.3554	0.3227	0.4433	0.4184
NeuN_hypo	0.4905	0.3956	0.3994	0.336	0.291	0.3138	0.3869	0.3424	0.3641	0.2573	0.3586	0.8835	0.8386	0.8436	0.8292	0.8654	0.8862	0.8382	0.8451	0.8683	0.8377	0.8657	0.3258	0.4947	0.3946	0.3493	0.45	0.3313	0.3452	0.4643	0.4549	0.4596	0.8189	0.8113	0.8222	0.8624	0.836	0.8245	0.8692	0.8299	0.8873	0.8256	0.4128	0.3451	0.3979	0.4493	0.4092	0.3977	0.4576
NeuN_hypo	0.6118	0.6029	0.6172	0.6389	0.5388	0.5532	0.6743	0.5145	0.5866	0.6013	0.5748	0.9207	0.9421	0.9203	0.8831	0.9074	0.9282	0.9087	0.8971	0.934	0.903	0.9192	0.4106	0.4865	0.4541	0.5295	0.4796	0.5295	0.4453	0.5144	0.62	0.5896	0.8806	0.9536	0.9192	0.9159	0.9346	0.9379	0.928	0.896	0.8836	0.9481	0.4449	0.3256	0.391	0.4325	0.4072	0.4297	0.4334
NeuN_hypo	0.4946	0.4396	0.4712	0.4504	0.4789	0.457	0.5054	0.5049	0.5065	0.4266	0.4555	0.9716	0.9584	0.9569	0.9256	0.961	0.9623	0.9686	0.9607	0.9622	0.9581	0.9678	0.3693	0.326	0.3802	0.3551	0.2976	0.3338	0.3336	0.341	0.3289	0.3426	0.8947	0.9251	0.8784	0.8991	0.9008	0.8922	0.8893	0.8357	0.8392	0.8296	0.2308	0.2577	0.2751	0.2341	0.253	0.3142	0.2482
NeuN_hypo	0.5262	0.4746	0.3903	0.3491	0.3862	0.3329	0.5109	0.4243	0.4477	0.3617	0.5572	0.8131	0.844	0.8249	0.7345	0.744	0.849	0.744	0.7398	0.8026	0.7869	0.8284	0.3412	0.544	0.3516	0.4347	0.3878	0.4659	0.1934	0.4805	0.6111	0.4647	0.707	0.7691	0.7196	0.7723	0.7082	0.7149	0.7618	0.6163	0.7854	0.72	0.4347	0.2941	0.3824	0.382	0.3452	0.4118	0.4065
NeuN_hypo	0.1994	0.1578	0.152	0.1634	0.1728	0.1343	0.187	0.1659	0.1756	0.1123	0.2153	0.5641	0.6211	0.628	0.5724	0.6152	0.6548	0.6081	0.5876	0.6176	0.5713	0.5923	0.202	0.3318	0.2522	0.2157	0.247	0.2786	0.2115	0.2371	0.344	0.2612	0.6391	0.7326	0.6808	0.7024	0.6898	0.6947	0.6943	0.6336	0.6903	0.7207	0.1091	0.1095	0.1309	0.1398	0.1015	0.1577	0.1371
NeuN_hypo	0.4284	0.384	0.3971	0.3721	0.3846	0.3929	0.4124	0.3252	0.4036	0.309	0.4585	0.771	0.7977	0.783	0.7822	0.7717	0.7665	0.7712	0.7751	0.7643	0.778	0.7698	0.4207	0.6108	0.4824	0.4639	0.494	0.5002	0.3953	0.5216	0.589	0.3774	0.8614	0.8974	0.8621	0.8647	0.888	0.8622	0.8393	0.8579	0.8922	0.8411	0.295	0.2211	0.3035	0.2737	0.2515	0.3143	0.2177
NeuN_hypo	0.5475	0.4948	0.4979	0.4163	0.4005	0.4239	0.5261	0.4497	0.4911	0.3783	0.5811	0.9529	0.949	0.9549	0.966	0.9519	0.9682	0.9559	0.9556	0.9619	0.9677	0.952	0.4537	0.6104	0.4273	0.4633	0.4957	0.5848	0.3384	0.5492	0.7715	0.3885	0.9263	0.9319	0.9005	0.9139	0.8478	0.9136	0.908	0.9	0.9108	0.8976	0.5373	0.4615	0.5911	0.4623	0.5283	0.6285	0.5863
NeuN_hypo	0.4409	0.4387	0.4687	0.4033	0.3748	0.3725	0.4788	0.3474	0.4106	0.4015	0.5213	0.8114	0.8333	0.8345	0.853	0.8597	0.8392	0.8515	0.843	0.8443	0.843	0.8223	0.4076	0.6376	0.5043	0.5055	0.4654	0.4996	0.331	0.5394	0.6565	0.4332	0.8129	0.8644	0.8195	0.8645	0.8446	0.9047	0.8358	0.8297	0.7953	0.8306	0.5527	0.4786	0.5955	0.4759	0.5152	0.4998	0.5634
NeuN_hypo	0.5008	0.4709	0.4721	0.4293	0.4298	0.4491	0.4912	0.4291	0.4334	0.3118	0.5051	0.7379	0.7574	0.7408	0.7615	0.765	0.759	0.7521	0.7739	0.7552	0.7411	0.7413	0.4499	0.6239	0.4964	0.4922	0.5076	0.4758	0.3425	0.5015	0.6648	0.4638	0.7355	0.7708	0.7711	0.7108	0.7347	0.7273	0.746	0.8224	0.76	0.7548	0.2415	0.2251	0.2919	0.3072	0.279	0.427	0.3995
NeuN_hypo	0.5229	0.4617	0.3741	0.4144	0.4094	0.4067	0.4033	0.388	0.435	0.4138	0.3962	0.8955	0.9256	0.9047	0.8775	0.9059	0.9274	0.9052	0.8987	0.9043	0.9097	0.9221	0.5117	0.4913	0.491	0.4911	0.4734	0.4996	0.4934	0.5026	0.5371	0.5259	0.8903	0.9001	0.8666	0.9239	0.8937	0.9403	0.9205	0.8595	0.901	0.844	0.4034	0.398	0.4509	0.4379	0.4386	0.5042	0.4782
NeuN_hypo	0.6242	0.548	0.5537	0.4961	0.4999	0.4776	0.5319	0.4743	0.4834	0.435	0.583	0.9099	0.9288	0.9255	0.9014	0.9114	0.9206	0.9077	0.9148	0.9356	0.9225	0.9214	0.4138	0.6496	0.6017	0.5294	0.5868	0.5251	0.2756	0.5532	0.6681	0.5452	0.8907	0.9412	0.8815	0.9235	0.9085	0.9217	0.9275	0.867	0.8784	0.9032	0.4437	0.3702	0.5169	0.3707	0.3547	0.4606	0.4584
NeuN_hypo	0.3467	0.3169	0.3274	0.3248	0.3138	0.3124	0.3464	0.3038	0.3182	0.2849	0.3344	0.5199	0.5301	0.5105	0.5189	0.5077	0.51	0.5163	0.521	0.5256	0.5191	0.5149	0.4721	0.5699	0.4902	0.4787	0.4967	0.5547	0.4745	0.5277	0.5858	0.5146	0.819	0.8342	0.7881	0.8676	0.8309	0.8404	0.7837	0.8251	0.7819	0.8516	0.3815	0.3114	0.3556	0.331	0.3486	0.3439	0.3506
NeuN_hypo	0.5398	0.334	0.4197	0.4316	0.4079	0.3515	0.42	0.386	0.3821	0.4078	0.5892	0.9249	0.9389	0.9214	0.9455	0.9151	0.8872	0.9219	0.9314	0.9077	0.9219	0.9307	0.3591	0.6025	0.4792	0.5206	0.4449	0.4911	0.2691	0.5552	0.7865	0.4192	0.9	0.9252	0.894	0.8915	0.9086	0.8869	0.9174	0.8552	0.9094	0.8807	0.6327	0.6584	0.7046	0.6257	0.5994	0.6061	0.7686
NeuN_hypo	0.5886	0.558	0.5945	0.5588	0.5585	0.5463	0.6029	0.5733	0.5442	0.4805	0.6256	0.8988	0.9025	0.9214	0.863	0.9193	0.9113	0.911	0.9002	0.9011	0.9225	0.9023	0.5318	0.6846	0.5609	0.6107	0.6054	0.5709	0.4875	0.6332	0.7043	0.5473	0.8692	0.9073	0.8963	0.9188	0.8923	0.9192	0.9042	0.9195	0.8961	0.8809	0.6248	0.5807	0.6606	0.5471	0.5584	0.5483	0.5749
NeuN_hypo	0.4913	0.3791	0.3996	0.3959	0.408	0.4119	0.4365	0.4439	0.4056	0.3713	0.5227	0.7464	0.8229	0.7993	0.7897	0.7851	0.7964	0.7676	0.7762	0.8242	0.7703	0.7657	0.3338	0.489	0.4085	0.4439	0.3987	0.3876	0.3074	0.431	0.4678	0.3681	0.824	0.851	0.8413	0.8503	0.8391	0.7898	0.8327	0.8295	0.8372	0.838	0.5047	0.4664	0.5136	0.4893	0.4777	0.5241	0.5111
NeuN_hypo	0.5644	0.5897	0.5413	0.6586	0.5569	0.5758	0.6212	0.5456	0.4983	0.5341	0.7618	0.9177	0.9452	0.9494	0.921	0.9286	0.9291	0.9187	0.9186	0.9381	0.945	0.9366	0.5796	0.7006	0.6212	0.6525	0.6005	0.6823	0.487	0.6885	0.8583	0.5346	0.9256	0.9354	0.9287	0.9355	0.9238	0.924	0.937	0.9268	0.927	0.9432	0.4587	0.4101	0.6588	0.4107	0.5046	0.4907	0.6526
NeuN_hypo	0.611	0.5618	0.5903	0.6294	0.59	0.5585	0.6376	0.55	0.5699	0.5828	0.6833	0.8578	0.859	0.8555	0.83	0.821	0.8563	0.8529	0.8393	0.8566	0.8605	0.8648	0.4728	0.6669	0.5474	0.5857	0.568	0.6086	0.4238	0.6399	0.7526	0.5131	0.8308	0.8721	0.8134	0.8714	0.8664	0.8477	0.8492	0.7929	0.835	0.845	0.5813	0.4999	0.6722	0.5674	0.5507	0.5785	0.6388
NeuN_hypo	0.5587	0.4527	0.3689	0.3566	0.2792	0.3796	0.365	0.353	0.4026	0.3526	0.3678	0.9092	0.9134	0.9016	0.922	0.8899	0.8857	0.9186	0.904	0.9116	0.9231	0.9087	0.3385	0.4438	0.3343	0.4031	0.3115	0.415	0.2873	0.4178	0.4746	0.2796	0.8703	0.8717	0.8757	0.8691	0.8579	0.9036	0.8586	0.8509	0.7973	0.883	0.4285	0.3101	0.381	0.3133	0.344	0.4842	0.3446
NeuN_hypo	0.452	0.3935	0.3532	0.3887	0.3578	0.3409	0.4035	0.3958	0.4101	0.3007	0.4177	0.7804	0.82	0.8069	0.7739	0.7903	0.7397	0.7713	0.7826	0.809	0.8308	0.7995	0.21	0.2692	0.2378	0.2442	0.2269	0.2148	0.1902	0.2193	0.2583	0.2335	0.715	0.672	0.6154	0.6592	0.6635	0.6597	0.6811	0.6277	0.6862	0.654	0.3107	0.2129	0.2747	0.2695	0.2806	0.3129	0.3187
NeuN_hypo	0.4956	0.3367	0.4237	0.3289	0.2752	0.3698	0.3923	0.3359	0.4098	0.23	0.3201	0.9385	0.9211	0.9385	0.8946	0.8767	0.9378	0.9216	0.9322	0.9234	0.9382	0.9289	0.3083	0.3773	0.2256	0.2625	0.2891	0.2992	0.2204	0.3182	0.4087	0.2272	0.9148	0.9455	0.9161	0.9473	0.9519	0.9533	0.9473	0.9396	0.9461	0.9511	0.2576	0.1852	0.2571	0.2699	0.2646	0.3709	0.2383
NeuN_hypo	0.6053	0.5017	0.4605	0.5526	0.5004	0.5271	0.5212	0.5503	0.5681	0.4646	0.634	0.9114	0.9165	0.9311	0.916	0.9141	0.9296	0.9264	0.9033	0.9412	0.9076	0.9314	0.5	0.6349	0.549	0.6346	0.6083	0.5589	0.4632	0.606	0.6608	0.5376	0.8625	0.8896	0.861	0.9018	0.9049	0.9179	0.936	0.8124	0.9007	0.8696	0.4743	0.4188	0.5105	0.4965	0.5139	0.5539	0.5289
NeuN_hypo	0.6202	0.5537	0.5229	0.5068	0.5014	0.5057	0.6196	0.5781	0.5452	0.5028	0.5713	0.8712	0.8741	0.8879	0.8286	0.8714	0.8778	0.8852	0.8759	0.8724	0.8582	0.8946	0.514	0.5263	0.5219	0.5375	0.4731	0.5353	0.5067	0.5076	0.5692	0.4613	0.833	0.8713	0.8322	0.8888	0.8959	0.8792	0.8574	0.9054	0.8361	0.8211	0.5425	0.5182	0.5739	0.5484	0.5237	0.5702	0.5487
NeuN_hypo	0.5109	0.4774	0.4194	0.3797	0.422	0.365	0.4871	0.4325	0.412	0.3715	0.4243	0.8227	0.8151	0.829	0.8164	0.8107	0.813	0.799	0.8151	0.8103	0.8024	0.821	0.4463	0.5005	0.4578	0.5009	0.4067	0.4342	0.3118	0.5262	0.5128	0.4747	0.8305	0.8557	0.7995	0.8295	0.8106	0.8577	0.8032	0.8095	0.8893	0.8609	0.6031	0.5331	0.6424	0.6202	0.5612	0.5824	0.6205
NeuN_hypo	0.5353	0.4386	0.5095	0.4512	0.4817	0.4033	0.4968	0.3997	0.4595	0.389	0.4832	0.873	0.9017	0.9201	0.8726	0.9088	0.8952	0.9072	0.8884	0.9194	0.9305	0.9132	0.438	0.5102	0.4175	0.394	0.3979	0.4808	0.3405	0.6001	0.6513	0.588	0.8138	0.9255	0.8697	0.9078	0.9119	0.9279	0.9437	0.9104	0.9057	0.9288	0.4049	0.3392	0.4733	0.3929	0.4021	0.4594	0.4556
NeuN_hypo	0.6187	0.6376	0.608	0.5819	0.5019	0.5271	0.6729	0.5576	0.5131	0.5519	0.6451	0.9316	0.9287	0.9139	0.9112	0.9071	0.9009	0.9201	0.924	0.9098	0.935	0.9165	0.5568	0.6969	0.6673	0.6144	0.5893	0.7294	0.4697	0.6015	0.7599	0.7483	0.9321	0.936	0.9375	0.9106	0.9203	0.9273	0.9085	0.9049	0.9068	0.8454	0.6834	0.685	0.7481	0.7353	0.65	0.649	0.6514
NeuN_hypo	0.6105	0.5885	0.5443	0.5618	0.594	0.5081	0.5942	0.5615	0.5677	0.4741	0.6039	0.9108	0.9299	0.9322	0.8991	0.9019	0.9273	0.9129	0.913	0.919	0.9051	0.9197	0.5892	0.6459	0.6012	0.619	0.6712	0.6463	0.5402	0.6062	0.7287	0.6006	0.9088	0.9366	0.9238	0.9175	0.9093	0.9111	0.9058	0.8889	0.9223	0.8989	0.6195	0.5719	0.6167	0.5823	0.5854	0.57	0.614
NeuN_hypo	0.687	0.508	0.5733	0.5929	0.5621	0.5513	0.6404	0.5921	0.5782	0.4856	0.6765	0.9474	0.9584	0.9571	0.941	0.961	0.9493	0.9525	0.9478	0.9504	0.9519	0.9497	0.5866	0.7072	0.6123	0.6567	0.659	0.6644	0.5211	0.6317	0.7922	0.6129	0.958	0.9586	0.951	0.9654	0.9686	0.9758	0.9787	0.9489	0.9599	0.9518	0.4421	0.4316	0.552	0.4436	0.4857	0.5514	0.4359
NeuN_hypo	0.6119	0.5783	0.5982	0.6085	0.5864	0.5064	0.6205	0.519	0.5715	0.5192	0.6538	0.9291	0.9481	0.9349	0.9464	0.9494	0.9386	0.9469	0.935	0.9457	0.9485	0.94	0.5777	0.727	0.6484	0.6272	0.6115	0.6299	0.4994	0.6098	0.8059	0.5955	0.9412	0.95	0.9346	0.9336	0.932	0.9669	0.9466	0.9176	0.9588	0.915	0.6263	0.4807	0.573	0.5609	0.5317	0.6028	0.5762
NeuN_hypo	0.3981	0.3362	0.3173	0.3489	0.27	0.3129	0.3719	0.3401	0.2864	0.313	0.3226	0.637	0.6293	0.6835	0.4716	0.6303	0.6583	0.665	0.5597	0.651	0.6674	0.6399	0.5031	0.4873	0.4761	0.5105	0.5214	0.4923	0.4578	0.4588	0.4879	0.48	0.6044	0.8457	0.5876	0.8545	0.7874	0.8202	0.7976	0.7303	0.7183	0.8113	0.317	0.2931	0.2995	0.2972	0.2924	0.3013	0.3294
NeuN_hypo	0.4456	0.3398	0.4135	0.2853	0.3129	0.267	0.4081	0.3109	0.3221	0.3139	0.3481	0.7734	0.8015	0.8103	0.764	0.8371	0.8178	0.8293	0.8367	0.8104	0.8441	0.7998	0.3014	0.4451	0.3485	0.3765	0.455	0.4432	0.3723	0.4016	0.6889	0.4897	0.9184	0.9393	0.9031	0.9283	0.9166	0.9412	0.8942	0.918	0.9269	0.922	0.5495	0.4301	0.5306	0.4595	0.4786	0.4665	0.4722
NeuN_hypo	0.3856	0.3543	0.3304	0.3183	0.2878	0.2974	0.2964	0.2905	0.3306	0.2762	0.3209	0.9273	0.962	0.9555	0.939	0.9368	0.9634	0.9457	0.9501	0.9376	0.9321	0.928	0.2871	0.4107	0.2604	0.2935	0.2854	0.2897	0.2691	0.2919	0.376	0.3379	0.9385	0.9462	0.9274	0.915	0.9329	0.9373	0.9488	0.8319	0.9695	0.8973	0.1646	0.1709	0.1678	0.1921	0.1649	0.2729	0.211
NeuN_hypo	0.5065	0.3144	0.4041	0.3779	0.3548	0.3462	0.3898	0.4082	0.3555	0.3425	0.4151	0.9409	0.9489	0.946	0.9316	0.8979	0.9261	0.951	0.9166	0.967	0.9421	0.9515	0.2891	0.3835	0.3379	0.2758	0.2978	0.2735	0.274	0.2963	0.4546	0.3523	0.9064	0.9382	0.9037	0.9476	0.9254	0.9409	0.926	0.873	0.9333	0.9205	0.3596	0.3547	0.382	0.3348	0.3561	0.4037	0.3651
NeuN_hypo	0.7461	0.7049	0.6809	0.7047	0.7017	0.6778	0.7443	0.6968	0.701	0.6664	0.7767	0.9566	0.9456	0.9626	0.9421	0.9637	0.9671	0.9589	0.9554	0.9621	0.9603	0.9559	0.5232	0.7389	0.5817	0.639	0.6247	0.6565	0.4674	0.6169	0.7882	0.6369	0.9369	0.9508	0.9508	0.9496	0.9237	0.9561	0.9457	0.9285	0.9452	0.9187	0.6443	0.5667	0.6673	0.5551	0.5645	0.6327	0.6323
NeuN_hypo	0.6591	0.5905	0.622	0.6883	0.6282	0.6046	0.6159	0.6451	0.6139	0.5611	0.6569	0.896	0.9093	0.9022	0.8383	0.8815	0.9276	0.8978	0.882	0.9079	0.9002	0.8882	0.6439	0.6896	0.6385	0.6957	0.673	0.6643	0.5948	0.6108	0.7115	0.7198	0.8575	0.8556	0.8502	0.8297	0.8439	0.8191	0.8666	0.8933	0.8783	0.8343	0.62	0.5454	0.5884	0.5839	0.6215	0.6127	0.619
NeuN_hypo	0.3766	0.22	0.2407	0.3171	0.281	0.2833	0.3492	0.3475	0.2866	0.2391	0.3759	0.8489	0.8603	0.8628	0.8212	0.8546	0.865	0.8417	0.8315	0.8344	0.8275	0.8631	0.3479	0.3512	0.3165	0.2416	0.2828	0.3776	0.3395	0.3659	0.4122	0.4515	0.823	0.8971	0.8503	0.8947	0.91	0.8766	0.8569	0.815	0.8813	0.803	0.2002	0.1909	0.2052	0.1722	0.2141	0.1947	0.1815
NeuN_hypo	0.6327	0.5196	0.4846	0.5401	0.5658	0.5196	0.6025	0.5204	0.4966	0.4819	0.6096	0.9165	0.9147	0.9315	0.887	0.9142	0.9081	0.8961	0.9084	0.9124	0.9077	0.9075	0.5157	0.6315	0.5138	0.6419	0.5392	0.5739	0.461	0.6164	0.6808	0.5587	0.8665	0.8908	0.8833	0.8848	0.8523	0.8843	0.9051	0.8543	0.8776	0.8387	0.5374	0.5042	0.5367	0.5397	0.5255	0.5862	0.554
NeuN_hypo	0.6658	0.6868	0.6859	0.6604	0.622	0.6305	0.6775	0.6545	0.6427	0.6021	0.7261	0.902	0.9169	0.9361	0.9231	0.9111	0.9206	0.9333	0.9204	0.9296	0.9273	0.9324	0.5755	0.7488	0.6172	0.761	0.6564	0.6436	0.4921	0.6846	0.8322	0.6512	0.9356	0.9373	0.9279	0.9339	0.9369	0.9268	0.94	0.9183	0.9117	0.9391	0.5711	0.5277	0.6028	0.5775	0.5758	0.5961	0.5654
NeuN_hypo	0.583	0.5899	0.5638	0.5908	0.5587	0.5938	0.6189	0.533	0.5974	0.5917	0.6382	0.9327	0.9208	0.9287	0.9342	0.922	0.9328	0.9048	0.9358	0.9268	0.9368	0.922	0.549	0.6305	0.5592	0.5892	0.5507	0.6469	0.5556	0.5774	0.7205	0.6117	0.893	0.8838	0.8902	0.8846	0.8964	0.9197	0.8861	0.8635	0.8737	0.8816	0.5535	0.5321	0.5854	0.5979	0.5618	0.5594	0.592
NeuN_hypo	0.5561	0.4236	0.4434	0.4297	0.4261	0.4161	0.5152	0.4695	0.455	0.4457	0.4952	0.8328	0.8487	0.8194	0.8088	0.8108	0.8455	0.8117	0.8114	0.8191	0.8157	0.8421	0.6007	0.6056	0.4577	0.67	0.5378	0.5664	0.5461	0.5643	0.6913	0.5286	0.8607	0.8784	0.8757	0.8517	0.8384	0.8136	0.8396	0.812	0.87	0.8529	0.5316	0.4907	0.4903	0.548	0.4795	0.5427	0.5266
NeuN_hypo	0.6328	0.6233	0.609	0.5651	0.5818	0.5703	0.6506	0.5432	0.6135	0.5754	0.6884	0.8532	0.8666	0.8617	0.8314	0.8443	0.8703	0.8335	0.8519	0.8574	0.8402	0.8513	0.6058	0.7297	0.6113	0.6532	0.6253	0.673	0.5565	0.6784	0.7537	0.6592	0.8689	0.8817	0.8661	0.8577	0.869	0.8533	0.8528	0.8356	0.8712	0.8727	0.726	0.6354	0.714	0.6622	0.6989	0.6914	0.7033
NeuN_hypo	0.6588	0.6341	0.4572	0.4337	0.4009	0.4671	0.555	0.5347	0.4999	0.4456	0.6051	0.91	0.9265	0.9365	0.9109	0.9336	0.9376	0.9499	0.9461	0.9511	0.9359	0.9461	0.5882	0.7196	0.5705	0.5767	0.6006	0.6001	0.5269	0.6457	0.7238	0.5618	0.9382	0.9556	0.9252	0.9534	0.9482	0.9554	0.9547	0.8999	0.9663	0.9565	0.394	0.4192	0.4691	0.4302	0.4125	0.4802	0.3919
NeuN_hypo	0.4335	0.2657	0.3317	0.3084	0.3063	0.2667	0.2793	0.2451	0.3617	0.2475	0.2733	0.8808	0.8934	0.8755	0.8882	0.8733	0.8742	0.9091	0.8843	0.8607	0.8996	0.8862	0.2219	0.2163	0.2249	0.2488	0.1952	0.1915	0.2753	0.1875	0.2495	0.2273	0.9276	0.9193	0.8946	0.9005	0.8777	0.8674	0.8962	0.8983	0.9183	0.9017	0.3787	0.4541	0.4193	0.4633	0.3624	0.4965	0.4482
NeuN_hypo	0.4895	0.3565	0.5555	0.4187	0.4601	0.3759	0.434	0.415	0.4144	0.3142	0.455	0.9562	0.9406	0.9558	0.9435	0.9648	0.9295	0.9573	0.9646	0.9707	0.9585	0.9515	0.2453	0.4213	0.2665	0.3123	0.3318	0.2375	0.2788	0.3219	0.4179	0.3632	0.9278	0.962	0.9394	0.9442	0.8971	0.9673	0.9339	0.9729	0.9136	0.9581	0.5619	0.493	0.6603	0.5562	0.6163	0.5643	0.7086
NeuN_hypo	0.6031	0.5064	0.5419	0.5014	0.5393	0.4625	0.5774	0.4582	0.4809	0.4755	0.5734	0.8882	0.8571	0.8871	0.8711	0.8707	0.8704	0.876	0.8631	0.8804	0.8817	0.8851	0.3749	0.5724	0.4362	0.4497	0.4304	0.454	0.311	0.476	0.5746	0.4335	0.8283	0.8798	0.8375	0.8443	0.8712	0.8572	0.8704	0.8397	0.8472	0.797	0.4842	0.4076	0.5051	0.4088	0.4534	0.456	0.493
NeuN_hypo	0.564	0.4894	0.525	0.5422	0.4767	0.4513	0.5919	0.4901	0.5306	0.5057	0.5936	0.8366	0.8607	0.8562	0.7891	0.8357	0.8469	0.8426	0.8414	0.8218	0.8275	0.8658	0.5153	0.6318	0.5354	0.568	0.5631	0.5587	0.4143	0.5582	0.6856	0.5079	0.8247	0.835	0.8098	0.8102	0.7983	0.8138	0.7867	0.7756	0.793	0.773	0.6445	0.5947	0.6587	0.6108	0.6093	0.6484	0.6102
NeuN_hypo	0.6201	0.5772	0.6253	0.4919	0.4555	0.5114	0.5288	0.471	0.6252	0.4552	0.5989	0.8905	0.9059	0.893	0.8884	0.8812	0.9141	0.8988	0.8872	0.8987	0.8916	0.8939	0.5406	0.6929	0.5787	0.6026	0.6565	0.6654	0.4402	0.6039	0.6704	0.5675	0.8926	0.8965	0.9171	0.9115	0.9139	0.8849	0.8981	0.8491	0.8938	0.8758	0.6231	0.4491	0.6732	0.5075	0.5791	0.5384	0.5798
NeuN_hypo	0.4756	0.4025	0.3731	0.3866	0.3857	0.381	0.4915	0.4247	0.4076	0.366	0.4814	0.6935	0.7156	0.6866	0.7175	0.6806	0.6829	0.6851	0.6766	0.6936	0.6678	0.6979	0.3667	0.4995	0.4177	0.4298	0.4294	0.4344	0.3498	0.445	0.5525	0.4587	0.6923	0.6945	0.6994	0.6682	0.6985	0.6757	0.694	0.7011	0.6856	0.6664	0.5566	0.4965	0.564	0.5472	0.5444	0.5838	0.5137
NeuN_hypo	0.5327	0.5017	0.5127	0.5159	0.5385	0.5117	0.5221	0.5086	0.5068	0.4812	0.588	0.8292	0.8309	0.8591	0.8052	0.819	0.8663	0.8366	0.8214	0.8553	0.8171	0.8294	0.4329	0.5937	0.5029	0.5246	0.5179	0.5204	0.4201	0.5001	0.5839	0.4439	0.8391	0.8992	0.8736	0.8757	0.8865	0.881	0.9003	0.8429	0.8586	0.9034	0.4003	0.4088	0.4154	0.4015	0.4073	0.4571	0.4366
NeuN_hypo	0.5454	0.4173	0.379	0.3563	0.3524	0.4266	0.4832	0.4128	0.3767	0.2959	0.5135	0.9171	0.9218	0.9177	0.9114	0.9023	0.9224	0.924	0.8929	0.9156	0.9284	0.9159	0.2746	0.3906	0.262	0.2939	0.2842	0.3304	0.1472	0.321	0.5031	0.3779	0.8872	0.9184	0.9196	0.9114	0.9142	0.9214	0.8752	0.8383	0.8749	0.8561	0.5026	0.4252	0.5586	0.4931	0.4642	0.5069	0.5532
NeuN_hypo	0.3393	0.2803	0.263	0.2384	0.2602	0.2736	0.2842	0.2323	0.2598	0.2229	0.2831	0.7396	0.7513	0.7551	0.7183	0.7379	0.762	0.7222	0.7237	0.7512	0.7363	0.7493	0.3511	0.4633	0.3762	0.3944	0.383	0.4018	0.3756	0.4003	0.4419	0.3484	0.7344	0.8167	0.731	0.7838	0.745	0.7946	0.7588	0.7287	0.7857	0.7584	0.4076	0.4177	0.4326	0.4181	0.4478	0.4435	0.4236
NeuN_hypo	0.3455	0.196	0.1904	0.2064	0.2509	0.191	0.228	0.1779	0.1882	0.1381	0.2405	0.755	0.7992	0.769	0.6133	0.7162	0.7589	0.7648	0.6447	0.717	0.7207	0.7064	0.1823	0.2873	0.2347	0.2905	0.2174	0.3204	0.1267	0.2856	0.3956	0.2006	0.5862	0.6748	0.6065	0.6491	0.7202	0.6971	0.632	0.5806	0.6288	0.6335	0.198	0.1934	0.2135	0.1988	0.2777	0.2856	0.2139
NeuN_hypo	0.5103	0.389	0.4234	0.4194	0.4528	0.3609	0.4029	0.3675	0.4628	0.3734	0.4265	0.8926	0.9154	0.9003	0.9021	0.8923	0.8882	0.9301	0.9178	0.9102	0.9191	0.8926	0.4654	0.5245	0.4778	0.4979	0.4761	0.4794	0.4485	0.5342	0.5335	0.4585	0.8891	0.8994	0.8754	0.906	0.8856	0.8892	0.8664	0.9076	0.8965	0.8891	0.4269	0.414	0.4478	0.4114	0.4125	0.4619	0.425
NeuN_hypo	0.3471	0.1842	0.2853	0.2226	0.1975	0.2066	0.3102	0.2409	0.2514	0.2087	0.3337	0.7032	0.739	0.7544	0.6109	0.6649	0.7861	0.635	0.6085	0.7143	0.6629	0.7107	0.1576	0.3097	0.2282	0.2049	0.2634	0.2326	0.0984	0.2797	0.388	0.2621	0.702	0.7572	0.7374	0.7229	0.7087	0.6174	0.7495	0.6117	0.7945	0.6432	0.3299	0.1914	0.3156	0.2356	0.2428	0.3572	0.3446
NeuN_hypo	0.5303	0.559	0.532	0.5336	0.5049	0.5057	0.558	0.5321	0.5031	0.488	0.5535	0.8338	0.8368	0.8143	0.7782	0.783	0.8238	0.8013	0.7704	0.8058	0.8217	0.7829	0.4114	0.4067	0.3826	0.4059	0.4311	0.3854	0.3807	0.4069	0.472	0.4991	0.6792	0.7583	0.6947	0.7524	0.7781	0.7788	0.7755	0.7124	0.6937	0.7616	0.3658	0.2471	0.2842	0.2408	0.2936	0.2678	0.3423
NeuN_hypo	0.4572	0.4761	0.4164	0.4195	0.4174	0.3694	0.4576	0.3992	0.4253	0.4058	0.5152	0.8985	0.9392	0.9313	0.9389	0.9137	0.9216	0.9285	0.9123	0.94	0.9224	0.9299	0.4024	0.4413	0.405	0.3999	0.3595	0.4345	0.2947	0.4556	0.5048	0.3964	0.9375	0.9515	0.9464	0.91	0.9397	0.9551	0.9275	0.9816	0.8999	0.9108	0.2585	0.3478	0.4129	0.3551	0.3723	0.3931	0.4398
NeuN_hypo	0.4897	0.5087	0.5089	0.5012	0.5266	0.4997	0.5478	0.5024	0.5149	0.5095	0.5627	0.8521	0.8709	0.8763	0.8368	0.8593	0.8573	0.8758	0.8647	0.8558	0.8672	0.8596	0.4979	0.6123	0.4965	0.5681	0.5101	0.5523	0.4328	0.5523	0.6615	0.5759	0.816	0.8677	0.8555	0.8668	0.8846	0.8939	0.8785	0.8102	0.8793	0.8566	0.5249	0.4717	0.4915	0.4846	0.5132	0.5057	0.5149
NeuN_hypo	0.583	0.4916	0.4573	0.4536	0.499	0.4573	0.5015	0.4765	0.4636	0.4283	0.4809	0.9153	0.9206	0.9203	0.9388	0.9147	0.8984	0.9215	0.9259	0.9376	0.9218	0.9214	0.476	0.5154	0.4465	0.4433	0.4499	0.4971	0.4746	0.5613	0.5031	0.4161	0.9166	0.9137	0.8459	0.8702	0.8986	0.9348	0.9042	0.9257	0.9241	0.9306	0.4227	0.4529	0.463	0.45	0.4575	0.4412	0.4707
NeuN_hypo	0.4687	0.4529	0.4494	0.4433	0.4085	0.4317	0.4824	0.4295	0.4294	0.3849	0.5278	0.7733	0.7801	0.8046	0.7721	0.7622	0.7902	0.7871	0.7673	0.782	0.7822	0.7816	0.4904	0.652	0.5253	0.519	0.5392	0.5646	0.3947	0.5551	0.6815	0.636	0.8388	0.8521	0.8279	0.8452	0.8541	0.8517	0.8353	0.8274	0.8066	0.7845	0.4481	0.3802	0.4719	0.4309	0.4047	0.4171	0.4064
NeuN_hypo	0.4494	0.4471	0.341	0.4389	0.4181	0.3434	0.5009	0.4301	0.4027	0.4111	0.4517	0.9319	0.9627	0.9498	0.9125	0.9371	0.9475	0.9281	0.9177	0.9431	0.9379	0.9422	0.4417	0.5017	0.4527	0.4588	0.5347	0.5035	0.4477	0.5676	0.5283	0.5793	0.9301	0.9478	0.9286	0.949	0.9195	0.9516	0.9451	0.9155	0.9089	0.946	0.3931	0.4082	0.407	0.4284	0.4222	0.4714	0.4264
NeuN_hypo	0.5241	0.3978	0.4459	0.4184	0.4573	0.3547	0.4691	0.4618	0.4338	0.3667	0.5021	0.9054	0.9218	0.9299	0.8334	0.881	0.9457	0.8938	0.8538	0.9068	0.8825	0.9116	0.4083	0.5109	0.4056	0.443	0.4662	0.4799	0.4228	0.4425	0.5699	0.4804	0.8829	0.9624	0.8775	0.9499	0.9262	0.9347	0.9599	0.8706	0.9249	0.9309	0.4981	0.4549	0.4897	0.4843	0.4695	0.5091	0.4912
NeuN_hypo	0.6563	0.5105	0.4552	0.5084	0.5639	0.5014	0.5536	0.5	0.5292	0.4321	0.6221	0.8721	0.8909	0.9035	0.8994	0.9022	0.8957	0.8722	0.8754	0.9053	0.8666	0.8969	0.4866	0.6161	0.5058	0.4839	0.5332	0.5659	0.3789	0.5774	0.6839	0.5889	0.8555	0.8872	0.8806	0.885	0.8555	0.8753	0.8899	0.8605	0.8778	0.8769	0.6682	0.6115	0.6534	0.5902	0.6005	0.6553	0.5975
NeuN_hypo	0.4869	0.3891	0.426	0.3914	0.3893	0.4173	0.537	0.4068	0.4169	0.4157	0.5551	0.9205	0.9383	0.9391	0.9416	0.9292	0.9241	0.9301	0.9391	0.9506	0.9283	0.9269	0.4867	0.6978	0.4922	0.5068	0.5417	0.5861	0.4058	0.5843	0.6657	0.612	0.9497	0.9648	0.9469	0.9491	0.9371	0.9782	0.9712	0.9464	0.9414	0.9438	0.6026	0.5801	0.7395	0.5677	0.5977	0.662	0.6708
NeuN_hypo	0.6322	0.5921	0.6424	0.6137	0.5832	0.5339	0.6605	0.572	0.6036	0.5253	0.6924	0.9134	0.9481	0.9326	0.9231	0.9169	0.9397	0.9224	0.9303	0.9459	0.933	0.9216	0.5694	0.7391	0.6069	0.5819	0.6028	0.6721	0.4885	0.6704	0.7906	0.6559	0.914	0.9236	0.9212	0.9058	0.8911	0.9259	0.9162	0.846	0.8954	0.9019	0.6374	0.5319	0.6323	0.5183	0.5916	0.5901	0.61
NeuN_hypo	0.2981	0.2109	0.1903	0.2078	0.1835	0.1436	0.1843	0.1475	0.2002	0.1157	0.1707	0.663	0.7178	0.6882	0.7502	0.725	0.6718	0.76	0.7871	0.7729	0.736	0.7299	0.1824	0.2277	0.1492	0.1765	0.1404	0.144	0.1685	0.1351	0.1572	0.1485	0.6121	0.63	0.705	0.5929	0.5623	0.5919	0.5636	0.6723	0.6909	0.5745	0.1173	0.0964	0.1225	0.1259	0.1372	0.1767	0.1233
NeuN_hypo	0.5248	0.4185	0.4803	0.4851	0.4585	0.4349	0.5497	0.4421	0.5261	0.367	0.4668	0.948	0.9628	0.9565	0.9515	0.953	0.9585	0.9737	0.9667	0.9724	0.9496	0.9742	0.3982	0.6242	0.349	0.3595	0.3888	0.4672	0.3186	0.5037	0.6046	0.432	0.9508	0.9562	0.9116	0.9351	0.93	0.968	0.9481	0.9462	0.9532	0.8998	0.6182	0.5132	0.5725	0.525	0.5667	0.5657	0.5984
NeuN_hypo	0.4871	0.4319	0.3865	0.3695	0.3888	0.3661	0.4127	0.3768	0.3892	0.3208	0.4719	0.7983	0.8008	0.8188	0.7341	0.785	0.805	0.7934	0.728	0.8238	0.8015	0.8167	0.3605	0.5214	0.4245	0.4846	0.4331	0.4688	0.3102	0.4481	0.5341	0.4033	0.7825	0.8479	0.7653	0.8237	0.8201	0.8248	0.8235	0.7803	0.8109	0.828	0.4597	0.4239	0.4961	0.4158	0.41	0.4301	0.4608
NeuN_hypo	0.6403	0.5539	0.5702	0.6216	0.539	0.5467	0.5728	0.5326	0.5649	0.4883	0.7066	0.9391	0.9269	0.9439	0.9367	0.9148	0.9461	0.9322	0.924	0.9558	0.9346	0.9395	0.5968	0.7473	0.6235	0.6128	0.6392	0.6682	0.5435	0.6886	0.8154	0.6869	0.9038	0.9524	0.9153	0.9568	0.9406	0.9566	0.9509	0.9218	0.9392	0.9488	0.7108	0.5595	0.7083	0.6053	0.6511	0.6404	0.6101
NeuN_hypo	0.5797	0.5503	0.5297	0.5188	0.5362	0.5	0.555	0.544	0.534	0.4937	0.5684	0.7441	0.8271	0.7286	0.7132	0.707	0.7918	0.6966	0.6926	0.734	0.6934	0.753	0.5991	0.6693	0.6052	0.6022	0.6521	0.5365	0.5732	0.6017	0.5983	0.6009	0.8382	0.868	0.8221	0.8396	0.8092	0.8036	0.8428	0.7379	0.7933	0.8387	0.5144	0.4385	0.5268	0.4971	0.5103	0.4992	0.565
NeuN_hypo	0.6575	0.5229	0.5448	0.5869	0.5242	0.5488	0.606	0.6115	0.5511	0.4859	0.6845	0.9115	0.9207	0.9131	0.9101	0.91	0.9219	0.9057	0.9238	0.9279	0.9245	0.9105	0.5367	0.7483	0.5768	0.6322	0.6035	0.654	0.4425	0.6834	0.6872	0.5598	0.9046	0.92	0.9017	0.9128	0.9215	0.9067	0.9128	0.9113	0.904	0.896	0.6731	0.575	0.7049	0.5911	0.5837	0.6269	0.6568
NeuN_hypo	0.574	0.454	0.494	0.5011	0.4399	0.4137	0.5142	0.4039	0.4732	0.4383	0.5558	0.9202	0.9386	0.9314	0.9426	0.9138	0.9373	0.9378	0.9178	0.9455	0.9222	0.9398	0.4995	0.7098	0.5177	0.5799	0.5254	0.623	0.4334	0.6065	0.8253	0.548	0.9019	0.9201	0.9546	0.9377	0.9211	0.9388	0.953	0.9076	0.9451	0.9093	0.6115	0.469	0.5613	0.4687	0.5595	0.5487	0.528
NeuN_hypo	0.5338	0.4749	0.4828	0.4513	0.4901	0.4106	0.5196	0.4738	0.4563	0.4196	0.5493	0.8758	0.8805	0.9099	0.8447	0.8894	0.8947	0.8982	0.8673	0.8925	0.8736	0.8913	0.496	0.5925	0.5366	0.5157	0.5356	0.5338	0.4409	0.5541	0.6209	0.5787	0.88	0.9402	0.9016	0.9315	0.9142	0.9238	0.9018	0.8962	0.9135	0.887	0.6271	0.6216	0.6821	0.6482	0.6693	0.6303	0.6451
NeuN_hypo	0.6051	0.4683	0.5043	0.4877	0.5331	0.5197	0.6254	0.5029	0.4956	0.5169	0.6461	0.9213	0.929	0.9396	0.9156	0.9243	0.9471	0.9306	0.9372	0.9346	0.941	0.9451	0.4759	0.7214	0.5263	0.5651	0.5761	0.6657	0.34	0.6145	0.7562	0.6455	0.8832	0.9051	0.8866	0.8938	0.872	0.9189	0.8933	0.851	0.9273	0.8729	0.5264	0.4711	0.515	0.5213	0.4808	0.5494	0.5031
NeuN_hypo	0.3132	0.235	0.2784	0.2939	0.2663	0.2492	0.289	0.2733	0.2682	0.2525	0.3166	0.5802	0.5635	0.5767	0.5367	0.5554	0.5657	0.5631	0.5213	0.5827	0.5453	0.5462	0.3608	0.4817	0.4005	0.3442	0.4011	0.4138	0.3245	0.454	0.4589	0.399	0.7021	0.7494	0.6952	0.7037	0.7616	0.7148	0.7186	0.6921	0.7241	0.6571	0.3632	0.3144	0.3617	0.324	0.3407	0.3062	0.3572
NeuN_hypo	0.6831	0.6608	0.6675	0.6297	0.6292	0.6118	0.7139	0.6191	0.6244	0.6055	0.747	0.8393	0.8494	0.8283	0.8644	0.8347	0.8188	0.8466	0.8534	0.8333	0.8446	0.8492	0.5663	0.7694	0.6029	0.629	0.6184	0.6353	0.4722	0.6911	0.8031	0.5967	0.8522	0.8415	0.8442	0.8343	0.7975	0.8005	0.7947	0.7792	0.8046	0.7964	0.7306	0.6366	0.7057	0.6293	0.6325	0.6922	0.7104
NeuN_hypo	0.4565	0.3801	0.4343	0.3546	0.3608	0.3645	0.3118	0.3138	0.3393	0.3221	0.3865	0.9255	0.922	0.9359	0.9339	0.9161	0.9407	0.9266	0.941	0.9329	0.9419	0.9187	0.3062	0.3899	0.2512	0.3518	0.3397	0.338	0.207	0.2684	0.4604	0.3451	0.8956	0.9001	0.9035	0.8996	0.8846	0.9338	0.8893	0.8948	0.8592	0.9304	0.6589	0.6328	0.6515	0.6363	0.6556	0.6789	0.6151
NeuN_hypo	0.5822	0.4953	0.5185	0.4989	0.4893	0.4839	0.4533	0.5119	0.4796	0.4524	0.4794	0.6526	0.6612	0.6434	0.6199	0.6571	0.6918	0.6541	0.6653	0.6558	0.6452	0.6764	0.5565	0.6218	0.5385	0.6034	0.5896	0.6093	0.5568	0.5709	0.6095	0.4948	0.9263	0.9452	0.9265	0.9357	0.9166	0.921	0.9229	0.9289	0.9276	0.9302	0.4851	0.4622	0.5471	0.468	0.5008	0.4761	0.5263
NeuN_hypo	0.6171	0.5818	0.5991	0.593	0.519	0.541	0.662	0.5747	0.6155	0.5527	0.6982	0.8533	0.8633	0.8669	0.8935	0.8356	0.8772	0.8725	0.8736	0.8808	0.886	0.8698	0.6255	0.7719	0.6504	0.7146	0.6915	0.7301	0.5552	0.6901	0.8065	0.6222	0.9068	0.9208	0.8997	0.9119	0.8883	0.8912	0.9106	0.9256	0.8891	0.9283	0.6814	0.5902	0.6363	0.5248	0.6011	0.5586	0.654
NeuN_hypo	0.6726	0.6249	0.6543	0.5682	0.5769	0.6324	0.6156	0.6586	0.5641	0.6053	0.6752	0.8854	0.9014	0.8957	0.8729	0.8792	0.8841	0.8848	0.8802	0.8942	0.8941	0.8877	0.4556	0.6146	0.5368	0.6277	0.5335	0.559	0.3934	0.609	0.6766	0.4747	0.8183	0.8517	0.8136	0.8438	0.8012	0.838	0.8153	0.7862	0.7977	0.8595	0.5703	0.4552	0.524	0.5449	0.5256	0.5686	0.5455
NeuN_hypo	0.6235	0.6323	0.5957	0.5896	0.6059	0.5591	0.6591	0.6429	0.6593	0.6067	0.6364	0.9071	0.9229	0.9195	0.8701	0.9246	0.9008	0.9214	0.9061	0.9284	0.9223	0.9125	0.6355	0.6579	0.5877	0.6261	0.6509	0.6328	0.5981	0.642	0.6957	0.6242	0.9328	0.9442	0.8998	0.9296	0.9376	0.9359	0.9434	0.9205	0.9064	0.9489	0.5531	0.5294	0.5634	0.5541	0.5239	0.6162	0.5914
NeuN_hypo	0.6198	0.6646	0.6982	0.5472	0.505	0.5877	0.611	0.5316	0.6593	0.6613	0.7145	0.9451	0.9585	0.9646	0.95	0.9584	0.9583	0.9446	0.9589	0.9599	0.9576	0.9632	0.6277	0.7419	0.6508	0.5509	0.6154	0.7218	0.5403	0.6108	0.7755	0.6765	0.9586	0.957	0.9635	0.9443	0.9215	0.9601	0.9353	0.9201	0.9529	0.9627	0.6557	0.4845	0.5858	0.4918	0.4877	0.5533	0.6427
NeuN_hypo	0.6091	0.5796	0.5836	0.5487	0.5875	0.5618	0.6397	0.5673	0.5918	0.5479	0.6239	0.8336	0.8669	0.8321	0.8589	0.8405	0.8592	0.8609	0.8903	0.8452	0.8723	0.8477	0.5003	0.6306	0.5253	0.5843	0.5319	0.5387	0.4662	0.5987	0.5994	0.5503	0.8884	0.8849	0.8723	0.8889	0.8753	0.8614	0.8817	0.8676	0.8677	0.8841	0.6773	0.5917	0.6469	0.627	0.6353	0.6599	0.6601
NeuN_hypo	0.6566	0.62	0.5155	0.5712	0.5715	0.6294	0.63	0.5909	0.5677	0.5523	0.6296	0.9128	0.9214	0.9274	0.9157	0.917	0.9179	0.8973	0.9072	0.9125	0.91	0.9044	0.2908	0.4849	0.4083	0.4179	0.3393	0.4398	0.3097	0.3565	0.4658	0.3714	0.9079	0.9335	0.8551	0.9159	0.8833	0.898	0.8875	0.8945	0.8386	0.8782	0.7099	0.68	0.6664	0.6707	0.6845	0.7179	0.7354
NeuN_hypo	0.3619	0.2111	0.2129	0.187	0.1967	0.1335	0.2046	0.1392	0.2109	0.0729	0.2556	0.6957	0.6763	0.6277	0.5996	0.6829	0.6736	0.6558	0.65	0.6345	0.6571	0.6017	0.2077	0.3357	0.2048	0.2715	0.2324	0.2322	0.2234	0.2147	0.275	0.2594	0.6931	0.6492	0.6594	0.6738	0.6749	0.6639	0.5955	0.6819	0.647	0.5429	0.1629	0.1139	0.128	0.1913	0.1448	0.1498	0.2072
NeuN_hypo	0.6312	0.5544	0.5959	0.5837	0.5498	0.5299	0.5815	0.5531	0.5586	0.4836	0.6292	0.8437	0.8403	0.8504	0.8257	0.8467	0.8484	0.842	0.841	0.8454	0.8367	0.8562	0.5045	0.5678	0.5118	0.5501	0.5633	0.5674	0.4989	0.5822	0.6543	0.4606	0.9187	0.9374	0.894	0.9333	0.894	0.9295	0.9307	0.8761	0.9071	0.9164	0.6179	0.6079	0.631	0.5929	0.5985	0.6208	0.6257
NeuN_hypo	0.696	0.6318	0.6206	0.6287	0.6443	0.6237	0.6653	0.6716	0.6226	0.5674	0.6744	0.8924	0.8679	0.9018	0.8246	0.8533	0.8617	0.8805	0.8875	0.8978	0.8506	0.8577	0.3202	0.5017	0.406	0.3609	0.4163	0.3974	0.2841	0.4739	0.5882	0.4307	0.9393	0.9746	0.8938	0.9641	0.9732	0.9422	0.9333	0.9159	0.8228	0.9518	0.5247	0.4892	0.5726	0.4989	0.5235	0.5169	0.5923
NeuN_hypo	0.505	0.4679	0.4759	0.4882	0.4332	0.4934	0.548	0.5049	0.4927	0.4849	0.5909	0.8656	0.9023	0.8961	0.8592	0.8634	0.8893	0.8716	0.8639	0.8929	0.8653	0.8982	0.4368	0.5914	0.4906	0.4269	0.4518	0.5232	0.3918	0.6017	0.7185	0.4981	0.911	0.9062	0.8693	0.8957	0.9106	0.9169	0.9063	0.8657	0.8752	0.8871	0.5926	0.4462	0.5747	0.5326	0.4993	0.556	0.5948
NeuN_hypo	0.4303	0.3406	0.3224	0.369	0.3445	0.3602	0.4283	0.3787	0.3242	0.2974	0.4212	0.9093	0.9351	0.9217	0.9101	0.9014	0.9144	0.9389	0.9335	0.9175	0.9262	0.9119	0.3696	0.5559	0.3761	0.3126	0.3796	0.4096	0.2806	0.3926	0.517	0.476	0.9394	0.9698	0.9248	0.9458	0.9202	0.9529	0.9819	0.9742	0.9856	0.945	0.6741	0.6293	0.7373	0.6554	0.6356	0.6471	0.7151
NeuN_hypo	0.5547	0.3819	0.434	0.3933	0.356	0.3819	0.5477	0.4156	0.3737	0.3392	0.5863	0.9365	0.956	0.9487	0.9152	0.919	0.9389	0.9245	0.9458	0.9379	0.932	0.9376	0.4253	0.6197	0.4248	0.5524	0.4843	0.4751	0.2469	0.5136	0.6728	0.4179	0.8793	0.9556	0.9316	0.9305	0.8884	0.9228	0.9568	0.9562	0.9045	0.905	0.6459	0.5951	0.6621	0.5827	0.5918	0.6299	0.6391
NeuN_hypo	0.5018	0.4332	0.4503	0.4106	0.4107	0.4212	0.5077	0.4538	0.4361	0.3727	0.631	0.9312	0.9525	0.9461	0.9543	0.9542	0.9617	0.9375	0.9277	0.948	0.9499	0.9601	0.4237	0.6652	0.4497	0.4986	0.4937	0.5134	0.301	0.4831	0.8226	0.4718	0.9335	0.9441	0.9317	0.9306	0.9325	0.9264	0.9346	0.9011	0.9614	0.9253	0.4037	0.3189	0.4505	0.3519	0.3076	0.4292	0.344
NeuN_hypo	0.2565	0.2307	0.2272	0.2501	0.2328	0.2292	0.2372	0.2399	0.2351	0.1915	0.2759	0.4553	0.4419	0.4545	0.4127	0.428	0.4605	0.4146	0.4304	0.437	0.4305	0.4304	0.4265	0.5694	0.5062	0.4255	0.4561	0.4503	0.3415	0.542	0.6369	0.4797	0.8275	0.9029	0.8212	0.8747	0.8825	0.8476	0.9189	0.8477	0.8474	0.8887	0.2634	0.2347	0.2726	0.2515	0.2415	0.2634	0.2634
NeuN_hypo	0.6113	0.5516	0.4548	0.5732	0.5424	0.4912	0.598	0.4125	0.5228	0.5098	0.6281	0.8578	0.8732	0.8867	0.8695	0.8652	0.8545	0.8624	0.8767	0.8724	0.8904	0.877	0.4671	0.6726	0.534	0.6119	0.5311	0.6087	0.3744	0.5774	0.7338	0.5201	0.8432	0.8566	0.8415	0.8637	0.8534	0.8961	0.8381	0.848	0.8285	0.8432	0.6597	0.5686	0.5754	0.5216	0.5725	0.5661	0.589
NeuN_hypo	0.5708	0.5201	0.379	0.4773	0.4323	0.4663	0.5134	0.4936	0.4538	0.4174	0.5178	0.8509	0.8508	0.8469	0.8255	0.8211	0.8457	0.8392	0.8247	0.8516	0.8452	0.8587	0.4833	0.5932	0.5406	0.5606	0.5197	0.6104	0.3733	0.6138	0.6589	0.5466	0.8298	0.8495	0.8228	0.8369	0.8459	0.8294	0.8737	0.8402	0.8424	0.7922	0.5551	0.5165	0.5272	0.4842	0.5282	0.5256	0.6036
NeuN_hypo	0.5398	0.5236	0.4698	0.4724	0.4976	0.4707	0.5346	0.4406	0.452	0.4602	0.5272	0.926	0.9065	0.9472	0.922	0.9309	0.9191	0.9312	0.9262	0.939	0.9438	0.9356	0.4331	0.6229	0.5175	0.5511	0.5516	0.5432	0.4609	0.5851	0.6398	0.5964	0.8966	0.9352	0.9462	0.9457	0.9271	0.9084	0.9347	0.9202	0.9197	0.9195	0.556	0.5361	0.5369	0.5621	0.5613	0.5807	0.5599
NeuN_hypo	0.4444	0.3278	0.4212	0.3321	0.3514	0.3166	0.4213	0.3241	0.331	0.3309	0.3679	0.8543	0.8797	0.8744	0.8109	0.8325	0.8821	0.8621	0.8409	0.9087	0.8747	0.8504	0.3729	0.4387	0.3238	0.4286	0.379	0.2827	0.2153	0.4163	0.5258	0.4197	0.8353	0.9194	0.7948	0.8922	0.8739	0.9126	0.9282	0.8346	0.8904	0.9136	0.6744	0.5883	0.5956	0.5654	0.5785	0.63	0.6427
NeuN_hypo	0.6828	0.6069	0.6783	0.6117	0.6974	0.6122	0.6919	0.6475	0.572	0.6057	0.786	0.9357	0.9462	0.9289	0.9282	0.9314	0.9009	0.9017	0.9272	0.9472	0.9339	0.9159	0.5246	0.6948	0.6082	0.5413	0.5558	0.6949	0.4874	0.6864	0.8228	0.568	0.8924	0.9351	0.9307	0.9268	0.9142	0.9491	0.9519	0.9242	0.9469	0.9152	0.5311	0.4529	0.5175	0.4788	0.459	0.4559	0.4871
NeuN_hypo	0.4506	0.331	0.3617	0.3431	0.3224	0.344	0.3922	0.3575	0.3463	0.2487	0.5485	0.8115	0.8403	0.83	0.7864	0.7817	0.8169	0.8154	0.7937	0.8148	0.8027	0.8114	0.3316	0.5149	0.3761	0.4197	0.3881	0.3999	0.2589	0.4283	0.5893	0.3617	0.813	0.8705	0.841	0.8618	0.8241	0.8709	0.8757	0.8335	0.8511	0.806	0.4582	0.3633	0.5394	0.4144	0.5033	0.4697	0.4756
NeuN_hypo	0.7088	0.6442	0.5804	0.6032	0.5872	0.5798	0.6344	0.5604	0.5219	0.5122	0.6814	0.8661	0.8883	0.876	0.8749	0.8835	0.8542	0.8608	0.8799	0.8602	0.8697	0.8882	0.5391	0.7613	0.5883	0.6984	0.6493	0.6712	0.3811	0.7098	0.7657	0.6401	0.8829	0.8769	0.8856	0.8643	0.8651	0.8736	0.8737	0.8799	0.8795	0.8615	0.6175	0.5804	0.6381	0.6103	0.6223	0.6419	0.6306
NeuN_hypo	0.7136	0.7159	0.6319	0.6532	0.6645	0.6491	0.7235	0.6232	0.6357	0.6074	0.7334	0.9045	0.9034	0.929	0.8676	0.9081	0.91	0.9065	0.8704	0.8962	0.9029	0.9004	0.452	0.7168	0.4772	0.5298	0.5287	0.5875	0.395	0.6606	0.7631	0.6313	0.8448	0.8866	0.8559	0.8872	0.822	0.9052	0.888	0.7729	0.8366	0.8811	0.6754	0.6408	0.7283	0.6513	0.649	0.6829	0.657
NeuN_hypo	0.4239	0.3487	0.3783	0.3756	0.3325	0.3302	0.3199	0.3568	0.3703	0.2977	0.3538	0.712	0.7473	0.726	0.674	0.6813	0.7411	0.6876	0.6884	0.6936	0.6834	0.6861	0.3598	0.3698	0.3409	0.3705	0.3622	0.3509	0.3701	0.3743	0.3489	0.3668	0.6253	0.6602	0.6652	0.6149	0.6803	0.6149	0.6245	0.5767	0.6993	0.5842	0.2169	0.2185	0.2246	0.2075	0.2113	0.2095	0.2021
NeuN_hypo	0.3371	0.2891	0.1892	0.23	0.2329	0.1952	0.2752	0.199	0.2387	0.2118	0.2826	0.7609	0.7347	0.7767	0.7602	0.7461	0.7461	0.7599	0.7617	0.7397	0.7683	0.7673	0.3878	0.4904	0.4161	0.4863	0.3817	0.4666	0.2872	0.464	0.5112	0.4142	0.9099	0.8936	0.8408	0.8511	0.9012	0.8804	0.888	0.9156	0.9209	0.8748	0.3808	0.3016	0.3304	0.324	0.3126	0.4244	0.3504
NeuN_hypo	0.5433	0.5244	0.5148	0.5177	0.5325	0.4754	0.5737	0.5006	0.5161	0.4751	0.6054	0.9333	0.9414	0.928	0.9099	0.9308	0.9124	0.9153	0.9083	0.9313	0.9088	0.9131	0.4141	0.619	0.4379	0.5648	0.4851	0.5172	0.3786	0.5628	0.5513	0.4407	0.8429	0.9303	0.8912	0.9249	0.8707	0.8882	0.8728	0.812	0.8821	0.8248	0.6934	0.6308	0.6638	0.6918	0.6706	0.6842	0.6513
NeuN_hypo	0.7004	0.6227	0.4272	0.6055	0.5364	0.5659	0.5318	0.5757	0.586	0.5694	0.4763	0.8923	0.9138	0.9242	0.8271	0.8904	0.8839	0.918	0.8421	0.9121	0.8998	0.9086	0.4652	0.4443	0.5106	0.536	0.5024	0.4755	0.4471	0.5451	0.5199	0.3155	0.8993	0.9483	0.8859	0.9454	0.94	0.9513	0.9345	0.9216	0.9102	0.88	0.7244	0.758	0.6848	0.7395	0.7143	0.786	0.6598
NeuN_hypo	0.2978	0.1864	0.2343	0.2265	0.1947	0.1842	0.2581	0.1493	0.2008	0.1602	0.252	0.9009	0.9255	0.9415	0.9234	0.9351	0.9242	0.9406	0.9263	0.9271	0.9311	0.9225	0.2525	0.3046	0.2241	0.3154	0.233	0.2752	0.2249	0.1636	0.3925	0.3051	0.8298	0.8945	0.8065	0.8933	0.8913	0.852	0.8571	0.8565	0.8989	0.8529	0.6257	0.5531	0.5513	0.5722	0.558	0.6038	0.6199
NeuN_hypo	0.6377	0.5977	0.625	0.6155	0.579	0.5904	0.6407	0.5578	0.5684	0.5407	0.6562	0.9155	0.9217	0.89	0.8766	0.8821	0.9109	0.8776	0.8811	0.9085	0.8911	0.8834	0.6196	0.7324	0.6076	0.5515	0.6552	0.6727	0.5566	0.6283	0.8027	0.617	0.904	0.9426	0.9105	0.9284	0.9109	0.9067	0.945	0.9241	0.9296	0.9094	0.6231	0.6196	0.6008	0.5918	0.6558	0.6308	0.6121
NeuN_hypo	0.692	0.6128	0.6214	0.6405	0.6284	0.6323	0.69	0.5834	0.6365	0.5681	0.6925	0.9524	0.959	0.9612	0.9412	0.9612	0.9586	0.9494	0.9379	0.9666	0.9546	0.9493	0.5273	0.6861	0.6062	0.6494	0.65	0.6734	0.4525	0.6264	0.7695	0.5939	0.9427	0.9631	0.9608	0.9295	0.9259	0.9583	0.9457	0.9353	0.9735	0.9315	0.7332	0.6182	0.7439	0.6101	0.639	0.712	0.6949
NeuN_hypo	0.4486	0.4644	0.3965	0.4149	0.3667	0.4221	0.4153	0.3979	0.3838	0.3706	0.4731	0.8609	0.8647	0.8619	0.8636	0.8613	0.8491	0.829	0.873	0.8445	0.8582	0.8432	0.4114	0.4964	0.4	0.4451	0.4199	0.4124	0.3301	0.4861	0.5791	0.4497	0.8148	0.8091	0.805	0.8138	0.7862	0.7576	0.8269	0.7651	0.8349	0.7654	0.4358	0.3916	0.4673	0.4204	0.4124	0.4643	0.4523
NeuN_hypo	0.4491	0.2922	0.2616	0.2582	0.2568	0.2569	0.3275	0.2886	0.3001	0.234	0.4106	0.9038	0.9161	0.8945	0.9063	0.9083	0.9148	0.8987	0.9034	0.9211	0.9111	0.9133	0.2238	0.4208	0.3065	0.242	0.2834	0.3172	0.1453	0.3075	0.3427	0.2288	0.8985	0.9343	0.9009	0.9287	0.9209	0.9113	0.9001	0.8588	0.9356	0.9093	0.354	0.3683	0.4561	0.4154	0.4163	0.5153	0.4748
NeuN_hypo	0.5666	0.5113	0.5565	0.5089	0.5293	0.5073	0.5587	0.4896	0.5241	0.4866	0.5686	0.8236	0.8435	0.8083	0.7925	0.8142	0.8278	0.8147	0.8188	0.8251	0.8108	0.8383	0.5229	0.6433	0.4925	0.5499	0.5604	0.5648	0.5022	0.5447	0.6491	0.4955	0.8734	0.8878	0.8881	0.8653	0.8921	0.8681	0.8691	0.8344	0.8832	0.8479	0.6617	0.63	0.7277	0.6982	0.7132	0.6958	0.6911
NeuN_hypo	0.5629	0.4693	0.4234	0.4805	0.4971	0.4709	0.5358	0.489	0.499	0.45	0.5735	0.749	0.7686	0.7746	0.7738	0.7879	0.7625	0.7491	0.7872	0.7849	0.7746	0.7743	0.4772	0.5796	0.516	0.4727	0.5336	0.5133	0.4113	0.488	0.6278	0.5079	0.7909	0.8111	0.8262	0.8103	0.7709	0.7868	0.7833	0.7805	0.7654	0.7975	0.5852	0.5104	0.621	0.5513	0.5364	0.5161	0.5299
NeuN_hypo	0.5745	0.5371	0.5428	0.5418	0.5254	0.5087	0.5314	0.5173	0.5417	0.5068	0.5483	0.8358	0.8513	0.8329	0.8388	0.8349	0.8239	0.834	0.8406	0.8551	0.8258	0.8308	0.4729	0.5399	0.4938	0.5207	0.5195	0.5303	0.4806	0.5376	0.5194	0.52	0.816	0.8454	0.834	0.8165	0.8079	0.8064	0.8325	0.7667	0.8331	0.8166	0.5262	0.4944	0.5199	0.5089	0.4843	0.5681	0.5582
NeuN_hypo	0.5714	0.577	0.5493	0.545	0.5291	0.5546	0.6103	0.5532	0.5942	0.5173	0.657	0.9671	0.95	0.9661	0.9531	0.9541	0.9816	0.9575	0.9545	0.9689	0.9593	0.9494	0.5066	0.691	0.4996	0.6674	0.5443	0.5947	0.4703	0.6133	0.656	0.5635	0.9466	0.961	0.9397	0.9581	0.9616	0.9719	0.9526	0.9403	0.9541	0.9457	0.6105	0.5388	0.6243	0.5775	0.6243	0.6483	0.639
NeuN_hypo	0.5757	0.5109	0.5254	0.5261	0.5081	0.4784	0.6252	0.5082	0.5195	0.4858	0.6008	0.9509	0.9563	0.9565	0.9604	0.9591	0.9577	0.9471	0.9587	0.9584	0.9664	0.9702	0.6307	0.672	0.5926	0.6226	0.5114	0.5943	0.5858	0.6252	0.7387	0.6109	0.9534	0.9591	0.9554	0.9567	0.9601	0.9363	0.9484	0.9318	0.9619	0.9501	0.7235	0.7231	0.7533	0.7102	0.658	0.6857	0.7228
NeuN_hypo	0.5688	0.4516	0.4208	0.4235	0.4234	0.4308	0.4503	0.3993	0.4059	0.4215	0.5706	0.9139	0.8931	0.9311	0.9239	0.9098	0.9234	0.9087	0.9215	0.9118	0.9099	0.9177	0.4464	0.5726	0.506	0.5478	0.4585	0.461	0.3033	0.5395	0.725	0.5107	0.9303	0.9442	0.9251	0.942	0.9076	0.9389	0.9144	0.9365	0.9265	0.9114	0.4756	0.3722	0.5196	0.4485	0.5057	0.5246	0.423
NeuN_hypo	0.6129	0.5859	0.5634	0.5372	0.4932	0.5523	0.6266	0.515	0.5838	0.487	0.6191	0.9316	0.9282	0.9424	0.9174	0.9382	0.932	0.9396	0.9317	0.9476	0.938	0.9274	0.5601	0.7641	0.5771	0.6519	0.6588	0.6487	0.4819	0.7051	0.8545	0.6239	0.9301	0.9473	0.925	0.9469	0.9189	0.9485	0.9186	0.933	0.9183	0.9539	0.6138	0.4957	0.6288	0.5511	0.5617	0.557	0.6229
NeuN_hypo	0.5615	0.5076	0.5312	0.5071	0.4696	0.512	0.5494	0.5099	0.5388	0.4246	0.5915	0.8809	0.8566	0.9099	0.7969	0.8822	0.9423	0.8661	0.8189	0.936	0.8845	0.874	0.4921	0.7101	0.5044	0.5062	0.5821	0.5076	0.4707	0.5255	0.6615	0.5206	0.8755	0.9402	0.8959	0.9262	0.9355	0.9255	0.8968	0.8308	0.9245	0.8731	0.4283	0.3817	0.3934	0.4345	0.3839	0.5079	0.5109
NeuN_hypo	0.4629	0.4551	0.618	0.5079	0.47	0.4307	0.562	0.4797	0.4754	0.4529	0.5919	0.9122	0.9407	0.9403	0.9002	0.9159	0.9523	0.9286	0.913	0.9276	0.9224	0.9336	0.433	0.6608	0.4492	0.4981	0.4771	0.6021	0.3541	0.6258	0.77	0.3674	0.889	0.9494	0.8928	0.9258	0.9489	0.9332	0.9368	0.9254	0.903	0.9139	0.4245	0.3662	0.4369	0.4071	0.3301	0.418	0.4262
NeuN_hypo	0.4991	0.422	0.5033	0.4613	0.4889	0.4586	0.5394	0.482	0.4257	0.3628	0.644	0.9163	0.9158	0.931	0.9231	0.9193	0.9192	0.9206	0.9265	0.9271	0.9407	0.9161	0.4582	0.6264	0.4607	0.4914	0.4367	0.5279	0.3314	0.5438	0.6568	0.5021	0.8922	0.9089	0.8526	0.9005	0.9074	0.9033	0.9049	0.8626	0.9336	0.9269	0.7008	0.5843	0.7238	0.6533	0.6921	0.6878	0.6563
NeuN_hypo	0.486	0.4774	0.4641	0.4006	0.3609	0.3665	0.435	0.3295	0.4604	0.3628	0.3981	0.888	0.8995	0.9107	0.8649	0.8904	0.8816	0.8987	0.8961	0.9099	0.8881	0.9127	0.3869	0.4658	0.4539	0.422	0.395	0.4597	0.3412	0.4811	0.6072	0.2997	0.839	0.8883	0.841	0.8448	0.8604	0.8936	0.8663	0.8876	0.8198	0.8461	0.4073	0.3656	0.4263	0.4093	0.4225	0.416	0.5181
NeuN_hypo	0.5273	0.3536	0.348	0.4133	0.4395	0.4603	0.403	0.4117	0.3655	0.3857	0.4035	0.8991	0.9272	0.9447	0.9361	0.9214	0.9299	0.9402	0.9266	0.9445	0.9192	0.9487	0.4891	0.4825	0.4357	0.4773	0.4428	0.4569	0.366	0.4195	0.6024	0.4573	0.9366	0.9428	0.9411	0.9069	0.9496	0.9529	0.9409	0.9268	0.9757	0.9252	0.2436	0.208	0.2144	0.2217	0.2305	0.2569	0.2395
NeuN_hypo	0.5543	0.5139	0.4942	0.5184	0.5116	0.4836	0.5589	0.5448	0.531	0.4483	0.6338	0.8632	0.8809	0.8699	0.8694	0.8723	0.8724	0.8737	0.8724	0.8827	0.8839	0.8846	0.4688	0.596	0.5199	0.5124	0.5191	0.4784	0.4075	0.5089	0.6075	0.466	0.8738	0.9018	0.887	0.8977	0.89	0.8431	0.8841	0.8303	0.8539	0.8657	0.5413	0.4514	0.5527	0.5179	0.5398	0.517	0.5691
NeuN_hypo	0.4559	0.3451	0.3365	0.3788	0.3079	0.3364	0.3536	0.2685	0.3646	0.3066	0.4254	0.8127	0.8151	0.8414	0.8398	0.8229	0.8642	0.8268	0.8324	0.885	0.8142	0.8267	0.3074	0.4852	0.4457	0.4124	0.3762	0.4253	0.2915	0.4002	0.4827	0.4533	0.8034	0.856	0.8387	0.8629	0.889	0.8953	0.8691	0.7978	0.8249	0.8218	0.4637	0.4029	0.4716	0.4445	0.5547	0.5177	0.4663
NeuN_hypo	0.3218	0.2213	0.2703	0.2247	0.2521	0.2065	0.2039	0.2164	0.2522	0.2205	0.2898	0.8581	0.8326	0.8488	0.7072	0.827	0.8549	0.8309	0.7395	0.8659	0.7937	0.8205	0.2737	0.3267	0.275	0.2693	0.2447	0.2608	0.243	0.3493	0.2983	0.31	0.7755	0.9083	0.7431	0.8688	0.8709	0.8527	0.901	0.8178	0.8235	0.8152	0.3179	0.237	0.3629	0.2803	0.3223	0.365	0.3602
NeuN_hypo	0.2556	0.1952	0.2283	0.2269	0.1572	0.1131	0.2202	0.119	0.2614	0.1379	0.2603	0.678	0.729	0.7041	0.8192	0.7193	0.6775	0.7596	0.7067	0.7097	0.7404	0.7092	0.2649	0.3462	0.233	0.1583	0.2046	0.1702	0.2241	0.1597	0.2014	0.3364	0.8603	0.8192	0.8195	0.8464	0.802	0.8308	0.818	0.8518	0.8046	0.8831	0.1081	0.1018	0.0999	0.1049	0.0764	0.174	0.0832
NeuN_hypo	0.5094	0.4015	0.4766	0.4324	0.4472	0.4152	0.3359	0.4094	0.4315	0.4345	0.2815	0.7464	0.8042	0.7966	0.6998	0.7529	0.7884	0.7586	0.7554	0.7859	0.7499	0.7597	0.4761	0.274	0.4091	0.4018	0.4215	0.3831	0.5764	0.336	0.1794	0.4685	0.754	0.7715	0.7656	0.7593	0.7686	0.76	0.765	0.7658	0.7446	0.7882	0.3916	0.4167	0.3689	0.4451	0.454	0.4006	0.3976
NeuN_hypo	0.7026	0.6485	0.6364	0.6603	0.6193	0.6155	0.6877	0.6206	0.654	0.5707	0.7025	0.8989	0.9135	0.8871	0.8827	0.8894	0.9031	0.8748	0.8697	0.8846	0.8836	0.8896	0.5999	0.6968	0.6059	0.5938	0.6459	0.6429	0.5804	0.6969	0.7288	0.6567	0.9165	0.9188	0.9086	0.9238	0.8986	0.913	0.924	0.8901	0.9069	0.8836	0.6668	0.6166	0.6523	0.6351	0.6332	0.6507	0.642
NeuN_hypo	0.5653	0.4694	0.463	0.4667	0.4318	0.4697	0.5756	0.4268	0.4819	0.4451	0.5404	0.9383	0.9549	0.9591	0.9548	0.9552	0.9559	0.9568	0.9536	0.9619	0.9468	0.9462	0.4758	0.574	0.4189	0.5172	0.4708	0.5089	0.3413	0.4555	0.6716	0.4943	0.9311	0.9506	0.933	0.9272	0.9383	0.9251	0.9328	0.9239	0.9406	0.9136	0.5177	0.483	0.6	0.539	0.5247	0.5679	0.5618
NeuN_hypo	0.6308	0.5352	0.559	0.5558	0.5592	0.5261	0.6222	0.5642	0.5457	0.5393	0.6433	0.853	0.8706	0.8615	0.8669	0.8537	0.8607	0.8643	0.874	0.8611	0.8627	0.8547	0.4684	0.6616	0.5134	0.6389	0.5816	0.5692	0.3881	0.6141	0.7702	0.573	0.8005	0.8797	0.8361	0.8295	0.8196	0.8176	0.8093	0.8318	0.8349	0.8291	0.5682	0.4532	0.5576	0.5522	0.5067	0.5706	0.536
NeuN_hypo	0.787	0.7054	0.6397	0.6592	0.6313	0.6676	0.6534	0.6309	0.655	0.6141	0.6193	0.9325	0.9482	0.9445	0.9266	0.9175	0.9307	0.938	0.9356	0.9386	0.9458	0.9371	0.5555	0.5913	0.5918	0.6517	0.6348	0.5543	0.4832	0.5547	0.7702	0.5341	0.9333	0.9354	0.8992	0.9338	0.9344	0.9359	0.9399	0.9434	0.9088	0.9336	0.6552	0.6109	0.6385	0.6426	0.6545	0.6723	0.659
NeuN_hypo	0.7204	0.6141	0.6526	0.6405	0.6028	0.5723	0.6891	0.5959	0.5458	0.5519	0.7428	0.9136	0.9365	0.9243	0.9434	0.9309	0.9337	0.9217	0.9212	0.9279	0.9051	0.9416	0.5524	0.7789	0.5584	0.5225	0.6349	0.5567	0.4208	0.5905	0.7389	0.5973	0.8836	0.9132	0.9176	0.8839	0.8855	0.8958	0.8985	0.8772	0.8894	0.8754	0.5082	0.4125	0.4791	0.451	0.4533	0.4399	0.4909
NeuN_hypo	0.5853	0.5061	0.5467	0.5276	0.5097	0.4803	0.574	0.5067	0.5128	0.5429	0.5762	0.9007	0.8882	0.8742	0.8387	0.8369	0.8715	0.8739	0.8654	0.8736	0.8964	0.8737	0.501	0.5633	0.5344	0.5276	0.5074	0.6017	0.4352	0.5452	0.5466	0.5562	0.8867	0.9172	0.8696	0.9056	0.9066	0.9173	0.9032	0.89	0.9087	0.8902	0.7003	0.6627	0.6879	0.6643	0.7323	0.6128	0.7354
NeuN_hypo	0.5287	0.4424	0.494	0.4505	0.4737	0.4773	0.5258	0.4856	0.4638	0.4222	0.5918	0.8566	0.8845	0.8858	0.8609	0.8786	0.8931	0.8779	0.9031	0.8753	0.8615	0.8659	0.3654	0.4921	0.4049	0.3819	0.4007	0.4232	0.3522	0.4062	0.584	0.365	0.8214	0.8903	0.8737	0.8734	0.8505	0.8949	0.8904	0.8548	0.9034	0.8361	0.4393	0.428	0.5512	0.4736	0.4249	0.5558	0.4418
NeuN_hypo	0.4014	0.3262	0.2729	0.3261	0.3143	0.2827	0.2952	0.3037	0.3263	0.2796	0.3543	0.8086	0.843	0.8317	0.7579	0.7957	0.8588	0.8045	0.7571	0.8355	0.7735	0.8003	0.3316	0.351	0.295	0.3238	0.3034	0.3247	0.2924	0.3239	0.3621	0.3319	0.8099	0.8845	0.8523	0.8427	0.8656	0.836	0.8952	0.7076	0.8157	0.7282	0.3664	0.3472	0.3974	0.3582	0.3546	0.372	0.3828
NeuN_hypo	0.6381	0.4956	0.5849	0.5649	0.5588	0.5645	0.6028	0.6015	0.5888	0.5207	0.6078	0.8601	0.9314	0.9081	0.7874	0.8692	0.9072	0.8652	0.8548	0.9239	0.8555	0.8848	0.6129	0.6415	0.5942	0.5393	0.5483	0.5969	0.5068	0.6517	0.6493	0.485	0.8435	0.9273	0.817	0.9296	0.9302	0.9143	0.9298	0.7615	0.8904	0.9032	0.7158	0.5877	0.7269	0.715	0.6975	0.7217	0.6988
NeuN_hypo	0.3172	0.217	0.286	0.2376	0.2513	0.2293	0.3074	0.233	0.2296	0.1527	0.31	0.6007	0.6253	0.6354	0.4776	0.5882	0.6318	0.6138	0.5325	0.6131	0.5567	0.5945	0.2891	0.4221	0.3241	0.2801	0.2649	0.3511	0.1958	0.3483	0.4892	0.2887	0.6834	0.7909	0.6755	0.7644	0.8108	0.7436	0.7826	0.6148	0.7388	0.7552	0.2266	0.1529	0.2846	0.213	0.1998	0.2441	0.3041
NeuN_hypo	0.5546	0.4913	0.5134	0.4335	0.4859	0.4112	0.5158	0.4767	0.4733	0.3859	0.575	0.911	0.9323	0.9285	0.9221	0.9227	0.9355	0.9391	0.9229	0.9422	0.9336	0.9124	0.4187	0.6384	0.4537	0.4799	0.4616	0.5169	0.3326	0.5366	0.6778	0.4721	0.9266	0.9357	0.9092	0.94	0.9038	0.9537	0.9274	0.9347	0.9215	0.9224	0.4829	0.3652	0.4676	0.4475	0.4706	0.4503	0.4473
NeuN_hypo	0.474	0.3199	0.3613	0.4262	0.3224	0.3653	0.438	0.4781	0.3421	0.3074	0.4592	0.8269	0.8205	0.8349	0.812	0.8155	0.8292	0.8173	0.8006	0.8253	0.8137	0.8347	0.4104	0.6471	0.4129	0.4542	0.4924	0.5849	0.2953	0.5142	0.613	0.4172	0.8153	0.81	0.8281	0.799	0.7943	0.8056	0.8235	0.7858	0.8516	0.7712	0.45	0.4163	0.5053	0.3931	0.4248	0.4686	0.4081
NeuN_hypo	0.3998	0.4398	0.4154	0.4327	0.446	0.4007	0.46	0.4362	0.4748	0.3484	0.4445	0.6109	0.6502	0.6487	0.7034	0.6651	0.5393	0.6934	0.6036	0.6072	0.6673	0.6248	0.4541	0.5002	0.4672	0.4333	0.4487	0.4917	0.4098	0.5201	0.6313	0.3769	0.6934	0.6594	0.6201	0.7219	0.6739	0.7752	0.667	0.6623	0.7301	0.6153	0.5283	0.4855	0.5197	0.4951	0.5364	0.5428	0.52
NeuN_hypo	0.6095	0.5282	0.6091	0.6076	0.5814	0.4556	0.5889	0.5715	0.4987	0.4745	0.5203	0.9129	0.9072	0.9229	0.839	0.8918	0.9301	0.8967	0.8933	0.9132	0.8705	0.9067	0.5581	0.7414	0.5911	0.5698	0.6428	0.6392	0.5284	0.6567	0.7539	0.6836	0.9354	0.9449	0.9128	0.945	0.9464	0.945	0.9399	0.9238	0.9396	0.8838	0.5322	0.4813	0.6111	0.5388	0.4724	0.5409	0.5198
NeuN_hypo	0.714	0.7037	0.7032	0.6905	0.6915	0.6733	0.6665	0.6807	0.7003	0.638	0.7168	0.8902	0.8841	0.8975	0.8824	0.8978	0.9029	0.8905	0.922	0.8904	0.8922	0.8943	0.6298	0.6003	0.6134	0.5872	0.6228	0.649	0.5486	0.6559	0.6131	0.6195	0.9199	0.9338	0.9506	0.929	0.9473	0.9163	0.8886	0.857	0.907	0.8962	0.7636	0.7363	0.7874	0.7161	0.7632	0.7523	0.7571
NeuN_hypo	0.4358	0.3792	0.3052	0.3226	0.3938	0.3385	0.4094	0.3819	0.327	0.2583	0.3587	0.7923	0.8299	0.8225	0.8269	0.797	0.7828	0.8173	0.8089	0.7995	0.8128	0.8085	0.3109	0.5013	0.3483	0.4619	0.421	0.3817	0.2616	0.334	0.5685	0.4082	0.836	0.8816	0.8261	0.8739	0.8042	0.846	0.7949	0.8728	0.8336	0.841	0.4684	0.3324	0.4868	0.4462	0.4441	0.4934	0.502
NeuN_hypo	0.4381	0.4572	0.4012	0.4822	0.4266	0.4669	0.5054	0.4157	0.3514	0.4532	0.4808	0.7027	0.6613	0.7023	0.6616	0.6629	0.7171	0.6441	0.7033	0.6966	0.6409	0.6848	0.2043	0.3495	0.366	0.1179	0.2598	0.3837	0.3328	0.2467	0.3252	0.2491	0.6994	0.8182	0.7126	0.7951	0.8206	0.8142	0.7823	0.7263	0.7351	0.8137	0.5294	0.3485	0.5044	0.4711	0.4576	0.407	0.4163
NeuN_hypo	0.5049	0.4845	0.4583	0.4516	0.4701	0.4345	0.5112	0.4386	0.4112	0.406	0.5477	0.8865	0.8926	0.8885	0.8931	0.8928	0.8687	0.8913	0.9139	0.8854	0.908	0.8994	0.4137	0.5687	0.4692	0.4346	0.4622	0.4816	0.326	0.4915	0.6308	0.4679	0.8807	0.903	0.8883	0.8958	0.8731	0.8979	0.8454	0.865	0.8802	0.9085	0.4926	0.3374	0.5234	0.423	0.4122	0.5305	0.4609
NeuN_hypo	0.535	0.3808	0.4594	0.4767	0.4424	0.4668	0.4702	0.4212	0.4129	0.39	0.5261	0.8953	0.9195	0.9036	0.9091	0.8953	0.9084	0.9118	0.9087	0.9046	0.9135	0.9243	0.4669	0.6024	0.4619	0.5086	0.5621	0.5309	0.3936	0.6262	0.7028	0.6452	0.9094	0.925	0.9011	0.9317	0.9026	0.9549	0.8971	0.9228	0.9381	0.9318	0.5778	0.443	0.6119	0.529	0.5005	0.52	0.6073
NeuN_hypo	0.5634	0.5103	0.4617	0.498	0.4692	0.5124	0.5341	0.4603	0.4723	0.4048	0.6313	0.8434	0.8817	0.8777	0.873	0.8825	0.8382	0.8631	0.9156	0.8593	0.8768	0.8779	0.3672	0.5919	0.4314	0.495	0.3755	0.4778	0.2838	0.4547	0.6093	0.5058	0.8218	0.8188	0.8612	0.8161	0.797	0.8592	0.8205	0.8392	0.7966	0.7902	0.5197	0.5136	0.5399	0.4947	0.5145	0.5584	0.4966
NeuN_hypo	0.3858	0.3217	0.2643	0.3255	0.3129	0.335	0.3762	0.3455	0.3504	0.2659	0.3833	0.6957	0.7103	0.7065	0.7064	0.6819	0.7157	0.7271	0.6884	0.721	0.7279	0.697	0.2977	0.4331	0.3372	0.3606	0.366	0.3876	0.2494	0.4278	0.4836	0.3583	0.6517	0.6712	0.6291	0.6805	0.6639	0.6972	0.6684	0.6618	0.6786	0.6676	0.44	0.4009	0.4327	0.4014	0.4141	0.4425	0.4389
NeuN_hypo	0.4521	0.4016	0.3905	0.4157	0.4117	0.3626	0.3731	0.3997	0.3959	0.352	0.4165	0.724	0.7604	0.7141	0.6916	0.7243	0.7508	0.7217	0.7021	0.7312	0.7167	0.7687	0.3378	0.4142	0.361	0.3541	0.3772	0.3523	0.3406	0.3671	0.4273	0.3675	0.6726	0.772	0.7041	0.7026	0.7104	0.7124	0.733	0.6284	0.6531	0.7002	0.3553	0.2816	0.3314	0.3527	0.343	0.3194	0.36
NeuN_hypo	0.6359	0.5513	0.5172	0.5601	0.5575	0.5541	0.6294	0.597	0.5445	0.4628	0.654	0.9514	0.9626	0.9604	0.9445	0.9519	0.9327	0.9619	0.9535	0.9544	0.9655	0.9564	0.5072	0.6248	0.5416	0.5486	0.5329	0.5448	0.4061	0.6043	0.706	0.4597	0.9288	0.9677	0.9498	0.9643	0.9381	0.9505	0.9686	0.9288	0.9433	0.9407	0.679	0.6111	0.6553	0.6584	0.6455	0.6704	0.6869
NeuN_hypo	0.571	0.5923	0.4882	0.5577	0.5272	0.4637	0.4775	0.5106	0.5561	0.5487	0.4457	0.7332	0.745	0.7881	0.7182	0.7223	0.738	0.77	0.7258	0.7656	0.7741	0.7239	0.622	0.5209	0.5697	0.5844	0.5435	0.578	0.7479	0.5884	0.5014	0.6195	0.7271	0.7902	0.73	0.7701	0.841	0.8388	0.8041	0.8133	0.8342	0.8925	0.5162	0.52	0.5279	0.5124	0.5077	0.5008	0.4597
NeuN_hypo	0.6269	0.5893	0.4664	0.562	0.4219	0.4758	0.5114	0.3298	0.564	0.453	0.5908	0.931	0.9148	0.9506	0.9149	0.9314	0.9587	0.9646	0.9143	0.9516	0.9532	0.934	0.5668	0.6811	0.5361	0.5837	0.5664	0.6	0.4998	0.614	0.6836	0.5084	0.9356	0.932	0.8919	0.9486	0.9154	0.9479	0.9302	0.8954	0.9541	0.8963	0.3151	0.2928	0.4509	0.3419	0.3454	0.425	0.4656
NeuN_hypo	0.2056	0.2137	0.2308	0.2097	0.1617	0.1629	0.2555	0.1776	0.1982	0.1573	0.2426	0.5722	0.6061	0.5341	0.4675	0.5068	0.5705	0.47	0.5099	0.5347	0.5036	0.5339	0.2029	0.3188	0.2211	0.2769	0.264	0.2256	0.1676	0.2901	0.412	0.2614	0.6718	0.7018	0.6455	0.6726	0.6426	0.6648	0.6752	0.652	0.6484	0.6633	0.5771	0.5168	0.5927	0.5217	0.5599	0.558	0.5825
NeuN_hypo	0.5473	0.4801	0.5116	0.5168	0.4951	0.4578	0.5533	0.5683	0.4888	0.5196	0.6373	0.8833	0.8871	0.8828	0.8942	0.8917	0.8881	0.896	0.8917	0.9112	0.9075	0.8789	0.5326	0.6911	0.6	0.593	0.5986	0.6234	0.5015	0.5887	0.6906	0.6294	0.8773	0.9037	0.8678	0.8757	0.8894	0.8824	0.8925	0.8882	0.9044	0.8894	0.6326	0.5461	0.6353	0.5612	0.5549	0.6452	0.5958
NeuN_hypo	0.6634	0.618	0.6325	0.6356	0.6201	0.587	0.6752	0.6967	0.566	0.572	0.6666	0.9253	0.9033	0.9101	0.9267	0.9084	0.9196	0.9245	0.9132	0.9143	0.9151	0.9059	0.5442	0.6478	0.527	0.5844	0.5727	0.5942	0.4329	0.5646	0.7053	0.4956	0.9079	0.9262	0.9039	0.9131	0.9091	0.9092	0.9153	0.9162	0.9073	0.8886	0.5786	0.5011	0.5958	0.577	0.5909	0.581	0.5669
NeuN_hypo	0.6874	0.6394	0.4257	0.6417	0.5942	0.6287	0.5994	0.6086	0.5324	0.4807	0.5547	0.8021	0.802	0.8177	0.7015	0.7955	0.8059	0.8077	0.7728	0.7889	0.8169	0.7998	0.5269	0.6445	0.5612	0.5514	0.5596	0.5527	0.5353	0.6337	0.6048	0.677	0.6946	0.8125	0.7879	0.7804	0.7948	0.8088	0.8391	0.8032	0.8185	0.7487	0.5782	0.5524	0.5965	0.521	0.5757	0.6438	0.6662
NeuN_hypo	0.4245	0.4666	0.3555	0.421	0.4335	0.3648	0.5094	0.412	0.4218	0.4032	0.4842	0.8511	0.8444	0.8409	0.8488	0.8146	0.8385	0.8464	0.8585	0.8645	0.8591	0.8483	0.4739	0.5413	0.4817	0.5081	0.4951	0.4998	0.4135	0.5087	0.6747	0.4536	0.9032	0.925	0.8903	0.8747	0.9112	0.9056	0.9362	0.8973	0.9155	0.902	0.4683	0.4224	0.4924	0.4797	0.423	0.5011	0.4976
NeuN_hypo	0.5369	0.537	0.4675	0.5365	0.4891	0.5186	0.584	0.5105	0.5026	0.4854	0.6249	0.9195	0.9468	0.9214	0.9208	0.9221	0.9211	0.9315	0.9411	0.9465	0.9188	0.9425	0.4279	0.6192	0.4456	0.5709	0.4902	0.5068	0.321	0.5699	0.6965	0.478	0.9015	0.9464	0.8565	0.9335	0.9199	0.9418	0.9344	0.881	0.9033	0.9182	0.6677	0.599	0.6794	0.6339	0.645	0.6548	0.6562
NeuN_hypo	0.5002	0.4586	0.4667	0.4697	0.4182	0.4286	0.4887	0.4345	0.4568	0.4067	0.4576	0.8084	0.8239	0.8201	0.7754	0.8128	0.7988	0.8178	0.8199	0.8226	0.8295	0.8438	0.3951	0.4181	0.4194	0.4189	0.4044	0.4167	0.3469	0.4568	0.4915	0.4203	0.8119	0.8249	0.7877	0.8029	0.795	0.8144	0.7815	0.7718	0.804	0.7804	0.5683	0.532	0.5736	0.5555	0.5158	0.5395	0.5773
NeuN_hypo	0.4776	0.5229	0.3987	0.42	0.4293	0.3868	0.4475	0.3698	0.3641	0.413	0.5827	0.9044	0.9055	0.8938	0.927	0.8923	0.9274	0.8976	0.8903	0.9112	0.9028	0.889	0.3336	0.5464	0.3822	0.4024	0.4559	0.4839	0.3059	0.4331	0.5667	0.3603	0.8991	0.9277	0.9083	0.9502	0.9236	0.9249	0.9304	0.8945	0.9135	0.9103	0.4081	0.4064	0.5022	0.4409	0.5317	0.554	0.4475
NeuN_hypo	0.271	0.1949	0.2428	0.2303	0.1811	0.1976	0.2159	0.193	0.1883	0.1792	0.194	0.5294	0.5426	0.546	0.5934	0.6031	0.4869	0.6267	0.5982	0.5926	0.6664	0.5534	0.3808	0.3792	0.3497	0.3762	0.3636	0.3633	0.3794	0.3438	0.3664	0.37	0.7673	0.7926	0.7592	0.8541	0.8104	0.8436	0.6582	0.7536	0.7257	0.8256	0.1268	0.1297	0.1352	0.1075	0.1295	0.1736	0.1245
NeuN_hypo	0.5955	0.4821	0.4848	0.5333	0.4867	0.4553	0.5663	0.4437	0.5058	0.472	0.5926	0.8993	0.9124	0.9155	0.8965	0.8975	0.9037	0.8905	0.9021	0.8994	0.8957	0.9116	0.4528	0.6068	0.4626	0.5001	0.5049	0.5608	0.3987	0.5545	0.6617	0.4632	0.8661	0.9004	0.8603	0.9104	0.9002	0.8916	0.9229	0.9284	0.9414	0.8832	0.6109	0.4998	0.5905	0.5091	0.5773	0.5724	0.5678
NeuN_hypo	0.4417	0.5477	0.5305	0.4937	0.4674	0.4892	0.5754	0.4431	0.5379	0.4598	0.6399	0.9499	0.9575	0.9544	0.9193	0.9195	0.9522	0.9113	0.9283	0.9445	0.9415	0.9323	0.4966	0.7144	0.5027	0.579	0.5283	0.5139	0.3583	0.5366	0.776	0.6047	0.9347	0.9342	0.9427	0.9471	0.9383	0.9563	0.9693	0.9371	0.9199	0.9155	0.5165	0.4609	0.5541	0.5404	0.4798	0.5147	0.5338
NeuN_hypo	0.4375	0.2906	0.3151	0.3513	0.3173	0.3484	0.3397	0.3277	0.3215	0.2974	0.4241	0.59	0.5896	0.5682	0.5327	0.5665	0.5702	0.57	0.5752	0.5492	0.5496	0.5693	0.5271	0.5541	0.386	0.5384	0.4978	0.5236	0.5435	0.502	0.5576	0.4747	0.7297	0.729	0.7166	0.6812	0.6467	0.685	0.6901	0.6909	0.6982	0.7188	0.2283	0.2605	0.2662	0.283	0.2522	0.2838	0.2887
NeuN_hypo	0.6865	0.5	0.4625	0.5387	0.4794	0.5302	0.6006	0.4563	0.4718	0.4391	0.6115	0.9377	0.9589	0.9639	0.9624	0.9462	0.9616	0.9595	0.9658	0.9683	0.969	0.9563	0.4416	0.7265	0.48	0.5736	0.5311	0.6352	0.3476	0.5998	0.7185	0.5769	0.957	0.9592	0.9503	0.9566	0.9579	0.9617	0.9393	0.9512	0.9843	0.9504	0.6736	0.635	0.7007	0.6353	0.6856	0.6704	0.7059
NeuN_hypo	0.6861	0.6919	0.6917	0.6972	0.6816	0.6558	0.696	0.6677	0.6884	0.6534	0.715	0.9357	0.9511	0.9387	0.9362	0.9313	0.9305	0.9269	0.9307	0.9433	0.939	0.9421	0.6888	0.7951	0.7474	0.8045	0.7665	0.8019	0.6897	0.7545	0.8076	0.7315	0.9202	0.9599	0.9288	0.9569	0.9331	0.9501	0.9481	0.9446	0.9427	0.9281	0.676	0.6547	0.7301	0.6949	0.6742	0.7326	0.6729
NeuN_hypo	0.531	0.4705	0.3466	0.4277	0.4571	0.4246	0.5268	0.4307	0.4083	0.3641	0.5412	0.9257	0.9114	0.9382	0.8765	0.9321	0.9421	0.9197	0.9021	0.9394	0.9156	0.9051	0.3565	0.5762	0.4886	0.4278	0.4854	0.4143	0.2389	0.412	0.6082	0.5661	0.7603	0.8757	0.7834	0.8694	0.8191	0.8533	0.8589	0.8068	0.8061	0.8377	0.5732	0.443	0.5511	0.5779	0.5395	0.5782	0.5846
NeuN_hypo	0.5358	0.3043	0.3848	0.365	0.3884	0.4076	0.4648	0.367	0.4087	0.2751	0.5235	0.9072	0.911	0.9249	0.8867	0.9139	0.8868	0.9042	0.9088	0.9094	0.923	0.9231	0.3651	0.6187	0.383	0.4869	0.509	0.5126	0.2071	0.6248	0.7238	0.4209	0.8914	0.8627	0.8821	0.9075	0.8734	0.9114	0.8375	0.8523	0.9007	0.8439	0.395	0.2912	0.3583	0.3682	0.3513	0.3824	0.4401
NeuN_hypo	0.5743	0.6834	0.5216	0.5287	0.5428	0.5471	0.5992	0.5336	0.5382	0.5056	0.6396	0.9256	0.9317	0.9327	0.9399	0.919	0.9122	0.9419	0.9255	0.9249	0.9314	0.9209	0.5767	0.7438	0.5698	0.6431	0.5883	0.6983	0.492	0.6427	0.7995	0.684	0.9575	0.9603	0.9371	0.9554	0.9564	0.9319	0.9346	0.9224	0.9486	0.9194	0.5152	0.5482	0.5996	0.5704	0.6285	0.5302	0.5686
NeuN_hypo	0.7852	0.7377	0.7837	0.7039	0.7485	0.7105	0.7958	0.7306	0.7112	0.717	0.7974	0.905	0.9172	0.9051	0.9089	0.9123	0.9014	0.9162	0.8981	0.9031	0.9196	0.91	0.621	0.7611	0.6829	0.7047	0.697	0.6869	0.549	0.725	0.8321	0.5914	0.899	0.9361	0.9282	0.9356	0.9239	0.9508	0.8935	0.9122	0.9528	0.9399	0.72	0.589	0.6596	0.6069	0.6339	0.6176	0.669
NeuN_hypo	0.4128	0.4523	0.447	0.4374	0.4088	0.4063	0.4453	0.4177	0.403	0.4167	0.4198	0.8971	0.9128	0.9391	0.9374	0.9138	0.9438	0.9371	0.9513	0.9329	0.9218	0.9228	0.4374	0.4832	0.3836	0.4921	0.3961	0.4216	0.4359	0.4181	0.4817	0.4132	0.9241	0.944	0.9495	0.9337	0.9291	0.9286	0.9307	0.943	0.9566	0.9084	0.6493	0.6569	0.6438	0.6603	0.6383	0.6846	0.658
NeuN_hypo	0.352	0.3557	0.2708	0.2914	0.3387	0.2325	0.3492	0.2652	0.3035	0.2503	0.3913	0.8283	0.8094	0.8371	0.8004	0.8095	0.8438	0.8225	0.7472	0.8343	0.8213	0.814	0.2714	0.4653	0.3507	0.2922	0.3368	0.2959	0.1392	0.3775	0.5689	0.3714	0.7726	0.8341	0.6897	0.8162	0.8379	0.8786	0.85	0.7756	0.8355	0.8256	0.2133	0.1467	0.2728	0.3436	0.1802	0.2235	0.2936
NeuN_hypo	0.6769	0.6604	0.6978	0.6487	0.6416	0.624	0.6903	0.6068	0.6489	0.632	0.7626	0.9342	0.9335	0.9306	0.9418	0.9158	0.9255	0.9454	0.9257	0.9273	0.9494	0.9388	0.4518	0.6738	0.5072	0.5373	0.5752	0.5335	0.2596	0.6021	0.7699	0.5686	0.9222	0.9522	0.9368	0.9529	0.9281	0.9296	0.9401	0.9369	0.9391	0.9671	0.7412	0.6503	0.7429	0.6702	0.6971	0.7324	0.6886
NeuN_hypo	0.4259	0.3633	0.3624	0.3563	0.3615	0.3388	0.3984	0.3779	0.4039	0.337	0.4113	0.8679	0.8706	0.8494	0.8636	0.8542	0.8284	0.8116	0.8778	0.863	0.8677	0.8546	0.3784	0.4749	0.428	0.3768	0.4222	0.4012	0.3209	0.4158	0.4896	0.4026	0.8542	0.863	0.8557	0.8635	0.8563	0.8755	0.8454	0.8367	0.8672	0.8023	0.5465	0.4885	0.5407	0.5211	0.5355	0.5815	0.5388
NeuN_hypo	0.495	0.4286	0.4496	0.4668	0.414	0.3886	0.4944	0.4147	0.4167	0.3192	0.5228	0.8466	0.8514	0.8654	0.8184	0.8321	0.8672	0.8527	0.8404	0.838	0.8519	0.8607	0.4167	0.5658	0.5607	0.4961	0.5523	0.5803	0.3803	0.5671	0.6117	0.5531	0.8572	0.8728	0.855	0.8874	0.8576	0.8752	0.8868	0.8321	0.8991	0.8843	0.6256	0.6472	0.6879	0.6198	0.6515	0.6619	0.6815
NeuN_hypo	0.51	0.4367	0.4131	0.4293	0.4369	0.3284	0.463	0.4754	0.3564	0.3937	0.4958	0.9191	0.9301	0.9294	0.9229	0.9268	0.9218	0.9442	0.9401	0.9398	0.9505	0.9281	0.4792	0.5941	0.417	0.431	0.5254	0.5385	0.3824	0.6082	0.7623	0.6054	0.9386	0.9615	0.9562	0.9636	0.9435	0.9783	0.9551	0.9424	0.9388	0.9635	0.5365	0.3599	0.4754	0.4238	0.4654	0.486	0.5212
NeuN_hypo	0.651	0.5665	0.5643	0.5603	0.5478	0.515	0.6032	0.5803	0.5356	0.4649	0.6238	0.9068	0.9091	0.9024	0.8941	0.893	0.9021	0.8969	0.9019	0.904	0.9051	0.909	0.5421	0.6322	0.5536	0.5673	0.5933	0.5925	0.5101	0.6028	0.6598	0.5757	0.8499	0.8556	0.8241	0.8531	0.8301	0.8652	0.8522	0.8416	0.882	0.8512	0.5209	0.5359	0.5687	0.5343	0.528	0.5535	0.5655
NeuN_hypo	0.4092	0.3119	0.3036	0.2785	0.2761	0.2892	0.3231	0.2897	0.3691	0.317	0.3593	0.8164	0.7877	0.8368	0.754	0.8315	0.8196	0.8236	0.7829	0.8386	0.806	0.8074	0.2183	0.2539	0.2244	0.2071	0.2997	0.2606	0.2097	0.2757	0.2562	0.3207	0.8022	0.8257	0.7649	0.7914	0.8039	0.8376	0.8007	0.7747	0.8361	0.8005	0.6524	0.6763	0.6694	0.6612	0.6543	0.6455	0.6225
NeuN_hypo	0.5315	0.47	0.6535	0.4839	0.3975	0.3884	0.4702	0.4455	0.4281	0.4208	0.5207	0.8951	0.8782	0.9119	0.8992	0.8843	0.8966	0.8744	0.8923	0.9102	0.905	0.8765	0.5175	0.7135	0.5729	0.6523	0.5745	0.6314	0.3656	0.6856	0.8194	0.6072	0.9118	0.9156	0.9012	0.9008	0.9152	0.8945	0.8907	0.9043	0.8863	0.9224	0.6334	0.5777	0.6523	0.5888	0.5966	0.6851	0.6138
NeuN_hypo	0.6403	0.633	0.7251	0.6137	0.5755	0.5574	0.5388	0.4994	0.5913	0.5344	0.5125	0.9378	0.9367	0.9357	0.9379	0.9385	0.9358	0.9315	0.9193	0.9314	0.9289	0.9216	0.4492	0.5144	0.4529	0.3951	0.3884	0.366	0.3109	0.3921	0.4469	0.6718	0.9328	0.9405	0.9404	0.9418	0.9364	0.9306	0.9466	0.9556	0.8988	0.9319	0.351	0.2946	0.3931	0.3658	0.3727	0.399	0.3885
NeuN_hypo	0.0964	0.0698	0.0582	0.0615	0.0696	0.0539	0.0701	0.0478	0.0731	0.0476	0.0708	0.2913	0.2811	0.2782	0.271	0.2744	0.2866	0.2749	0.2684	0.2814	0.2718	0.286	0.1702	0.216	0.1811	0.1722	0.17	0.1803	0.1771	0.198	0.1985	0.1978	0.5931	0.6561	0.6956	0.6317	0.614	0.6313	0.5854	0.5511	0.6251	0.5976	0.1025	0.0886	0.0956	0.1037	0.0881	0.1273	0.0939
NeuN_hypo	0.3036	0.2169	0.2523	0.2196	0.2137	0.217	0.3004	0.2388	0.2345	0.1984	0.3371	0.6166	0.6346	0.6135	0.5799	0.6014	0.6376	0.6088	0.5946	0.6277	0.6139	0.603	0.3064	0.4753	0.3485	0.3749	0.3845	0.4217	0.2444	0.4389	0.5286	0.2895	0.6998	0.7326	0.7101	0.7128	0.712	0.7117	0.7287	0.6774	0.732	0.664	0.2529	0.1955	0.2809	0.23	0.2233	0.3083	0.2612
NeuN_hypo	0.6215	0.6369	0.6246	0.5968	0.6239	0.5098	0.6498	0.5343	0.6442	0.578	0.697	0.9174	0.9135	0.9403	0.9285	0.9314	0.9354	0.9184	0.9257	0.9208	0.9277	0.9327	0.6106	0.7296	0.6079	0.6101	0.6272	0.648	0.4861	0.6874	0.7682	0.5775	0.9257	0.9202	0.9185	0.9164	0.9182	0.9106	0.9244	0.9059	0.9364	0.9056	0.5591	0.4334	0.5699	0.4543	0.5088	0.5091	0.4458
NeuN_hypo	0.5718	0.5169	0.6056	0.6023	0.574	0.5117	0.5885	0.5806	0.5403	0.5171	0.6337	0.821	0.8326	0.8297	0.7828	0.7985	0.826	0.7907	0.7832	0.8215	0.8051	0.8144	0.6705	0.7458	0.671	0.6594	0.6208	0.705	0.6339	0.6634	0.771	0.6478	0.831	0.897	0.8766	0.8775	0.8835	0.883	0.8885	0.814	0.8644	0.8135	0.4083	0.4028	0.4615	0.4061	0.3876	0.4979	0.4905
NeuN_hypo	0.4709	0.4293	0.5448	0.4691	0.4168	0.4092	0.6085	0.4252	0.4608	0.4316	0.6425	0.8981	0.9163	0.9093	0.9391	0.9115	0.9117	0.8883	0.89	0.873	0.9153	0.9173	0.4252	0.5914	0.5083	0.4209	0.5578	0.6381	0.4108	0.5477	0.6714	0.6054	0.8889	0.8882	0.9096	0.9009	0.8805	0.8979	0.8801	0.8912	0.8863	0.8325	0.6612	0.6598	0.746	0.6886	0.768	0.603	0.6885
NeuN_hypo	0.363	0.2361	0.2774	0.2284	0.2004	0.2066	0.2802	0.256	0.2368	0.172	0.3928	0.8623	0.8798	0.8705	0.8991	0.8416	0.8397	0.8547	0.8629	0.8535	0.8695	0.8512	0.2696	0.4647	0.2875	0.3193	0.3094	0.3623	0.2547	0.3217	0.4841	0.4343	0.8498	0.8987	0.8741	0.9061	0.8988	0.864	0.9098	0.8737	0.9095	0.8508	0.3898	0.3211	0.3599	0.3497	0.3407	0.4353	0.3485
NeuN_hypo	0.2152	0.1219	0.1264	0.1622	0.1324	0.1375	0.2067	0.1803	0.1974	0.0955	0.1497	0.4926	0.524	0.5402	0.6633	0.5684	0.4981	0.6149	0.6379	0.5419	0.5969	0.5748	0.1365	0.1706	0.1036	0.18	0.1519	0.1459	0.1094	0.1265	0.1933	0.128	0.5935	0.5359	0.5986	0.4683	0.4861	0.4897	0.4183	0.5313	0.5129	0.4742	0.2087	0.1821	0.2183	0.2173	0.212	0.2122	0.1888
NeuN_hypo	0.6188	0.5575	0.5611	0.5294	0.5198	0.5206	0.6027	0.5438	0.5468	0.5296	0.5831	0.87	0.8652	0.8943	0.8716	0.8564	0.8745	0.907	0.8882	0.8899	0.8755	0.8915	0.4296	0.5546	0.3993	0.4966	0.5011	0.4281	0.3818	0.4975	0.5519	0.4499	0.8381	0.8977	0.8692	0.8628	0.8148	0.853	0.8923	0.8143	0.9023	0.8068	0.6138	0.5022	0.5158	0.5719	0.5763	0.5986	0.6476
NeuN_hypo	0.4132	0.3411	0.3891	0.364	0.3482	0.3162	0.4385	0.3402	0.3638	0.3347	0.533	0.8366	0.83	0.8384	0.8182	0.8312	0.8307	0.8417	0.8173	0.8458	0.8448	0.8316	0.3839	0.5536	0.4107	0.4793	0.3759	0.4395	0.3487	0.4253	0.5274	0.4164	0.8069	0.8382	0.7997	0.8148	0.8006	0.8087	0.8234	0.7554	0.8582	0.8063	0.4064	0.3158	0.4229	0.3764	0.3263	0.457	0.3195
NeuN_hypo	0.5952	0.4733	0.4169	0.4083	0.4343	0.4271	0.4725	0.4847	0.4749	0.4703	0.499	0.9465	0.9562	0.9678	0.9271	0.9498	0.9642	0.9651	0.9509	0.9446	0.9416	0.9482	0.4088	0.5922	0.4094	0.4698	0.4164	0.4954	0.3811	0.498	0.6215	0.3304	0.957	0.9628	0.9507	0.9491	0.9612	0.9766	0.9484	0.9516	0.9459	0.9463	0.4341	0.4203	0.4972	0.4324	0.4396	0.4427	0.4405
NeuN_hypo	0.3051	0.2453	0.2059	0.2611	0.2285	0.2163	0.2617	0.2218	0.2369	0.2325	0.2737	0.469	0.472	0.4653	0.4928	0.4372	0.4557	0.437	0.4435	0.4428	0.4548	0.4623	0.3469	0.4376	0.3362	0.3777	0.375	0.384	0.3186	0.4073	0.4406	0.3672	0.6134	0.6185	0.6663	0.6017	0.6298	0.6395	0.5969	0.6293	0.6459	0.589	0.2617	0.221	0.2731	0.2371	0.2661	0.2919	0.2986
NeuN_hypo	0.2372	0.181	0.1658	0.1884	0.1749	0.1447	0.177	0.1599	0.1612	0.1519	0.1639	0.4597	0.5574	0.4818	0.3549	0.4165	0.4775	0.4393	0.44	0.4808	0.4259	0.4862	0.2013	0.2456	0.2103	0.2194	0.2328	0.2201	0.2214	0.2293	0.29	0.2324	0.5762	0.611	0.5794	0.5631	0.6349	0.5507	0.5832	0.5566	0.6021	0.5484	0.284	0.2345	0.247	0.2302	0.2473	0.2496	0.2289
NeuN_hypo	0.3717	0.2825	0.2783	0.2937	0.3442	0.2966	0.3387	0.2662	0.3454	0.2622	0.3253	0.7759	0.8095	0.768	0.7904	0.6918	0.7544	0.7275	0.8233	0.7808	0.7051	0.7725	0.399	0.402	0.3919	0.4464	0.3471	0.4658	0.38	0.4527	0.4492	0.3853	0.8118	0.8416	0.8667	0.7837	0.7962	0.847	0.8268	0.8144	0.851	0.7838	0.3393	0.391	0.3469	0.3664	0.4343	0.4078	0.3442
NeuN_hypo	0.4507	0.4502	0.4119	0.4201	0.405	0.4924	0.5308	0.3847	0.3545	0.3699	0.4284	0.8453	0.8816	0.8724	0.8416	0.8527	0.8594	0.8734	0.8189	0.901	0.8646	0.8391	0.3466	0.5854	0.4731	0.4399	0.4126	0.4438	0.2553	0.4311	0.5794	0.4693	0.8112	0.8309	0.8037	0.7909	0.808	0.8301	0.8458	0.6817	0.8591	0.882	0.7644	0.6673	0.7669	0.7142	0.7095	0.7232	0.7632
NeuN_hypo	0.3905	0.372	0.4325	0.3851	0.3287	0.3695	0.4164	0.3092	0.3576	0.3399	0.373	0.9175	0.9372	0.9124	0.876	0.9303	0.93	0.926	0.9214	0.9227	0.9369	0.9232	0.3111	0.3496	0.3033	0.4115	0.3163	0.3272	0.3221	0.3611	0.381	0.3755	0.8656	0.9272	0.8834	0.9501	0.9653	0.943	0.9398	0.9281	0.926	0.9276	0.7932	0.7802	0.7804	0.7527	0.7574	0.8086	0.7966
NeuN_hypo	0.6637	0.6825	0.67	0.6616	0.6095	0.6303	0.6605	0.6989	0.6075	0.6126	0.7276	0.9356	0.9325	0.9313	0.9107	0.9272	0.9331	0.9227	0.9281	0.9298	0.9163	0.9325	0.5479	0.7228	0.6143	0.6892	0.667	0.7112	0.5535	0.7482	0.7165	0.6232	0.9061	0.9359	0.9077	0.9242	0.9382	0.9377	0.9312	0.9169	0.9138	0.9648	0.6646	0.6435	0.7351	0.6572	0.6471	0.6222	0.6841
NeuN_hypo	0.5023	0.4829	0.4344	0.3906	0.418	0.4165	0.5822	0.4865	0.4435	0.4843	0.4906	0.893	0.9256	0.9149	0.9286	0.9017	0.9123	0.9023	0.9044	0.9009	0.8931	0.9016	0.3966	0.5837	0.4324	0.4967	0.3924	0.4868	0.3897	0.4299	0.6344	0.3029	0.8788	0.9028	0.9199	0.8954	0.8705	0.909	0.9273	0.8889	0.9225	0.8826	0.4736	0.3725	0.4632	0.409	0.3633	0.4201	0.4373
NeuN_hypo	0.4909	0.3789	0.3642	0.4053	0.4015	0.4037	0.4836	0.3891	0.4298	0.3818	0.518	0.8693	0.9228	0.896	0.9119	0.9052	0.8976	0.9031	0.926	0.8927	0.8988	0.8868	0.3382	0.4405	0.3756	0.4254	0.3911	0.3884	0.2756	0.4284	0.546	0.3796	0.8422	0.85	0.8615	0.8471	0.8349	0.874	0.8352	0.8627	0.878	0.822	0.508	0.4365	0.4322	0.4979	0.511	0.5969	0.6362
NeuN_hypo	0.5424	0.5244	0.6001	0.5228	0.5349	0.5097	0.5801	0.5415	0.5206	0.5275	0.6055	0.8467	0.8731	0.8746	0.8526	0.8696	0.8516	0.8762	0.8754	0.8639	0.8864	0.8752	0.5195	0.6294	0.5654	0.5816	0.5893	0.589	0.4422	0.5814	0.6715	0.5297	0.8492	0.8825	0.8416	0.8993	0.8732	0.8811	0.8636	0.8714	0.8731	0.8247	0.6103	0.5893	0.6453	0.6133	0.5827	0.6047	0.6298
NeuN_hypo	0.4256	0.4457	0.4299	0.3519	0.3527	0.3845	0.4976	0.3559	0.3711	0.3484	0.5465	0.8668	0.8813	0.9188	0.8391	0.8942	0.8645	0.8726	0.877	0.9078	0.9112	0.8794	0.404	0.4979	0.3997	0.4259	0.4304	0.4413	0.3441	0.4918	0.4824	0.5256	0.8755	0.8862	0.8139	0.8253	0.8519	0.8814	0.8659	0.8736	0.8916	0.9568	0.4942	0.4238	0.4185	0.4058	0.4514	0.5141	0.4149
NeuN_hypo	0.2461	0.1784	0.2383	0.1996	0.2405	0.2222	0.2563	0.2111	0.2486	0.1982	0.2278	0.6113	0.6426	0.6079	0.5198	0.5395	0.6285	0.5654	0.5843	0.6197	0.5646	0.6194	0.1483	0.2471	0.1508	0.1928	0.1577	0.154	0.1444	0.1822	0.2132	0.1249	0.5574	0.6291	0.6165	0.581	0.5805	0.5519	0.5813	0.5441	0.6039	0.6147	0.533	0.5112	0.5592	0.5545	0.5262	0.5528	0.5521
NeuN_hypo	0.285	0.2443	0.2815	0.2778	0.2635	0.2326	0.2869	0.2451	0.2807	0.1827	0.2932	0.6851	0.7118	0.6689	0.6266	0.5801	0.7271	0.5789	0.5749	0.6053	0.6145	0.6422	0.273	0.3405	0.2739	0.3052	0.2882	0.2803	0.221	0.3027	0.4031	0.3186	0.7288	0.8044	0.6909	0.7685	0.7946	0.7742	0.7846	0.6793	0.7924	0.6887	0.3227	0.3205	0.3856	0.3057	0.2989	0.3237	0.3225
NeuN_hypo	0.4514	0.3787	0.3975	0.3566	0.3509	0.3353	0.4087	0.3393	0.3395	0.3683	0.4425	0.8569	0.8733	0.8651	0.899	0.845	0.8555	0.8703	0.8745	0.8526	0.8964	0.886	0.3339	0.4829	0.3253	0.4295	0.385	0.4676	0.2409	0.4536	0.5447	0.4104	0.848	0.9004	0.8717	0.9107	0.8232	0.9141	0.8483	0.9003	0.8802	0.8891	0.2877	0.2361	0.3451	0.2286	0.3062	0.3259	0.2286
NeuN_hypo	0.4335	0.3895	0.3486	0.3497	0.3369	0.354	0.3809	0.3422	0.3436	0.2786	0.3807	0.669	0.6998	0.6738	0.6854	0.7068	0.6963	0.6929	0.6942	0.6937	0.6752	0.6819	0.2844	0.4043	0.3467	0.3422	0.3343	0.3493	0.3186	0.3458	0.3731	0.3463	0.6505	0.6725	0.7018	0.6845	0.6912	0.6513	0.6715	0.6866	0.7035	0.6991	0.3578	0.3591	0.3911	0.3917	0.4078	0.3991	0.4108
NeuN_hypo	0.2896	0.3131	0.1799	0.2837	0.1926	0.2043	0.25	0.1687	0.2265	0.2283	0.2406	0.7645	0.7846	0.8214	0.6826	0.7228	0.7579	0.8035	0.7149	0.7952	0.7587	0.7368	0.1582	0.2527	0.2589	0.2555	0.2259	0.1927	0.1292	0.3194	0.3047	0.4565	0.6681	0.8759	0.7582	0.7992	0.7844	0.8403	0.8405	0.7	0.6893	0.843	0.3594	0.2111	0.3235	0.3702	0.4126	0.3832	0.3238
NeuN_hypo	0.5121	0.6096	0.5165	0.4549	0.3318	0.3883	0.5335	0.2848	0.3115	0.3915	0.2876	0.8122	0.8278	0.7773	0.5542	0.7733	0.7272	0.6875	0.7149	0.746	0.8193	0.7598	0.4221	0.3002	0.2262	0.2426	0.169	0.215	0.2411	0.1593	0.2632	0.3183	0.6934	0.7329	0.63	0.5538	0.7274	0.6684	0.5154	0.4466	0.4081	0.7703	0.5687	0.339	0.1325	0.5814	0.2997	0.3622	0.1098
NeuN_hypo	0.5482	0.506	0.5933	0.5594	0.5045	0.4904	0.5702	0.5618	0.5283	0.4805	0.7242	0.9416	0.9356	0.9333	0.9168	0.9345	0.9476	0.9353	0.8999	0.9202	0.9347	0.9239	0.4422	0.6657	0.4469	0.5743	0.4881	0.517	0.2879	0.6122	0.759	0.4435	0.8914	0.9226	0.9026	0.9024	0.9055	0.9099	0.9385	0.892	0.8961	0.9397	0.4739	0.3952	0.5105	0.4196	0.3705	0.4171	0.5154
NeuN_hypo	0.3911	0.2865	0.3859	0.3164	0.3046	0.2947	0.2927	0.32	0.3091	0.2429	0.3145	0.6833	0.7792	0.7283	0.6831	0.6819	0.755	0.6983	0.6964	0.7254	0.6642	0.7155	0.2377	0.2844	0.1906	0.247	0.2186	0.2319	0.1819	0.218	0.2675	0.2062	0.6889	0.684	0.6237	0.6725	0.6173	0.6622	0.6617	0.6491	0.6428	0.6075	0.2248	0.2064	0.2558	0.2442	0.2342	0.2489	0.2467
NeuN_hypo	0.4339	0.4173	0.4371	0.3638	0.3324	0.3338	0.4226	0.3537	0.3737	0.3898	0.4355	0.88	0.8904	0.9074	0.8248	0.876	0.8973	0.8771	0.8753	0.8917	0.8939	0.8868	0.443	0.5459	0.4624	0.5063	0.4693	0.5052	0.4398	0.5451	0.6632	0.42	0.8449	0.8759	0.7686	0.8628	0.8436	0.8542	0.8271	0.7878	0.8244	0.9005	0.5121	0.4794	0.5504	0.5212	0.4837	0.5298	0.5175
NeuN_hypo	0.5185	0.3918	0.4098	0.4413	0.4139	0.397	0.4829	0.3708	0.3806	0.3534	0.4891	0.8663	0.8781	0.8771	0.8735	0.8456	0.8654	0.8557	0.8741	0.8768	0.8775	0.8707	0.4295	0.6532	0.5033	0.5774	0.5079	0.5407	0.3138	0.5723	0.7379	0.5668	0.876	0.8994	0.8914	0.9189	0.8623	0.9083	0.854	0.8848	0.88	0.839	0.4494	0.259	0.4093	0.3901	0.3813	0.4266	0.4829
NeuN_hypo	0.5022	0.4776	0.4565	0.4182	0.4209	0.4322	0.497	0.4452	0.4764	0.4128	0.5529	0.9367	0.9392	0.9272	0.8994	0.9285	0.9344	0.9494	0.9328	0.9519	0.9338	0.9493	0.5683	0.6383	0.5908	0.6605	0.6004	0.5633	0.5501	0.6259	0.7399	0.6672	0.9338	0.9553	0.9258	0.9414	0.9321	0.9445	0.9336	0.9002	0.9334	0.9435	0.5844	0.627	0.6326	0.6365	0.6372	0.6742	0.6411
NeuN_hypo	0.5823	0.5108	0.5239	0.5386	0.5422	0.4953	0.5325	0.5072	0.5202	0.4825	0.5266	0.9601	0.9535	0.9759	0.9382	0.9472	0.9568	0.9496	0.9432	0.9648	0.9553	0.9582	0.5861	0.6635	0.5997	0.5639	0.6511	0.621	0.545	0.6808	0.7178	0.7463	0.9606	0.9653	0.9366	0.9327	0.936	0.9706	0.9337	0.9353	0.9469	0.9239	0.6371	0.5982	0.6469	0.6174	0.5615	0.6436	0.674
NeuN_hypo	0.5375	0.4608	0.4696	0.4978	0.5014	0.4376	0.548	0.5014	0.4607	0.4587	0.6081	0.7313	0.7567	0.7729	0.7332	0.7794	0.778	0.7417	0.7541	0.7605	0.7404	0.7475	0.4515	0.5738	0.4681	0.4622	0.4873	0.4661	0.3709	0.5624	0.5143	0.4918	0.7119	0.7797	0.7185	0.7822	0.7099	0.7583	0.7697	0.7173	0.7838	0.7049	0.6273	0.5707	0.6264	0.6293	0.6172	0.6056	0.6253
NeuN_hypo	0.608	0.543	0.5994	0.597	0.5658	0.5571	0.6375	0.5631	0.6059	0.5527	0.6107	0.8834	0.887	0.8809	0.8487	0.8486	0.8745	0.8644	0.8737	0.8712	0.8727	0.8855	0.4023	0.5122	0.4045	0.4858	0.5235	0.4455	0.5223	0.5599	0.5643	0.4824	0.7918	0.8537	0.7922	0.7822	0.8029	0.7896	0.8176	0.7636	0.7593	0.8795	0.6713	0.6473	0.6612	0.6765	0.6713	0.6564	0.6646
NeuN_hypo	0.6078	0.5835	0.5219	0.4838	0.5525	0.597	0.6937	0.5307	0.557	0.5528	0.6343	0.9589	0.9313	0.9458	0.9236	0.9483	0.9245	0.9429	0.9353	0.9666	0.9476	0.9462	0.5774	0.7292	0.483	0.5157	0.5315	0.6606	0.3971	0.6185	0.7563	0.7204	0.9388	0.9377	0.929	0.9315	0.9493	0.926	0.9402	0.9191	0.9355	0.9114	0.6895	0.6201	0.6636	0.6713	0.6457	0.6882	0.6964
NeuN_hypo	0.4236	0.3156	0.3452	0.3573	0.351	0.3392	0.3698	0.3351	0.3491	0.2374	0.398	0.6364	0.6574	0.6256	0.6633	0.6207	0.6801	0.5766	0.6564	0.6333	0.6208	0.6207	0.3211	0.3933	0.3353	0.3536	0.3202	0.3405	0.3027	0.3511	0.3534	0.3375	0.6859	0.6664	0.7383	0.6458	0.666	0.6117	0.6729	0.6355	0.6759	0.612	0.323	0.3546	0.3556	0.3799	0.3538	0.4291	0.4118
NeuN_hypo	0.4905	0.4574	0.3787	0.2898	0.3357	0.3196	0.4414	0.4346	0.4391	0.4259	0.4459	0.8891	0.8849	0.9077	0.9151	0.8747	0.9351	0.8681	0.8673	0.9031	0.8898	0.9041	0.4195	0.5756	0.4818	0.5101	0.357	0.4336	0.2459	0.4633	0.7379	0.351	0.9049	0.9483	0.9264	0.9232	0.9431	0.9242	0.9431	0.9392	0.9616	0.9391	0.6766	0.6436	0.6857	0.6331	0.6339	0.6525	0.6562
NeuN_hypo	0.7368	0.6308	0.6388	0.6684	0.6524	0.6058	0.7002	0.6412	0.6301	0.6336	0.6669	0.9315	0.9374	0.9393	0.9142	0.9122	0.9193	0.929	0.9399	0.9323	0.9566	0.9226	0.6218	0.6418	0.5425	0.6366	0.5733	0.5792	0.594	0.638	0.6565	0.6306	0.9206	0.9352	0.9079	0.9391	0.9084	0.9317	0.9126	0.8735	0.925	0.8769	0.6209	0.6954	0.6694	0.6723	0.6814	0.6778	0.6687
NeuN_hypo	0.3538	0.4328	0.4498	0.4145	0.4352	0.4002	0.534	0.4802	0.3594	0.3654	0.5353	0.9323	0.9512	0.9338	0.9371	0.9271	0.9409	0.9391	0.9431	0.9422	0.95	0.9359	0.3739	0.5941	0.408	0.5418	0.3804	0.4731	0.2541	0.5219	0.6034	0.3595	0.9131	0.949	0.9453	0.9369	0.9409	0.9505	0.9246	0.9425	0.9046	0.8607	0.4954	0.4071	0.4731	0.4326	0.4286	0.4432	0.4385
NeuN_hypo	0.4608	0.3267	0.3772	0.3786	0.3259	0.3488	0.3774	0.3358	0.3403	0.3121	0.3812	0.8548	0.8769	0.9069	0.8068	0.8694	0.8768	0.8758	0.8224	0.8638	0.8953	0.8712	0.1276	0.2312	0.1896	0.1959	0.1737	0.1764	0.1713	0.1664	0.2619	0.1128	0.8467	0.945	0.8512	0.9163	0.9317	0.9596	0.9609	0.8965	0.9078	0.9307	0.3513	0.3558	0.3661	0.3659	0.367	0.4035	0.3267
NeuN_hypo	0.5032	0.3929	0.3614	0.39	0.4198	0.3744	0.5152	0.4478	0.4398	0.4681	0.4986	0.8713	0.8966	0.9134	0.7918	0.8473	0.874	0.8174	0.8396	0.8852	0.8469	0.842	0.4641	0.5692	0.4203	0.4491	0.4816	0.4375	0.3127	0.5225	0.6781	0.5108	0.8707	0.9604	0.8054	0.9195	0.9436	0.9317	0.9396	0.8343	0.8942	0.9153	0.5719	0.4907	0.5452	0.5294	0.5401	0.5015	0.5395
NeuN_hypo	0.4773	0.3843	0.3841	0.3085	0.3523	0.333	0.4058	0.3418	0.3765	0.3103	0.4957	0.7376	0.7794	0.7482	0.8191	0.8008	0.7571	0.7989	0.7691	0.7796	0.7735	0.7732	0.3029	0.5513	0.3453	0.3678	0.4105	0.4522	0.2988	0.4591	0.587	0.4174	0.8285	0.8352	0.8579	0.8273	0.8717	0.8301	0.8305	0.8484	0.8361	0.7943	0.5272	0.4578	0.5926	0.4363	0.4856	0.5095	0.5981
NeuN_hypo	0.2592	0.1965	0.263	0.1958	0.1759	0.2058	0.2422	0.194	0.1907	0.1681	0.2876	0.497	0.5122	0.5108	0.4374	0.4968	0.5277	0.4771	0.4531	0.5175	0.4931	0.4852	0.3167	0.5131	0.3959	0.3363	0.3516	0.3914	0.2195	0.42	0.5409	0.4187	0.6544	0.7502	0.6455	0.7538	0.7928	0.7579	0.8019	0.6156	0.7522	0.6901	0.3763	0.1858	0.3272	0.2731	0.234	0.2981	0.2858
NeuN_hypo	0.4649	0.3639	0.4413	0.3265	0.352	0.2871	0.4517	0.4466	0.4593	0.3365	0.4132	0.921	0.9265	0.8931	0.9129	0.8757	0.913	0.8912	0.8764	0.8999	0.8813	0.9088	0.4831	0.3959	0.4626	0.5235	0.4175	0.4647	0.4678	0.4358	0.4393	0.4582	0.8867	0.8685	0.8827	0.9013	0.8954	0.9028	0.9265	0.9297	0.8863	0.8447	0.4985	0.4919	0.4654	0.5135	0.4779	0.5307	0.4918
NeuN_hypo	0.4717	0.3419	0.3736	0.3203	0.3815	0.3569	0.4336	0.3244	0.4045	0.2908	0.5378	0.8824	0.8992	0.9047	0.8547	0.8878	0.9086	0.869	0.8785	0.9069	0.8902	0.9012	0.4798	0.5911	0.3895	0.5095	0.4453	0.4738	0.3335	0.5571	0.6836	0.4753	0.8537	0.8781	0.8163	0.8375	0.872	0.8637	0.8535	0.8554	0.8381	0.8411	0.4175	0.3055	0.4018	0.3357	0.3206	0.3775	0.3704
NeuN_hypo	0.4428	0.3876	0.3923	0.3589	0.3833	0.3658	0.4037	0.3482	0.4229	0.3105	0.4055	0.8009	0.8046	0.8174	0.8146	0.7923	0.7906	0.8251	0.8278	0.7995	0.798	0.8022	0.3066	0.391	0.3189	0.3488	0.2838	0.3441	0.2664	0.3453	0.4392	0.3521	0.7949	0.8196	0.7933	0.8089	0.8083	0.8076	0.7703	0.7851	0.75	0.8033	0.387	0.348	0.3578	0.3424	0.3087	0.3281	0.321
NeuN_hypo	0.5646	0.5112	0.533	0.4823	0.4244	0.4429	0.5702	0.5452	0.5317	0.4925	0.6419	0.8612	0.8624	0.8922	0.9137	0.8279	0.8916	0.8577	0.8631	0.8859	0.8701	0.8873	0.5314	0.639	0.514	0.5919	0.5292	0.5579	0.4394	0.5932	0.6981	0.4853	0.8873	0.923	0.8652	0.9217	0.8911	0.8947	0.8968	0.8667	0.8689	0.9004	0.6716	0.6468	0.6826	0.6294	0.6527	0.6917	0.6557
NeuN_hypo	0.6777	0.6554	0.6394	0.6289	0.664	0.6319	0.6616	0.6321	0.6171	0.5814	0.7025	0.9079	0.9025	0.9038	0.874	0.8861	0.9011	0.9078	0.8642	0.8944	0.8971	0.912	0.5852	0.689	0.6153	0.6502	0.5723	0.6261	0.5332	0.5938	0.6375	0.5767	0.8705	0.8921	0.8724	0.8685	0.8569	0.8927	0.8833	0.8451	0.8618	0.8507	0.6336	0.6012	0.6576	0.6009	0.631	0.5986	0.6116
NeuN_hypo	0.3287	0.2562	0.2562	0.2333	0.2477	0.2289	0.213	0.2013	0.2458	0.204	0.2609	0.6942	0.712	0.7224	0.5028	0.6815	0.7548	0.606	0.5308	0.6687	0.6549	0.6477	0.2112	0.2871	0.225	0.2483	0.2428	0.2061	0.191	0.2629	0.3156	0.2069	0.5993	0.7209	0.6491	0.6719	0.6509	0.6128	0.7269	0.6268	0.627	0.5865	0.2487	0.2586	0.2813	0.2735	0.3039	0.3189	0.2491
NeuN_hypo	0.6091	0.6137	0.5504	0.5374	0.5079	0.5167	0.6175	0.5669	0.5649	0.5156	0.6381	0.9408	0.9392	0.9241	0.914	0.9206	0.9182	0.9298	0.9335	0.9457	0.9303	0.9393	0.446	0.6425	0.5799	0.6089	0.585	0.6054	0.403	0.5959	0.7751	0.5595	0.8947	0.9287	0.9029	0.9397	0.9207	0.9294	0.9113	0.8807	0.9556	0.8987	0.6105	0.5841	0.6497	0.5702	0.5603	0.6164	0.6283
NeuN_hypo	0.566	0.4881	0.4438	0.5096	0.5161	0.4415	0.5887	0.4597	0.5291	0.4677	0.6078	0.944	0.9288	0.9447	0.9185	0.9275	0.927	0.9351	0.9479	0.9435	0.9473	0.9269	0.4937	0.6979	0.5911	0.5547	0.5983	0.5987	0.4255	0.6562	0.7574	0.728	0.9462	0.9526	0.935	0.9583	0.9413	0.9346	0.9555	0.9222	0.9259	0.9138	0.6691	0.6419	0.7101	0.6623	0.6795	0.7018	0.6757
NeuN_hypo	0.6311	0.523	0.5075	0.5494	0.5532	0.4572	0.587	0.5607	0.5682	0.5192	0.6751	0.9448	0.938	0.9447	0.9257	0.9335	0.9392	0.9351	0.9531	0.9448	0.9535	0.9375	0.5674	0.7259	0.5678	0.6768	0.6067	0.5971	0.4465	0.6117	0.7437	0.5714	0.9377	0.9546	0.9233	0.9433	0.9457	0.9342	0.9452	0.9116	0.9636	0.9202	0.574	0.5392	0.6384	0.5511	0.5643	0.5832	0.541
NeuN_hypo	0.3727	0.2847	0.3107	0.3133	0.3057	0.2853	0.2848	0.2912	0.3127	0.2912	0.257	0.5935	0.5589	0.5783	0.6091	0.5656	0.5616	0.5879	0.5797	0.5636	0.5858	0.5721	0.3327	0.3382	0.3002	0.3614	0.3276	0.3511	0.2861	0.3303	0.3536	0.2975	0.6603	0.6135	0.6062	0.6073	0.6291	0.6848	0.6717	0.6864	0.6593	0.547	0.2966	0.3134	0.2976	0.2903	0.2947	0.33	0.299
NeuN_hypo	0.4399	0.4715	0.3986	0.4184	0.4225	0.3951	0.4168	0.3784	0.4449	0.4217	0.3907	0.8333	0.8394	0.8317	0.624	0.7368	0.8765	0.7247	0.5998	0.8211	0.7737	0.781	0.4007	0.3896	0.37	0.4256	0.405	0.4371	0.472	0.4528	0.4624	0.3758	0.8137	0.8964	0.7534	0.8653	0.8362	0.8498	0.9151	0.7717	0.8459	0.8457	0.46	0.4736	0.447	0.4857	0.5114	0.4892	0.4761
NeuN_hypo	0.5736	0.568	0.5636	0.5672	0.5183	0.5259	0.6104	0.4901	0.5378	0.4944	0.6565	0.8672	0.8895	0.8678	0.859	0.833	0.8677	0.8364	0.8345	0.8691	0.857	0.8575	0.5989	0.6729	0.6066	0.6377	0.6245	0.6435	0.5403	0.6996	0.7655	0.6277	0.8527	0.867	0.8667	0.8323	0.8441	0.8364	0.8432	0.8425	0.8397	0.7837	0.6316	0.5848	0.6686	0.5979	0.6138	0.6239	0.5898
NeuN_hypo	0.4496	0.312	0.3697	0.379	0.3719	0.3025	0.3525	0.3351	0.3738	0.2985	0.3585	0.9309	0.9206	0.9016	0.9043	0.8981	0.8693	0.9079	0.9164	0.9131	0.9248	0.9042	0.3884	0.4555	0.3245	0.3624	0.3484	0.4056	0.2882	0.4112	0.4502	0.3826	0.9027	0.9316	0.9351	0.8932	0.8723	0.9605	0.9336	0.949	0.8747	0.9224	0.283	0.2697	0.3479	0.2712	0.2867	0.2698	0.3422
NeuN_hypo	0.7133	0.6488	0.6744	0.6647	0.6422	0.6309	0.6836	0.664	0.6789	0.5871	0.6963	0.9126	0.9025	0.9058	0.8833	0.8838	0.8894	0.879	0.8842	0.904	0.8913	0.8995	0.5757	0.6678	0.5575	0.5893	0.5677	0.5722	0.503	0.5655	0.5842	0.6552	0.8744	0.9059	0.869	0.919	0.8714	0.9014	0.8941	0.8695	0.9209	0.8362	0.6753	0.6481	0.683	0.6478	0.6355	0.7048	0.6819
NeuN_hypo	0.7315	0.7065	0.6733	0.7085	0.7022	0.7099	0.7486	0.698	0.7236	0.6988	0.7137	0.8985	0.9204	0.9069	0.8852	0.9039	0.895	0.8925	0.9035	0.8944	0.8864	0.8922	0.6288	0.6729	0.6484	0.6354	0.58	0.6169	0.5682	0.6412	0.8039	0.6253	0.8107	0.8705	0.889	0.8853	0.8535	0.853	0.8506	0.8191	0.9272	0.8398	0.6741	0.5939	0.6721	0.6759	0.6321	0.6831	0.6873
NeuN_hypo	0.5777	0.5446	0.5078	0.524	0.545	0.476	0.5544	0.5313	0.5386	0.482	0.5804	0.8408	0.8729	0.8853	0.8252	0.8429	0.8859	0.852	0.8211	0.8713	0.8607	0.8643	0.4521	0.5582	0.4634	0.5057	0.5322	0.5625	0.4465	0.4788	0.6031	0.5013	0.7959	0.8346	0.7799	0.8484	0.8275	0.8349	0.8542	0.8355	0.8687	0.8147	0.4511	0.43	0.4445	0.4309	0.4538	0.4341	0.4507
NeuN_hypo	0.385	0.3428	0.32	0.3557	0.3504	0.3768	0.4393	0.3956	0.3471	0.3526	0.4059	0.7843	0.829	0.8321	0.8295	0.7989	0.7974	0.82	0.8325	0.8359	0.8506	0.8185	0.4316	0.4688	0.4169	0.4871	0.4588	0.4589	0.3882	0.4778	0.5138	0.3735	0.8782	0.9071	0.8543	0.9051	0.8604	0.8826	0.8794	0.8842	0.8547	0.8685	0.5391	0.498	0.5111	0.4939	0.4869	0.5389	0.5214
NeuN_hypo	0.6697	0.583	0.637	0.599	0.5986	0.5941	0.6483	0.5881	0.5814	0.5486	0.7009	0.9245	0.9335	0.9303	0.9319	0.9174	0.9327	0.9159	0.9153	0.9268	0.9213	0.9302	0.5644	0.6825	0.5825	0.5676	0.6013	0.6105	0.4724	0.6895	0.6677	0.6335	0.9117	0.9287	0.9069	0.9279	0.9276	0.9117	0.9368	0.941	0.9165	0.9392	0.6099	0.5523	0.5764	0.5577	0.5864	0.6019	0.6151
NeuN_hypo	0.6283	0.5409	0.5735	0.5273	0.5026	0.4875	0.5414	0.5633	0.5323	0.4877	0.6414	0.936	0.9314	0.9535	0.9299	0.9257	0.9388	0.9364	0.9335	0.9506	0.9461	0.9489	0.5276	0.7237	0.5775	0.6899	0.5752	0.6656	0.3882	0.5942	0.7812	0.5787	0.9485	0.9612	0.9126	0.9512	0.9402	0.9565	0.9449	0.9432	0.9538	0.9399	0.6617	0.5463	0.6622	0.6224	0.6063	0.5985	0.5761
NeuN_hypo	0.7006	0.6436	0.6283	0.6478	0.6315	0.5894	0.6794	0.7005	0.6566	0.5822	0.6402	0.9142	0.9243	0.9434	0.9249	0.935	0.9066	0.928	0.9461	0.9401	0.9523	0.945	0.6786	0.7046	0.6489	0.7214	0.7023	0.6823	0.6878	0.6411	0.688	0.6566	0.9127	0.9367	0.9231	0.9597	0.8929	0.9349	0.9381	0.9446	0.9375	0.9177	0.5906	0.5614	0.5894	0.5818	0.5483	0.6129	0.6014
NeuN_hypo	0.4717	0.3593	0.4991	0.4018	0.3471	0.3646	0.4396	0.4458	0.3789	0.3129	0.5807	0.9044	0.9183	0.8997	0.8896	0.9123	0.9256	0.9074	0.9297	0.8907	0.8928	0.9015	0.2969	0.5491	0.3701	0.3217	0.3617	0.4373	0.2204	0.5043	0.5253	0.3328	0.8489	0.8829	0.8901	0.8208	0.8819	0.8757	0.8653	0.8724	0.8931	0.7823	0.4067	0.3688	0.4808	0.4242	0.4173	0.4598	0.4683
NeuN_hypo	0.5935	0.5413	0.504	0.5519	0.5424	0.4933	0.5732	0.5765	0.4922	0.4598	0.5744	0.803	0.8212	0.8093	0.8447	0.8352	0.8296	0.8677	0.8259	0.8498	0.8162	0.8276	0.493	0.6469	0.5578	0.5585	0.5492	0.5397	0.5213	0.566	0.6195	0.5755	0.9008	0.9014	0.9047	0.8843	0.9025	0.9224	0.8949	0.9016	0.9184	0.8814	0.4871	0.4588	0.4746	0.4906	0.4774	0.4982	0.489
NeuN_hypo	0.6349	0.5852	0.5933	0.6189	0.5871	0.5754	0.647	0.6034	0.5957	0.5328	0.6491	0.8489	0.8486	0.8737	0.8153	0.8212	0.8666	0.8415	0.8315	0.8556	0.8142	0.8433	0.6336	0.693	0.6462	0.6834	0.6829	0.6811	0.6466	0.6828	0.7535	0.6136	0.8406	0.8784	0.8494	0.8853	0.8499	0.845	0.8601	0.8516	0.84	0.8596	0.5323	0.5134	0.551	0.532	0.534	0.5398	0.5275
NeuN_hypo	0.4001	0.4208	0.4369	0.4097	0.3765	0.3885	0.4812	0.3842	0.4957	0.3471	0.4956	0.6953	0.7	0.6839	0.7365	0.7146	0.6734	0.737	0.7396	0.6851	0.6917	0.7061	0.3728	0.5289	0.455	0.4756	0.431	0.475	0.3183	0.5045	0.6204	0.5247	0.7184	0.7068	0.7671	0.6886	0.6851	0.6847	0.7147	0.749	0.7568	0.6965	0.5184	0.4366	0.4981	0.4622	0.4787	0.4578	0.5065
NeuN_hypo	0.4216	0.277	0.2955	0.2991	0.312	0.2799	0.4301	0.319	0.3638	0.2604	0.4173	0.7494	0.7691	0.7491	0.7632	0.7464	0.7313	0.7103	0.7164	0.731	0.7339	0.756	0.3834	0.5599	0.3879	0.4465	0.4199	0.4441	0.2776	0.446	0.5965	0.4351	0.8507	0.8428	0.7989	0.8271	0.8476	0.8411	0.8189	0.8446	0.8386	0.864	0.2717	0.1668	0.2734	0.2184	0.2096	0.282	0.3188
NeuN_hypo	0.4235	0.2868	0.2975	0.2643	0.2973	0.3194	0.3631	0.3029	0.3003	0.2526	0.3861	0.7894	0.7459	0.7665	0.745	0.7264	0.7686	0.7378	0.758	0.7895	0.7653	0.7514	0.2357	0.3539	0.269	0.1672	0.241	0.3309	0.201	0.3489	0.3922	0.2868	0.7521	0.7439	0.7055	0.7219	0.7467	0.7325	0.7536	0.7384	0.7199	0.723	0.226	0.2283	0.2629	0.2779	0.2293	0.3129	0.2702
NeuN_hypo	0.6005	0.6052	0.5858	0.605	0.6031	0.5311	0.6135	0.5873	0.5668	0.5665	0.6609	0.879	0.8587	0.8961	0.8697	0.8703	0.8647	0.8861	0.8719	0.8835	0.8744	0.8686	0.5539	0.6402	0.5701	0.6234	0.6595	0.6349	0.5664	0.5879	0.6847	0.5683	0.8874	0.9253	0.8921	0.9272	0.8922	0.9074	0.9207	0.8751	0.9487	0.8934	0.5429	0.4815	0.4785	0.5411	0.5065	0.5049	0.5289
NeuN_hypo	0.5672	0.5536	0.5108	0.5087	0.5121	0.4828	0.5991	0.5355	0.5256	0.4353	0.6242	0.8917	0.8684	0.9231	0.8535	0.8841	0.912	0.8685	0.8351	0.9079	0.8801	0.9031	0.5326	0.6224	0.5837	0.5706	0.5725	0.6126	0.4872	0.6527	0.7446	0.5095	0.8584	0.9306	0.8483	0.9219	0.9311	0.9341	0.9282	0.8747	0.8892	0.9184	0.5732	0.5571	0.6051	0.5922	0.5814	0.6059	0.6061
NeuN_hypo	0.4363	0.3516	0.3909	0.3686	0.3426	0.3496	0.4055	0.3667	0.3896	0.3208	0.3573	0.71	0.7604	0.71	0.6967	0.6697	0.7115	0.6614	0.6912	0.7158	0.7027	0.7236	0.4523	0.51	0.5061	0.4961	0.5083	0.4502	0.4632	0.4927	0.5283	0.5312	0.7598	0.7733	0.7421	0.7477	0.7548	0.7475	0.7586	0.7306	0.7598	0.6997	0.3007	0.25	0.3139	0.2914	0.2789	0.3593	0.2944
NeuN_hypo	0.6703	0.6307	0.6184	0.6174	0.6207	0.5849	0.6681	0.6099	0.6378	0.5746	0.727	0.8736	0.8859	0.8889	0.8934	0.8571	0.8745	0.8726	0.8781	0.8895	0.8715	0.8749	0.5589	0.7357	0.6023	0.6592	0.6399	0.619	0.4878	0.6537	0.7473	0.658	0.8109	0.8569	0.8671	0.8746	0.8556	0.8257	0.8236	0.8362	0.8808	0.8393	0.7217	0.6397	0.7032	0.6486	0.6717	0.6926	0.733
NeuN_hypo	0.4781	0.3922	0.3377	0.396	0.3598	0.3522	0.3816	0.3314	0.4118	0.336	0.4861	0.9413	0.9473	0.9131	0.9133	0.9325	0.9337	0.9365	0.9295	0.9569	0.9431	0.934	0.3759	0.4714	0.3501	0.3773	0.4065	0.359	0.279	0.3732	0.5046	0.4672	0.9176	0.9512	0.9281	0.9267	0.9454	0.9455	0.9607	0.9342	0.9172	0.9363	0.411	0.3951	0.4194	0.4472	0.4067	0.5213	0.4723
NeuN_hypo	0.675	0.6277	0.6327	0.6175	0.6176	0.6289	0.6929	0.6187	0.6273	0.5937	0.6553	0.943	0.931	0.9476	0.8984	0.9281	0.927	0.9437	0.9299	0.9403	0.939	0.9366	0.5716	0.6966	0.5927	0.5722	0.6539	0.6742	0.5586	0.6243	0.7416	0.6215	0.9368	0.9388	0.915	0.9349	0.9383	0.944	0.9565	0.8951	0.9319	0.9224	0.5424	0.5155	0.5324	0.5684	0.5107	0.5451	0.5574
NeuN_hypo	0.4475	0.3835	0.3099	0.3376	0.3719	0.3719	0.416	0.4044	0.3935	0.3475	0.5121	0.9183	0.9285	0.9176	0.9097	0.9033	0.925	0.9178	0.909	0.9314	0.9209	0.9279	0.359	0.5372	0.3644	0.4359	0.3566	0.436	0.2029	0.4307	0.5654	0.357	0.835	0.885	0.8387	0.8503	0.8537	0.8518	0.859	0.8367	0.8629	0.8478	0.5442	0.5098	0.5692	0.5235	0.522	0.5393	0.5372
NeuN_hypo	0.5477	0.4976	0.562	0.4734	0.4646	0.4698	0.5575	0.5037	0.4633	0.4614	0.4742	0.951	0.953	0.9469	0.9423	0.9463	0.9441	0.9648	0.9421	0.9248	0.9649	0.95	0.4641	0.518	0.4381	0.3907	0.5404	0.5671	0.4658	0.5013	0.6421	0.4648	0.9247	0.9624	0.9416	0.9632	0.9422	0.9557	0.9565	0.9232	0.8911	0.939	0.5142	0.3974	0.5152	0.4474	0.4723	0.5354	0.5107
NeuN_hypo	0.5569	0.6073	0.5905	0.5845	0.593	0.5185	0.5505	0.5183	0.5776	0.5074	0.4827	0.9068	0.87	0.8953	0.8148	0.8883	0.8935	0.8882	0.8629	0.8839	0.8961	0.8885	0.6306	0.6346	0.5419	0.6437	0.6148	0.5639	0.6787	0.6594	0.5128	0.692	0.8855	0.9136	0.8729	0.8816	0.8987	0.921	0.915	0.8823	0.9115	0.8981	0.5607	0.5753	0.5564	0.5699	0.5907	0.5661	0.5727
NeuN_hypo	0.4741	0.2856	0.316	0.3713	0.3219	0.3357	0.3457	0.3042	0.34	0.3057	0.3478	0.7212	0.7861	0.7488	0.6965	0.6996	0.7456	0.6745	0.6792	0.7201	0.7257	0.7101	0.4047	0.4722	0.425	0.4555	0.4321	0.409	0.4424	0.5119	0.4823	0.4238	0.7804	0.7637	0.7292	0.7589	0.7487	0.7365	0.7521	0.7371	0.7457	0.6673	0.4557	0.4876	0.4057	0.4838	0.4439	0.4366	0.4643
NeuN_hypo	0.6384	0.6067	0.5825	0.5001	0.5782	0.5412	0.6494	0.568	0.5478	0.5405	0.697	0.949	0.9499	0.9631	0.956	0.9381	0.9492	0.9437	0.9269	0.959	0.9446	0.9602	0.6606	0.7432	0.6426	0.4918	0.4735	0.6497	0.5831	0.7025	0.7472	0.4707	0.9514	0.9671	0.9463	0.9489	0.9547	0.9377	0.957	0.9034	0.9356	0.9253	0.6922	0.4174	0.557	0.5331	0.4814	0.5546	0.4265
NeuN_hypo	0.5467	0.4811	0.4571	0.4793	0.4419	0.3886	0.5602	0.3945	0.4691	0.4372	0.5624	0.8995	0.9263	0.9114	0.8947	0.8884	0.9214	0.8977	0.9018	0.9059	0.8938	0.9024	0.5691	0.6701	0.4344	0.5484	0.4863	0.5719	0.3284	0.5884	0.7464	0.4735	0.9364	0.9384	0.9184	0.9301	0.8914	0.9571	0.9074	0.9106	0.923	0.9446	0.6238	0.6881	0.5467	0.5904	0.6382	0.7185	0.7289
NeuN_hypo	0.4755	0.4311	0.4252	0.4199	0.3944	0.3579	0.4363	0.4039	0.4423	0.3549	0.5337	0.8273	0.8147	0.812	0.7871	0.7902	0.8657	0.8041	0.8244	0.8238	0.8122	0.8297	0.3636	0.5283	0.4257	0.4449	0.4666	0.404	0.354	0.5105	0.6075	0.4632	0.7523	0.8375	0.7898	0.7752	0.775	0.7402	0.8049	0.7681	0.8246	0.7377	0.468	0.5274	0.5696	0.5121	0.4709	0.5416	0.4769
NeuN_hypo	0.556	0.5518	0.5356	0.5602	0.519	0.4766	0.556	0.5445	0.537	0.4874	0.5921	0.7379	0.7669	0.742	0.7393	0.7611	0.7446	0.7593	0.7468	0.7562	0.746	0.7368	0.5246	0.6083	0.5543	0.5719	0.5723	0.586	0.485	0.5893	0.6022	0.599	0.7638	0.7831	0.7818	0.7902	0.771	0.7861	0.7387	0.7505	0.7731	0.7579	0.5603	0.5573	0.5987	0.5554	0.5682	0.5686	0.5532
NeuN_hypo	0.731	0.6814	0.714	0.6797	0.6833	0.6502	0.7455	0.7025	0.6918	0.6482	0.7392	0.9223	0.9321	0.9208	0.9214	0.9255	0.9372	0.918	0.9333	0.9191	0.9363	0.9245	0.624	0.7261	0.6221	0.7045	0.6701	0.7339	0.5772	0.7014	0.7795	0.6913	0.8687	0.8889	0.8763	0.8714	0.8663	0.8983	0.878	0.8791	0.8815	0.8604	0.6386	0.5702	0.6675	0.6299	0.6572	0.6249	0.6311
NeuN_hypo	0.7279	0.7759	0.7295	0.7661	0.7304	0.7066	0.7279	0.7118	0.6861	0.6688	0.7491	0.9159	0.9169	0.9118	0.9364	0.8877	0.9186	0.9133	0.91	0.9141	0.9062	0.9224	0.6918	0.7076	0.7025	0.7416	0.7545	0.6881	0.6836	0.7371	0.7163	0.7276	0.8971	0.9295	0.9074	0.9298	0.8835	0.9174	0.9098	0.8991	0.9341	0.9006	0.6678	0.6786	0.704	0.6468	0.643	0.6599	0.6809
NeuN_hypo	0.6062	0.5339	0.5399	0.5541	0.5349	0.4932	0.5335	0.4916	0.5285	0.4789	0.5463	0.8934	0.9071	0.9125	0.8532	0.8794	0.8901	0.8762	0.865	0.8926	0.8846	0.8954	0.5736	0.6801	0.5998	0.6165	0.6214	0.626	0.6053	0.6514	0.6723	0.5733	0.8778	0.9386	0.9127	0.9345	0.9186	0.9251	0.925	0.9268	0.881	0.8974	0.5422	0.5953	0.6236	0.5777	0.6056	0.6166	0.5764
NeuN_hypo	0.6078	0.5487	0.5899	0.5711	0.5705	0.5629	0.5772	0.5635	0.5757	0.5191	0.632	0.9178	0.9349	0.9365	0.9138	0.915	0.9303	0.9213	0.9119	0.8904	0.9278	0.938	0.5728	0.642	0.5223	0.6349	0.6063	0.6351	0.5527	0.6135	0.6367	0.5991	0.868	0.9094	0.8572	0.9056	0.8882	0.9067	0.9094	0.8658	0.8712	0.8789	0.718	0.6485	0.741	0.6736	0.6617	0.6861	0.6934
NeuN_hypo	0.3548	0.2367	0.1762	0.2115	0.2596	0.2235	0.2819	0.2085	0.2239	0.1941	0.3063	0.799	0.7836	0.8367	0.7503	0.7782	0.8343	0.7785	0.786	0.8239	0.81	0.7787	0.2525	0.4732	0.3207	0.3809	0.3201	0.3542	0.1951	0.3612	0.371	0.3535	0.7248	0.7989	0.7346	0.7759	0.7626	0.7506	0.7917	0.7141	0.7652	0.764	0.3589	0.319	0.3637	0.2888	0.32	0.4103	0.3112
NeuN_hypo	0.3955	0.3865	0.3116	0.3967	0.3832	0.2948	0.4393	0.3081	0.3902	0.3126	0.3868	0.9491	0.9005	0.9313	0.9177	0.9024	0.9235	0.9271	0.9347	0.9377	0.9333	0.9375	0.2639	0.4176	0.2951	0.2445	0.3109	0.2989	0.2759	0.2942	0.4219	0.2902	0.9288	0.9481	0.9304	0.934	0.9306	0.9267	0.9194	0.9355	0.9427	0.9258	0.6954	0.6883	0.6794	0.6909	0.6806	0.7248	0.703
NeuN_hypo	0.5774	0.4902	0.4666	0.4857	0.4724	0.4354	0.4898	0.4701	0.4786	0.4454	0.4838	0.9281	0.9407	0.9389	0.9003	0.9159	0.915	0.91	0.9203	0.9198	0.8942	0.9289	0.563	0.5916	0.4936	0.5658	0.553	0.5344	0.5175	0.5535	0.4986	0.4626	0.9194	0.9543	0.9476	0.9617	0.928	0.9383	0.9614	0.9017	0.9296	0.9373	0.4542	0.4177	0.4806	0.502	0.4847	0.4537	0.4595
NeuN_hypo	0.6142	0.5676	0.5334	0.5397	0.5028	0.4859	0.6168	0.5707	0.5488	0.5439	0.5852	0.8085	0.8229	0.8241	0.814	0.8254	0.8107	0.8202	0.8104	0.8159	0.8152	0.8281	0.5471	0.6773	0.5894	0.6187	0.5977	0.5842	0.442	0.5938	0.7673	0.5682	0.8109	0.8617	0.8305	0.8181	0.8167	0.8441	0.8584	0.8066	0.8254	0.8207	0.5129	0.4861	0.5159	0.5343	0.5167	0.5214	0.5331
NeuN_hypo	0.5404	0.5108	0.5152	0.5467	0.4764	0.4726	0.5698	0.5283	0.5361	0.475	0.5528	0.8546	0.859	0.8538	0.821	0.8027	0.8675	0.8343	0.8345	0.8498	0.8382	0.8337	0.4394	0.6728	0.5134	0.5404	0.5446	0.5474	0.3897	0.5613	0.7305	0.5366	0.8756	0.8949	0.8647	0.8781	0.8673	0.8864	0.8571	0.8452	0.8718	0.8387	0.5746	0.5037	0.5405	0.5334	0.525	0.547	0.5171
NeuN_hypo	0.6085	0.5389	0.4994	0.5288	0.5335	0.5351	0.5693	0.508	0.5077	0.514	0.6552	0.9042	0.9036	0.8962	0.8949	0.8895	0.8901	0.8777	0.8867	0.8975	0.8927	0.8843	0.4924	0.7291	0.5411	0.472	0.6506	0.5855	0.4987	0.6349	0.7878	0.5764	0.8828	0.8858	0.8822	0.8902	0.8764	0.9048	0.9089	0.8485	0.8795	0.848	0.4661	0.4688	0.5659	0.4757	0.4883	0.5176	0.5336
NeuN_hypo	0.4591	0.4389	0.3785	0.3993	0.4237	0.3902	0.4533	0.3584	0.3737	0.3645	0.5407	0.8236	0.8631	0.8175	0.8471	0.812	0.8367	0.802	0.8343	0.8385	0.8089	0.8426	0.4236	0.5471	0.4341	0.4842	0.5123	0.459	0.4587	0.5069	0.5993	0.4876	0.8382	0.8578	0.8292	0.8499	0.8097	0.8655	0.8477	0.7915	0.8083	0.8052	0.5081	0.3828	0.4979	0.447	0.4547	0.5403	0.487
NeuN_hypo	0.3316	0.2698	0.2965	0.2676	0.2523	0.2655	0.288	0.2718	0.2967	0.2382	0.2457	0.6456	0.7134	0.6514	0.6306	0.6382	0.7072	0.6175	0.5667	0.6552	0.6591	0.6816	0.3267	0.324	0.2968	0.3643	0.3309	0.3098	0.3225	0.3297	0.3	0.342	0.6992	0.6737	0.6685	0.6335	0.679	0.6331	0.7077	0.5817	0.6272	0.5586	0.1564	0.1534	0.1648	0.1613	0.1377	0.1548	0.1097
NeuN_hypo	0.7647	0.7069	0.6413	0.6716	0.652	0.5986	0.6599	0.6799	0.6731	0.6456	0.7087	0.9359	0.9199	0.9537	0.9082	0.9246	0.9583	0.9311	0.9296	0.9386	0.9319	0.9328	0.6456	0.6788	0.6451	0.6536	0.6574	0.7151	0.666	0.6649	0.7126	0.6134	0.8666	0.9003	0.8857	0.8714	0.8996	0.8644	0.8826	0.8527	0.8744	0.8544	0.6712	0.6077	0.6876	0.6733	0.6346	0.6715	0.6383
NeuN_hypo	0.3329	0.2764	0.2932	0.3205	0.3216	0.3012	0.3366	0.2996	0.3148	0.2661	0.3514	0.4967	0.5026	0.5082	0.4795	0.4896	0.51	0.4874	0.506	0.5006	0.5047	0.5117	0.6232	0.6763	0.5938	0.623	0.6162	0.6147	0.5107	0.6107	0.6782	0.6669	0.8049	0.8782	0.8247	0.8597	0.8573	0.8414	0.8477	0.8025	0.8646	0.8583	0.5991	0.5686	0.5953	0.549	0.549	0.5675	0.5851
NeuN_hypo	0.2573	0.1535	0.2056	0.1848	0.1906	0.168	0.2427	0.19	0.1402	0.1363	0.2531	0.887	0.8815	0.8997	0.8609	0.8888	0.9407	0.8852	0.845	0.8967	0.8984	0.8969	0.1758	0.3019	0.2106	0.2375	0.2517	0.2357	0.1209	0.2359	0.3779	0.1578	0.8223	0.8945	0.7791	0.8977	0.9139	0.8621	0.8915	0.8674	0.8487	0.8568	0.324	0.2628	0.3006	0.2833	0.219	0.3361	0.3282
NeuN_hypo	0.5462	0.4314	0.4509	0.5245	0.4876	0.4291	0.5688	0.5261	0.4818	0.4707	0.5535	0.8731	0.8926	0.9012	0.8411	0.8766	0.8679	0.8507	0.8963	0.8834	0.8713	0.9012	0.5293	0.6026	0.5191	0.4602	0.5278	0.5479	0.4998	0.5261	0.6213	0.5715	0.8714	0.9273	0.9129	0.8897	0.9216	0.9028	0.9009	0.8768	0.9124	0.9072	0.4792	0.4864	0.5143	0.4681	0.4749	0.4656	0.5421
NeuN_hypo	0.5954	0.5866	0.5021	0.5668	0.5016	0.5131	0.6261	0.5455	0.5602	0.4953	0.6725	0.8665	0.8891	0.8953	0.904	0.8997	0.8654	0.8909	0.897	0.8741	0.8824	0.9019	0.5592	0.7041	0.5973	0.6224	0.648	0.6637	0.4895	0.6656	0.7675	0.5991	0.849	0.8956	0.8727	0.906	0.908	0.9126	0.8912	0.8828	0.8802	0.8938	0.5298	0.4993	0.5199	0.5254	0.5465	0.6046	0.5205
NeuN_hypo	0.5003	0.5497	0.5705	0.5104	0.468	0.5312	0.5708	0.4967	0.5279	0.4953	0.6066	0.7974	0.8265	0.7881	0.8315	0.7966	0.8067	0.8334	0.7971	0.7818	0.7884	0.8119	0.5538	0.7022	0.5935	0.6161	0.6382	0.6498	0.452	0.6429	0.7205	0.5549	0.8011	0.8629	0.8398	0.8516	0.7626	0.8189	0.8162	0.815	0.8483	0.8085	0.4972	0.4196	0.5546	0.4739	0.529	0.5083	0.5522
NeuN_hypo	0.2381	0.1159	0.0875	0.1517	0.1106	0.1204	0.1322	0.1074	0.1222	0.0881	0.1245	0.7333	0.7062	0.75	0.6095	0.707	0.7487	0.6662	0.6182	0.6952	0.6957	0.7182	0.0812	0.1514	0.1286	0.1864	0.132	0.1127	0.0943	0.1657	0.1639	0.1522	0.6689	0.6536	0.5637	0.723	0.7163	0.7227	0.7419	0.6794	0.7094	0.6861	0.1735	0.1246	0.1414	0.1686	0.1426	0.2061	0.1444
NeuN_hypo	0.7243	0.6401	0.5988	0.5863	0.5788	0.52	0.6317	0.5247	0.5685	0.5406	0.7245	0.9454	0.9619	0.9609	0.9446	0.9402	0.9557	0.9441	0.9419	0.9593	0.965	0.9464	0.546	0.7468	0.5769	0.557	0.702	0.6591	0.4683	0.6497	0.6771	0.5486	0.9103	0.9361	0.9157	0.9594	0.8894	0.9535	0.9472	0.9284	0.9439	0.9311	0.6312	0.4252	0.5549	0.4766	0.6245	0.5514	0.5753
NeuN_hypo	0.6585	0.6118	0.5619	0.5521	0.5801	0.5659	0.5829	0.5575	0.6032	0.4734	0.6329	0.9129	0.9228	0.9039	0.8891	0.9011	0.9048	0.8999	0.8717	0.9197	0.8955	0.8992	0.5084	0.6839	0.5427	0.5692	0.574	0.5795	0.446	0.618	0.669	0.5571	0.9287	0.955	0.9326	0.8877	0.9339	0.9365	0.9479	0.9156	0.9319	0.9131	0.7542	0.6739	0.7199	0.8071	0.7384	0.8269	0.7602
NeuN_hypo	0.6481	0.5411	0.5368	0.5328	0.5498	0.4909	0.5693	0.5503	0.5724	0.47	0.6401	0.8482	0.8722	0.876	0.8296	0.8566	0.88	0.8519	0.8546	0.8614	0.821	0.8643	0.4846	0.6368	0.5059	0.5159	0.5174	0.5674	0.4903	0.5386	0.6587	0.5578	0.8651	0.8765	0.895	0.857	0.8901	0.8695	0.8576	0.8833	0.8668	0.8083	0.4501	0.4277	0.4493	0.4293	0.4793	0.5385	0.4686
NeuN_hypo	0.5555	0.4869	0.5023	0.4853	0.4623	0.4095	0.4866	0.4694	0.4631	0.4284	0.4089	0.7482	0.7611	0.7423	0.6759	0.7128	0.7722	0.71	0.6884	0.761	0.7222	0.7594	0.4648	0.451	0.4666	0.4594	0.4892	0.4603	0.5438	0.4531	0.4731	0.4726	0.7254	0.799	0.7517	0.793	0.7609	0.7636	0.7776	0.7344	0.7715	0.7581	0.4348	0.3905	0.4108	0.4531	0.4009	0.3836	0.408
NeuN_hypo	0.6344	0.5444	0.5529	0.5415	0.5318	0.5086	0.5384	0.4897	0.5345	0.4745	0.5379	0.9352	0.9243	0.9343	0.8706	0.9176	0.9262	0.9154	0.8949	0.9267	0.9175	0.9201	0.4523	0.4517	0.4091	0.4967	0.4628	0.4559	0.4691	0.4744	0.4298	0.4296	0.9358	0.9525	0.9014	0.9524	0.9445	0.9425	0.954	0.9434	0.9211	0.8901	0.5339	0.5455	0.5318	0.5388	0.5253	0.5668	0.5317
NeuN_hypo	0.5713	0.5135	0.4221	0.5279	0.5299	0.4458	0.5877	0.5278	0.5282	0.5228	0.5838	0.9538	0.963	0.9486	0.8853	0.942	0.9447	0.9395	0.9162	0.9618	0.9509	0.9502	0.6339	0.6488	0.5813	0.6279	0.6185	0.6681	0.6133	0.6809	0.758	0.6509	0.9479	0.9734	0.9413	0.9674	0.9251	0.9527	0.9697	0.9203	0.936	0.9423	0.7083	0.6835	0.6903	0.7237	0.685	0.7111	0.6828
NeuN_hypo	0.5974	0.6326	0.5434	0.6049	0.5967	0.5816	0.6555	0.6005	0.5998	0.5664	0.6892	0.8997	0.9109	0.9327	0.8856	0.9018	0.9466	0.8883	0.9263	0.9243	0.9245	0.9287	0.6053	0.7113	0.6468	0.5931	0.6427	0.7232	0.6143	0.6699	0.7585	0.6197	0.9178	0.9473	0.9398	0.9435	0.919	0.9502	0.9376	0.923	0.9451	0.9276	0.6954	0.6439	0.6742	0.6007	0.6575	0.6824	0.685
NeuN_hypo	0.4348	0.3451	0.4409	0.419	0.3694	0.3055	0.322	0.3034	0.4126	0.3631	0.3149	0.653	0.6861	0.6758	0.7481	0.6706	0.6675	0.6778	0.7686	0.6891	0.6621	0.6745	0.3257	0.3108	0.2772	0.3193	0.278	0.2852	0.3812	0.2498	0.1797	0.3667	0.762	0.7876	0.8258	0.7103	0.7144	0.7306	0.8387	0.778	0.8308	0.7129	0.3561	0.3613	0.3138	0.37	0.3745	0.3324	0.2666
NeuN_hypo	0.4663	0.3518	0.3531	0.3748	0.3902	0.3532	0.396	0.3249	0.3597	0.3053	0.4193	0.7901	0.796	0.7992	0.77	0.7644	0.7955	0.7506	0.7642	0.7944	0.7826	0.7682	0.3821	0.4474	0.3584	0.4026	0.3824	0.3905	0.3567	0.3714	0.4032	0.4315	0.7491	0.7578	0.7539	0.7345	0.7692	0.7667	0.7658	0.7577	0.7386	0.7541	0.5121	0.507	0.5021	0.5099	0.561	0.5134	0.5058
NeuN_hypo	0.6193	0.6574	0.5966	0.5602	0.5716	0.5369	0.6314	0.5794	0.5627	0.6223	0.6027	0.8601	0.8541	0.8545	0.8228	0.8464	0.8451	0.8694	0.8738	0.8672	0.8427	0.8766	0.616	0.6704	0.6315	0.6261	0.6591	0.6424	0.6002	0.5911	0.6923	0.678	0.8755	0.8962	0.8863	0.8815	0.8582	0.8795	0.8651	0.871	0.8617	0.8842	0.5884	0.4711	0.552	0.4829	0.5282	0.4823	0.5484
NeuN_hypo	0.6325	0.5541	0.5894	0.5682	0.5815	0.5017	0.6012	0.6093	0.5997	0.5483	0.5245	0.8771	0.8811	0.8876	0.8627	0.8792	0.865	0.8511	0.9001	0.899	0.8868	0.8782	0.4872	0.547	0.4756	0.578	0.5415	0.5408	0.4653	0.485	0.5353	0.5197	0.8866	0.8686	0.8867	0.9046	0.8654	0.8788	0.899	0.8955	0.8879	0.8333	0.5253	0.4635	0.5915	0.449	0.4954	0.4792	0.528
NeuN_hypo	0.6709	0.6163	0.6858	0.6589	0.6876	0.6371	0.6214	0.6427	0.6454	0.5799	0.6114	0.9234	0.9086	0.9327	0.8842	0.9185	0.9296	0.9109	0.9214	0.9112	0.9154	0.9059	0.6035	0.6106	0.5797	0.6339	0.6046	0.5403	0.6431	0.6254	0.6076	0.6238	0.8753	0.8916	0.8735	0.9012	0.8677	0.8895	0.845	0.8474	0.8949	0.8773	0.6859	0.6931	0.6701	0.7002	0.714	0.7629	0.7033
NeuN_hypo	0.5884	0.5244	0.5719	0.6151	0.5134	0.5341	0.6736	0.5804	0.6141	0.5293	0.6995	0.928	0.9209	0.938	0.9359	0.9296	0.9219	0.9125	0.9269	0.9155	0.9374	0.9312	0.5218	0.6303	0.5283	0.6591	0.5659	0.5951	0.4602	0.5792	0.7992	0.4768	0.9294	0.931	0.9223	0.9178	0.9132	0.9107	0.9033	0.8895	0.9303	0.8813	0.5811	0.4951	0.5744	0.539	0.4457	0.5479	0.5225
NeuN_hypo	0.6355	0.5449	0.5228	0.5702	0.5875	0.5682	0.6919	0.5811	0.5616	0.5615	0.6866	0.9401	0.9089	0.9251	0.8289	0.9197	0.9167	0.9175	0.8909	0.906	0.9137	0.9138	0.6806	0.722	0.6649	0.6633	0.6753	0.6905	0.605	0.6649	0.8466	0.6458	0.9274	0.9558	0.9067	0.9481	0.9465	0.9584	0.9338	0.9313	0.9511	0.9414	0.5379	0.4657	0.448	0.4702	0.4868	0.3913	0.5513
NeuN_hypo	0.5358	0.4619	0.4049	0.4309	0.4496	0.4441	0.4394	0.4965	0.4614	0.4052	0.5388	0.738	0.7713	0.7625	0.7464	0.7503	0.7555	0.7545	0.7657	0.772	0.72	0.7369	0.3867	0.4749	0.4145	0.4166	0.4	0.4043	0.3508	0.4019	0.4832	0.4377	0.7197	0.7392	0.7523	0.7101	0.6641	0.7129	0.749	0.7511	0.7322	0.7297	0.4534	0.4057	0.4889	0.4484	0.4478	0.5144	0.474
NeuN_hypo	0.6068	0.6	0.5708	0.5524	0.565	0.5134	0.5992	0.5375	0.5416	0.4738	0.6578	0.8661	0.8837	0.8886	0.7847	0.8772	0.8831	0.8607	0.8492	0.8782	0.8369	0.8495	0.5507	0.687	0.5913	0.6019	0.5803	0.655	0.5025	0.6418	0.7056	0.5378	0.8726	0.9163	0.8894	0.8906	0.9149	0.861	0.8643	0.8138	0.8945	0.8207	0.6272	0.6136	0.672	0.6124	0.6246	0.6364	0.6655
NeuN_hypo	0.4093	0.3612	0.3712	0.3292	0.3676	0.3565	0.4827	0.3788	0.3859	0.3287	0.5183	0.825	0.8429	0.8422	0.8659	0.8456	0.8177	0.8401	0.857	0.8559	0.837	0.8834	0.3006	0.4843	0.3806	0.4451	0.4237	0.4296	0.2651	0.403	0.5799	0.396	0.8446	0.8453	0.8398	0.8153	0.8396	0.8451	0.8213	0.7991	0.8295	0.8166	0.4143	0.2784	0.388	0.3582	0.3477	0.4268	0.3283
NeuN_hypo	0.4863	0.4837	0.4971	0.4854	0.4686	0.4436	0.4788	0.4557	0.4786	0.4316	0.4676	0.7995	0.8243	0.7734	0.7969	0.808	0.7714	0.8076	0.8318	0.8161	0.7934	0.7984	0.612	0.6191	0.5785	0.4836	0.5244	0.5359	0.5896	0.5578	0.6254	0.5811	0.8663	0.8241	0.8606	0.8535	0.8367	0.8718	0.8576	0.8527	0.8515	0.8173	0.4703	0.4659	0.4554	0.5514	0.4769	0.5442	0.529
NeuN_hypo	0.6298	0.5311	0.5565	0.5419	0.5597	0.5477	0.6082	0.5747	0.5911	0.5236	0.5881	0.9399	0.9292	0.9549	0.9092	0.9279	0.9359	0.9285	0.9062	0.9456	0.9454	0.9379	0.5636	0.6507	0.5504	0.5843	0.6031	0.6517	0.5053	0.6714	0.6837	0.5713	0.9114	0.954	0.9076	0.9499	0.9718	0.9441	0.9357	0.9153	0.93	0.9293	0.6715	0.6252	0.697	0.6563	0.6857	0.6417	0.7128
NeuN_hypo	0.4666	0.4143	0.3946	0.3471	0.3203	0.3498	0.4402	0.3198	0.37	0.2762	0.5487	0.8644	0.8747	0.8739	0.8719	0.8493	0.8761	0.8742	0.8901	0.8791	0.8872	0.8788	0.416	0.6605	0.411	0.4265	0.4167	0.497	0.303	0.494	0.7132	0.4446	0.8908	0.9158	0.8958	0.8963	0.8723	0.8849	0.8894	0.8927	0.9227	0.8895	0.4824	0.3557	0.4674	0.3881	0.4102	0.4624	0.4247
NeuN_hypo	0.4554	0.4103	0.447	0.3572	0.4148	0.3687	0.5248	0.3591	0.4105	0.3501	0.5457	0.9351	0.9256	0.9312	0.9488	0.9101	0.9169	0.9229	0.9221	0.9306	0.9448	0.9088	0.3492	0.6656	0.3771	0.445	0.4262	0.4504	0.2063	0.6001	0.6168	0.269	0.9299	0.9305	0.9035	0.9288	0.9274	0.9265	0.9235	0.8722	0.9227	0.9128	0.4777	0.2774	0.4385	0.3578	0.3365	0.4272	0.4195
NeuN_hypo	0.5373	0.4548	0.4145	0.4113	0.4168	0.4203	0.4683	0.4627	0.4333	0.3974	0.5362	0.8631	0.8624	0.8755	0.8774	0.8835	0.8842	0.8725	0.8561	0.8686	0.8622	0.8799	0.3889	0.5414	0.4184	0.3762	0.4186	0.4408	0.3627	0.4346	0.5588	0.3001	0.84	0.8385	0.849	0.8663	0.8246	0.8493	0.8456	0.7818	0.8234	0.8038	0.5358	0.5336	0.5389	0.5834	0.5588	0.5903	0.5669
NeuN_hypo	0.5799	0.498	0.5567	0.4726	0.554	0.5112	0.5044	0.433	0.5246	0.4435	0.6196	0.9052	0.9121	0.9086	0.891	0.9206	0.9107	0.9201	0.9284	0.9081	0.9261	0.9203	0.4695	0.6003	0.55	0.5606	0.522	0.5385	0.5112	0.6117	0.6031	0.5361	0.9208	0.9432	0.9264	0.9428	0.8791	0.9325	0.917	0.9344	0.9585	0.9059	0.6462	0.6488	0.6587	0.6237	0.6356	0.6991	0.675
NeuN_hypo	0.6581	0.601	0.5991	0.6041	0.5575	0.5546	0.5778	0.5755	0.5984	0.506	0.5949	0.7886	0.8031	0.8127	0.8259	0.8138	0.7941	0.8146	0.8089	0.82	0.8073	0.7958	0.4862	0.476	0.4624	0.4986	0.4983	0.4732	0.4987	0.5023	0.5584	0.5568	0.7777	0.6532	0.7498	0.6126	0.7474	0.7483	0.7041	0.6842	0.7015	0.6411	0.5527	0.546	0.5616	0.576	0.5709	0.6191	0.593
NeuN_hypo	0.394	0.3348	0.3022	0.3209	0.3167	0.3032	0.3098	0.3235	0.3027	0.2294	0.3744	0.7774	0.7594	0.8278	0.6949	0.7886	0.8028	0.7885	0.7141	0.7729	0.7615	0.7425	0.3176	0.3745	0.3289	0.381	0.3682	0.309	0.308	0.3842	0.4112	0.3173	0.6948	0.7885	0.7052	0.7588	0.7672	0.7937	0.7427	0.6875	0.7642	0.7881	0.4862	0.4812	0.4755	0.4635	0.4628	0.5072	0.4496
NeuN_hypo	0.4103	0.3447	0.4912	0.3774	0.3899	0.3811	0.4049	0.3714	0.3529	0.2932	0.4561	0.7406	0.7456	0.7221	0.7301	0.7197	0.7455	0.7305	0.7328	0.7102	0.7427	0.7448	0.3245	0.5784	0.386	0.3828	0.4587	0.4016	0.2606	0.506	0.6327	0.2221	0.7796	0.8049	0.7809	0.7636	0.7937	0.7772	0.7644	0.7508	0.7977	0.7617	0.3929	0.2628	0.4944	0.3445	0.3968	0.4576	0.4264
NeuN_hypo	0.7437	0.7071	0.7064	0.7356	0.7008	0.6988	0.7509	0.7736	0.7097	0.7334	0.6992	0.9371	0.9421	0.9425	0.9309	0.9392	0.9464	0.925	0.9429	0.9367	0.9412	0.9357	0.7151	0.7699	0.6827	0.7336	0.7105	0.7963	0.6638	0.7324	0.8319	0.6922	0.9322	0.9316	0.9294	0.94	0.9318	0.9429	0.9284	0.9342	0.9635	0.9266	0.7496	0.7159	0.6201	0.7931	0.7595	0.7489	0.7054
NeuN_hypo	0.3972	0.3168	0.3633	0.2997	0.33	0.3034	0.3453	0.3467	0.3691	0.2687	0.368	0.7337	0.7681	0.7406	0.7046	0.7143	0.7389	0.7036	0.7314	0.737	0.7333	0.7126	0.3505	0.4908	0.3552	0.4462	0.3782	0.4019	0.397	0.3813	0.5241	0.4047	0.8178	0.8271	0.8286	0.837	0.8112	0.7723	0.8422	0.7874	0.8186	0.7784	0.4097	0.3849	0.5113	0.3905	0.4059	0.4048	0.4343
NeuN_hypo	0.6296	0.4534	0.4414	0.4756	0.4874	0.5095	0.4816	0.5067	0.4984	0.4146	0.5068	0.9236	0.9484	0.9577	0.9315	0.9436	0.9495	0.953	0.9527	0.9554	0.951	0.9508	0.5005	0.4999	0.4376	0.4819	0.43	0.3825	0.4461	0.4787	0.4305	0.4094	0.9006	0.9374	0.9272	0.9256	0.851	0.9614	0.921	0.9327	0.9581	0.9156	0.6205	0.6305	0.6245	0.6503	0.6233	0.6437	0.5918
NeuN_hypo	0.5832	0.4895	0.6444	0.5903	0.6	0.5367	0.5712	0.5473	0.6045	0.5114	0.6064	0.9282	0.9349	0.933	0.8788	0.9034	0.9334	0.8982	0.9067	0.9255	0.9156	0.9061	0.5049	0.663	0.5801	0.6093	0.5971	0.5906	0.5212	0.6462	0.6064	0.6058	0.8684	0.9113	0.8698	0.9089	0.9162	0.9152	0.9079	0.8754	0.8749	0.8607	0.4921	0.4681	0.7084	0.4935	0.6227	0.6193	0.6252
NeuN_hypo	0.3397	0.3074	0.1963	0.2315	0.2672	0.1908	0.2642	0.2371	0.2014	0.1841	0.315	0.909	0.9036	0.9263	0.815	0.8804	0.9497	0.8956	0.726	0.9074	0.891	0.8914	0.2334	0.4254	0.3226	0.3036	0.3325	0.2989	0.1408	0.2822	0.363	0.184	0.8967	0.9644	0.9206	0.9507	0.9612	0.9437	0.957	0.9246	0.9389	0.9463	0.6055	0.5455	0.6757	0.5718	0.5963	0.6149	0.5865
NeuN_hypo	0.3911	0.3172	0.2073	0.2475	0.2488	0.2844	0.2598	0.2587	0.3228	0.1951	0.284	0.8948	0.9125	0.9123	0.9096	0.9012	0.9181	0.8904	0.8985	0.9183	0.9094	0.9046	0.2104	0.1888	0.1945	0.2899	0.2507	0.176	0.1572	0.1782	0.305	0.2417	0.8892	0.9186	0.9016	0.9439	0.9492	0.9244	0.9348	0.9096	0.8849	0.9279	0.3078	0.2955	0.3424	0.3101	0.328	0.3769	0.3046
NeuN_hypo	0.5686	0.4199	0.5554	0.524	0.5118	0.4914	0.5413	0.4932	0.4811	0.4275	0.5391	0.925	0.9316	0.9209	0.9252	0.8987	0.9033	0.9223	0.8943	0.9173	0.9182	0.9149	0.4915	0.5765	0.5105	0.5349	0.4963	0.5389	0.4203	0.5454	0.647	0.4373	0.8912	0.9105	0.8703	0.8768	0.8704	0.8808	0.8811	0.8753	0.9106	0.8385	0.4601	0.3891	0.4496	0.4632	0.4482	0.494	0.469
NeuN_hypo	0.4635	0.405	0.4543	0.4103	0.4099	0.3438	0.4334	0.4142	0.4286	0.3532	0.4221	0.7189	0.7504	0.7282	0.7461	0.7346	0.7519	0.7458	0.7726	0.7508	0.7393	0.735	0.4563	0.5523	0.4857	0.5132	0.4804	0.55	0.4488	0.5311	0.5635	0.4243	0.791	0.8291	0.772	0.7999	0.8039	0.793	0.7847	0.8019	0.8016	0.7819	0.4398	0.3685	0.4329	0.4101	0.4471	0.4243	0.4399
NeuN_hypo	0.6607	0.6043	0.652	0.6198	0.6191	0.6527	0.6532	0.6038	0.5949	0.5287	0.6961	0.8733	0.883	0.8733	0.8642	0.8605	0.8875	0.8779	0.8761	0.8742	0.8693	0.8793	0.6107	0.7666	0.6473	0.6508	0.6781	0.6812	0.5369	0.7305	0.7979	0.6563	0.911	0.9168	0.9086	0.9126	0.9332	0.9111	0.9189	0.8939	0.9252	0.909	0.749	0.6106	0.7699	0.6867	0.7013	0.7342	0.7497
NeuN_hypo	0.6144	0.4737	0.4995	0.4609	0.4657	0.4605	0.6667	0.4966	0.4968	0.4994	0.5857	0.8738	0.8371	0.8323	0.862	0.845	0.8297	0.8581	0.882	0.8552	0.8555	0.8496	0.4546	0.5825	0.5063	0.5534	0.5205	0.5586	0.3173	0.5702	0.7546	0.4214	0.8492	0.8679	0.855	0.833	0.8309	0.845	0.8239	0.8434	0.826	0.8427	0.5326	0.4372	0.5868	0.4892	0.5516	0.557	0.523
NeuN_hypo	0.5627	0.5213	0.6946	0.5773	0.5028	0.558	0.6052	0.4633	0.5368	0.5345	0.4515	0.9176	0.9357	0.9301	0.912	0.9132	0.9149	0.9153	0.9437	0.9191	0.9467	0.926	0.4646	0.4521	0.3486	0.3675	0.4641	0.3968	0.3973	0.5564	0.4171	0.4997	0.8486	0.8838	0.9202	0.8705	0.9022	0.8885	0.9138	0.9292	0.9131	0.8606	0.4882	0.2549	0.5148	0.3644	0.4302	0.3921	0.4326
NeuN_hypo	0.5823	0.5158	0.5277	0.5311	0.5018	0.4589	0.5434	0.542	0.5186	0.4403	0.5872	0.7877	0.815	0.7885	0.8364	0.8043	0.7906	0.7926	0.8046	0.7977	0.781	0.7932	0.4971	0.6332	0.4954	0.5329	0.5662	0.5742	0.4684	0.5571	0.6058	0.5544	0.7973	0.812	0.8051	0.8289	0.7519	0.7944	0.7996	0.783	0.7625	0.7906	0.5858	0.4989	0.6304	0.5507	0.5502	0.5656	0.5772
NeuN_hypo	0.3623	0.3389	0.3173	0.3293	0.3251	0.3245	0.3671	0.2978	0.3598	0.2996	0.3774	0.8754	0.8664	0.9019	0.8409	0.9065	0.8959	0.8199	0.8036	0.8337	0.8797	0.8704	0.453	0.4546	0.4248	0.4662	0.4333	0.4674	0.3632	0.4654	0.5894	0.4516	0.9379	0.9435	0.9313	0.9456	0.8731	0.8919	0.9225	0.9238	0.9501	0.9006	0.7576	0.6153	0.6882	0.652	0.7011	0.7214	0.7322
NeuN_hypo	0.5822	0.6183	0.6101	0.5939	0.6013	0.5133	0.6616	0.583	0.5778	0.5248	0.6592	0.861	0.8608	0.8627	0.8533	0.8474	0.8461	0.8457	0.8575	0.8651	0.8606	0.8617	0.603	0.7651	0.6606	0.7039	0.6633	0.7234	0.5581	0.7275	0.8127	0.5845	0.8768	0.9028	0.8855	0.8936	0.8898	0.8941	0.8958	0.8639	0.8649	0.9009	0.6735	0.5245	0.6539	0.6173	0.624	0.6287	0.6513
NeuN_hypo	0.5609	0.5629	0.5709	0.4793	0.5015	0.5371	0.6394	0.5325	0.5662	0.4951	0.6265	0.9423	0.9488	0.9379	0.8983	0.8777	0.9356	0.9025	0.9213	0.9463	0.9343	0.9253	0.4146	0.6854	0.5249	0.5548	0.5511	0.5685	0.3816	0.5621	0.7396	0.5625	0.9356	0.9376	0.9251	0.9285	0.9225	0.9343	0.9024	0.8887	0.922	0.8978	0.5902	0.4159	0.5762	0.4906	0.5415	0.5973	0.5606
NeuN_hypo	0.5552	0.6278	0.5697	0.589	0.5444	0.5919	0.5944	0.6094	0.5886	0.505	0.6111	0.9036	0.9079	0.8966	0.9088	0.9023	0.8949	0.9193	0.91	0.9093	0.9011	0.9085	0.5677	0.6859	0.5979	0.6173	0.6277	0.6309	0.519	0.6698	0.6991	0.6292	0.8667	0.9315	0.8879	0.8803	0.8916	0.8932	0.8729	0.8883	0.8824	0.9074	0.5417	0.5039	0.545	0.4885	0.5151	0.5398	0.4972
NeuN_hypo	0.3532	0.2398	0.2867	0.2089	0.2412	0.2089	0.2416	0.2232	0.2252	0.163	0.3096	0.9177	0.9252	0.9099	0.8216	0.8692	0.907	0.902	0.9095	0.9361	0.8805	0.8297	0.1875	0.3148	0.1775	0.1967	0.1974	0.1628	0.1715	0.2283	0.2818	0.1656	0.9337	0.9294	0.8403	0.9604	0.9476	0.8975	0.9597	0.894	0.9315	0.879	0.1419	0.2079	0.1726	0.2273	0.1503	0.3212	0.2008
NeuN_hypo	0.2073	0.1534	0.1857	0.1206	0.1677	0.2238	0.1742	0.1564	0.1556	0.2197	0.255	0.6967	0.7747	0.7813	0.4425	0.6707	0.8278	0.6439	0.4397	0.7487	0.6629	0.7582	0.1517	0.1861	0.1312	0.1343	0.15	0.1726	0.1207	0.1445	0.1827	0.1378	0.4475	0.6584	0.4457	0.5604	0.6075	0.6062	0.6891	0.4689	0.6952	0.4788	0.1579	0.0997	0.1144	0.1272	0.1191	0.142	0.1408
NeuN_hypo	0.4686	0.4163	0.3858	0.3598	0.2984	0.3347	0.2692	0.3237	0.4016	0.328	0.3482	0.9087	0.8916	0.9008	0.9113	0.9251	0.9008	0.9333	0.922	0.9049	0.9199	0.9145	0.2708	0.3121	0.2515	0.2492	0.3238	0.3423	0.3228	0.2918	0.2896	0.3108	0.8757	0.9297	0.8889	0.9184	0.8899	0.9533	0.9486	0.9267	0.9586	0.9347	0.4542	0.3879	0.474	0.3986	0.3751	0.4241	0.2911
NeuN_hypo	0.7138	0.5749	0.5936	0.6045	0.6016	0.6257	0.6695	0.5847	0.5786	0.5561	0.7308	0.9342	0.9506	0.9574	0.9376	0.9473	0.9433	0.9622	0.9408	0.9572	0.9507	0.9472	0.5413	0.737	0.5663	0.629	0.6183	0.6406	0.4548	0.6095	0.7527	0.5999	0.9192	0.9623	0.9322	0.9431	0.9071	0.956	0.9459	0.9353	0.9519	0.9518	0.7354	0.6821	0.7753	0.7303	0.7238	0.7195	0.7329
NeuN_hypo	0.5533	0.4772	0.4487	0.5065	0.4581	0.4179	0.4718	0.417	0.4589	0.3877	0.449	0.9091	0.9224	0.9265	0.9179	0.9302	0.8735	0.9322	0.9233	0.926	0.913	0.9203	0.4057	0.4594	0.4257	0.4483	0.449	0.3929	0.4305	0.4753	0.428	0.4242	0.9313	0.9294	0.9101	0.9481	0.9112	0.9271	0.9156	0.925	0.9088	0.9353	0.4061	0.4495	0.4131	0.44	0.4445	0.5059	0.4561
NeuN_hypo	0.6274	0.4882	0.5039	0.4814	0.473	0.4994	0.5708	0.5078	0.46	0.5441	0.5591	0.9471	0.9428	0.9359	0.9372	0.9488	0.9353	0.9403	0.948	0.9491	0.9292	0.9503	0.4726	0.6864	0.4751	0.5585	0.5128	0.5966	0.3342	0.5276	0.7463	0.4286	0.9345	0.9488	0.9514	0.9492	0.9321	0.9427	0.938	0.9379	0.9551	0.9348	0.6996	0.5673	0.6822	0.5924	0.6955	0.6177	0.6249
NeuN_hypo	0.4896	0.4651	0.4958	0.4651	0.428	0.4651	0.5108	0.4616	0.4676	0.3945	0.5073	0.8538	0.8618	0.8759	0.7761	0.8471	0.8573	0.8422	0.8131	0.8822	0.8352	0.8364	0.3175	0.4648	0.3695	0.3949	0.406	0.4065	0.3141	0.4183	0.4628	0.399	0.8028	0.8368	0.7739	0.8202	0.8333	0.824	0.85	0.7868	0.8504	0.8294	0.5268	0.481	0.5457	0.5067	0.4709	0.4865	0.5638
NeuN_hypo	0.5607	0.5929	0.6405	0.5917	0.6175	0.5888	0.6622	0.5653	0.5895	0.5343	0.6973	0.9541	0.9602	0.9534	0.9496	0.9531	0.9377	0.9426	0.9352	0.9541	0.9499	0.949	0.5456	0.6937	0.5561	0.7179	0.6056	0.65	0.4883	0.686	0.7589	0.6478	0.9324	0.9625	0.9324	0.9464	0.9461	0.9308	0.9526	0.9288	0.9615	0.8341	0.7253	0.7172	0.748	0.6944	0.7059	0.6846	0.7453
NeuN_hypo	0.7143	0.6783	0.6362	0.6866	0.6408	0.5983	0.6561	0.6337	0.6306	0.5872	0.6713	0.8786	0.8954	0.9032	0.8847	0.8696	0.888	0.8709	0.8858	0.8889	0.8879	0.8832	0.6575	0.7139	0.6879	0.7026	0.7477	0.6952	0.6288	0.7395	0.7472	0.6629	0.8952	0.9214	0.8767	0.9188	0.892	0.9259	0.9054	0.884	0.8827	0.9094	0.6121	0.6207	0.6545	0.5575	0.6317	0.599	0.6466
NeuN_hypo	0.6127	0.5993	0.5353	0.5741	0.5468	0.5499	0.6252	0.5268	0.5509	0.4801	0.7053	0.9475	0.951	0.9522	0.9221	0.9322	0.937	0.944	0.9374	0.9606	0.9453	0.9243	0.5862	0.6893	0.5578	0.6272	0.6581	0.6221	0.4985	0.6641	0.7594	0.6441	0.9182	0.9621	0.9268	0.9527	0.9419	0.9547	0.9515	0.907	0.9645	0.8855	0.4984	0.4731	0.5655	0.4603	0.4635	0.5215	0.4653
NeuN_hypo	0.5381	0.4249	0.4938	0.3177	0.3258	0.3718	0.3	0.316	0.341	0.3752	0.2406	0.8579	0.9042	0.9378	0.8226	0.8276	0.8992	0.8795	0.9246	0.9382	0.8864	0.9124	0.4846	0.3244	0.4587	0.3731	0.316	0.354	0.4992	0.4109	0.5413	0.2733	0.9096	0.9548	0.9377	0.9406	0.9348	0.9487	0.9446	0.8918	0.975	0.8602	0.5095	0.4009	0.4476	0.3394	0.3912	0.3395	0.3655
NeuN_hypo	0.4827	0.4945	0.4027	0.4093	0.4162	0.4034	0.4636	0.3479	0.4155	0.331	0.5572	0.7405	0.7401	0.8048	0.5376	0.7157	0.7738	0.7228	0.5748	0.7814	0.7032	0.7419	0.3626	0.5938	0.4572	0.4353	0.4885	0.4791	0.3188	0.5187	0.7111	0.5676	0.6948	0.7455	0.6491	0.7715	0.7983	0.8075	0.7566	0.7264	0.7444	0.7279	0.4935	0.3563	0.4998	0.3866	0.4572	0.4491	0.4092
NeuN_hypo	0.6291	0.5742	0.6998	0.5353	0.6192	0.6309	0.6901	0.6369	0.6657	0.5692	0.7339	0.879	0.891	0.896	0.9111	0.888	0.8615	0.8903	0.9027	0.8965	0.8856	0.8885	0.5174	0.6926	0.5238	0.559	0.5707	0.6899	0.5165	0.6227	0.787	0.6658	0.9394	0.9456	0.9305	0.903	0.8794	0.9314	0.8957	0.8954	0.9212	0.9023	0.4938	0.346	0.4707	0.3895	0.41	0.442	0.4057
NeuN_hypo	0.7268	0.6262	0.6165	0.6131	0.5945	0.606	0.6767	0.5887	0.5974	0.5246	0.6706	0.9295	0.9569	0.9337	0.9224	0.9378	0.9538	0.9339	0.9427	0.9432	0.9498	0.9406	0.6677	0.7634	0.6704	0.7067	0.6575	0.7631	0.6316	0.7179	0.8049	0.597	0.9157	0.9465	0.9135	0.9165	0.9244	0.9407	0.9443	0.8852	0.9405	0.8936	0.634	0.622	0.6995	0.5956	0.6359	0.6505	0.6278
NeuN_hypo	0.4644	0.49	0.363	0.4085	0.4775	0.3993	0.4243	0.4671	0.4394	0.4269	0.5273	0.7973	0.871	0.8429	0.7939	0.7981	0.8646	0.8204	0.8136	0.8576	0.831	0.8418	0.5485	0.5455	0.6023	0.4441	0.5936	0.6034	0.4873	0.5568	0.6013	0.4526	0.7848	0.849	0.8042	0.8138	0.8518	0.7977	0.8311	0.7971	0.8013	0.838	0.5557	0.4394	0.6027	0.4737	0.5079	0.5651	0.5339
NeuN_hypo	0.4686	0.5145	0.5	0.47	0.4734	0.463	0.5215	0.4843	0.4866	0.4656	0.6005	0.8576	0.8737	0.8679	0.8797	0.8453	0.8515	0.873	0.8579	0.853	0.8773	0.841	0.4585	0.6938	0.5083	0.5407	0.5529	0.6139	0.458	0.6175	0.7617	0.5802	0.8617	0.8751	0.8288	0.9104	0.89	0.8546	0.8634	0.8633	0.8466	0.8976	0.5547	0.4993	0.6075	0.504	0.5392	0.5213	0.5432
NeuN_hypo	0.4431	0.3817	0.3847	0.4161	0.4151	0.3859	0.4669	0.4072	0.3767	0.2905	0.4796	0.8026	0.7994	0.8207	0.716	0.7846	0.8167	0.7841	0.769	0.8186	0.7586	0.8007	0.4083	0.5866	0.4996	0.4553	0.4632	0.4063	0.4239	0.4703	0.5497	0.463	0.7503	0.7739	0.7623	0.7788	0.7963	0.7738	0.7855	0.6977	0.7546	0.7558	0.4274	0.3786	0.4852	0.4105	0.434	0.4054	0.5014
NeuN_hypo	0.6367	0.6497	0.6426	0.6453	0.6249	0.6009	0.7089	0.6229	0.5974	0.6307	0.7682	0.9112	0.918	0.9331	0.9365	0.9179	0.918	0.9232	0.8985	0.9101	0.9321	0.932	0.5935	0.7375	0.6682	0.7388	0.6815	0.7081	0.534	0.7408	0.8134	0.5993	0.8958	0.9398	0.9267	0.9243	0.8947	0.9184	0.9073	0.8751	0.9213	0.9061	0.6956	0.6617	0.6889	0.6311	0.649	0.6891	0.6695
NeuN_hypo	0.5835	0.4914	0.5598	0.4566	0.3778	0.5151	0.5092	0.4539	0.5228	0.5701	0.4345	0.9405	0.9343	0.9351	0.9269	0.94	0.9534	0.9379	0.9402	0.9278	0.9452	0.9472	0.4224	0.4746	0.4128	0.4108	0.463	0.4808	0.3884	0.3838	0.4764	0.3376	0.966	0.9526	0.9436	0.9651	0.9435	0.9668	0.9644	0.9059	0.9213	0.9511	0.576	0.6202	0.6529	0.4995	0.5725	0.4965	0.5048
NeuN_hypo	0.1818	0.1568	0.094	0.1312	0.1053	0.0878	0.1376	0.1021	0.1425	0.0823	0.123	0.5497	0.5303	0.5767	0.4677	0.4734	0.5202	0.4546	0.4656	0.5216	0.4727	0.5142	0.1515	0.219	0.2035	0.142	0.1779	0.1569	0.17	0.2069	0.2167	0.1525	0.4821	0.5848	0.4816	0.5565	0.5372	0.5205	0.4858	0.4319	0.5224	0.4647	0.14	0.1082	0.107	0.1214	0.1303	0.182	0.1468
NeuN_hypo	0.5092	0.4649	0.4796	0.3956	0.4344	0.3863	0.4975	0.4707	0.429	0.3971	0.456	0.8933	0.908	0.9173	0.8609	0.915	0.9137	0.8956	0.9087	0.9067	0.9024	0.9062	0.3582	0.6657	0.394	0.5	0.4435	0.5842	0.287	0.5506	0.6662	0.5437	0.9181	0.9669	0.8997	0.9493	0.9679	0.9533	0.9416	0.8964	0.9191	0.9858	0.7145	0.6112	0.7836	0.6714	0.6534	0.6936	0.7177
NeuN_hypo	0.536	0.454	0.4323	0.4274	0.4217	0.3618	0.4555	0.3598	0.3772	0.3259	0.5197	0.852	0.8611	0.8482	0.8454	0.8518	0.8551	0.8523	0.8484	0.8503	0.8502	0.8492	0.4125	0.6616	0.4441	0.5393	0.5251	0.5054	0.2936	0.6064	0.7431	0.4864	0.8921	0.8945	0.8935	0.8892	0.8812	0.8998	0.8832	0.8646	0.9232	0.8753	0.4534	0.3532	0.4614	0.4226	0.4205	0.4666	0.453
NeuN_hypo	0.4285	0.2935	0.4529	0.3187	0.3264	0.3613	0.3519	0.2953	0.3297	0.3125	0.351	0.904	0.9229	0.9068	0.9157	0.8832	0.9141	0.9276	0.9025	0.9374	0.9088	0.9146	0.2452	0.5796	0.2897	0.3969	0.5699	0.4192	0.2444	0.577	0.5196	0.3902	0.8754	0.9461	0.8829	0.944	0.9344	0.9409	0.9406	0.8868	0.9239	0.9588	0.3622	0.2534	0.451	0.3497	0.3573	0.5482	0.4703
NeuN_hypo	0.3688	0.2955	0.336	0.3013	0.2883	0.2531	0.3293	0.2626	0.2972	0.2567	0.3889	0.7204	0.7691	0.7169	0.6763	0.6816	0.7585	0.7205	0.6627	0.7443	0.6723	0.69	0.2637	0.4124	0.2871	0.4292	0.3448	0.3663	0.3086	0.318	0.4453	0.2619	0.7582	0.8039	0.6833	0.7741	0.7745	0.7813	0.8001	0.692	0.7918	0.7798	0.3334	0.2916	0.3489	0.3318	0.3278	0.3199	0.325
NeuN_hypo	0.1094	0.0078	0.018	0.0177	0.0406	0.0209	0.0449	0.0321	0.0627	0.0202	0.028	0.4323	0.3808	0.3972	0.4315	0.4763	0.3712	0.4488	0.4551	0.3931	0.4308	0.4733	0.0426	0.0734	0.0171	0.0443	0.0195	0.0062	0.0868	0.0236	0.0344	0.0285	0.4042	0.5101	0.5169	0.4489	0.4638	0.4081	0.4323	0.3932	0.5003	0.3704	0.0269	0.0258	0.0174	0.0401	0.0383	0.0791	0.0158
NeuN_hypo	0.5646	0.4496	0.4706	0.4236	0.4547	0.3703	0.4001	0.4108	0.4302	0.4236	0.4786	0.9166	0.9392	0.9008	0.929	0.867	0.9265	0.8944	0.8676	0.8929	0.9008	0.8888	0.4911	0.4928	0.4515	0.5052	0.4875	0.4616	0.472	0.4754	0.5436	0.5301	0.8873	0.9755	0.9062	0.9448	0.9472	0.9506	0.9725	0.8997	0.9541	0.9435	0.502	0.4132	0.5106	0.4097	0.4349	0.4533	0.4886
NeuN_hypo	0.6108	0.5947	0.5972	0.5784	0.5247	0.5758	0.6829	0.6234	0.5625	0.5709	0.6434	0.7732	0.8001	0.7699	0.7678	0.7694	0.759	0.7735	0.7747	0.7809	0.7622	0.7955	0.6167	0.7294	0.6158	0.7173	0.657	0.6823	0.6188	0.686	0.827	0.5879	0.8512	0.8642	0.8537	0.8574	0.81	0.8596	0.8571	0.8406	0.8451	0.8377	0.72	0.688	0.7352	0.7105	0.7196	0.7364	0.7081
NeuN_hypo	0.1721	0.1062	0.1117	0.1367	0.1252	0.1099	0.143	0.1363	0.1416	0.1062	0.1404	0.368	0.391	0.3673	0.3614	0.3358	0.378	0.3656	0.3604	0.3466	0.383	0.3679	0.2476	0.3186	0.2557	0.274	0.2573	0.286	0.2387	0.284	0.2634	0.2646	0.707	0.6913	0.6968	0.6515	0.691	0.6307	0.6468	0.6695	0.6632	0.6052	0.2011	0.1947	0.2055	0.2058	0.224	0.2468	0.2235
NeuN_hypo	0.6581	0.5611	0.5928	0.5583	0.5993	0.5548	0.5579	0.6249	0.5793	0.5355	0.5571	0.9021	0.8984	0.9458	0.8821	0.9102	0.8667	0.9168	0.8782	0.912	0.9061	0.886	0.5851	0.6214	0.6055	0.6713	0.6075	0.5674	0.6325	0.6001	0.6114	0.5852	0.8975	0.9285	0.9102	0.9067	0.9137	0.9456	0.9055	0.9248	0.9429	0.8617	0.6137	0.638	0.63	0.6233	0.6239	0.6705	0.6569
NeuN_hypo	0.6914	0.6245	0.6007	0.6464	0.6766	0.6004	0.7105	0.6694	0.5884	0.5941	0.7028	0.8705	0.8863	0.8894	0.8836	0.8841	0.8867	0.8906	0.8577	0.8861	0.8896	0.901	0.5777	0.7321	0.6318	0.6964	0.628	0.6274	0.5742	0.6201	0.7389	0.6176	0.875	0.9112	0.8872	0.8846	0.8938	0.9119	0.8861	0.8646	0.8961	0.8954	0.6414	0.6155	0.683	0.6077	0.6136	0.6597	0.6599
NeuN_hypo	0.542	0.492	0.4304	0.5051	0.4633	0.4146	0.5692	0.4507	0.4952	0.427	0.5627	0.8349	0.8653	0.8818	0.895	0.8572	0.846	0.8561	0.8652	0.8263	0.8516	0.845	0.4579	0.6196	0.5259	0.6062	0.5238	0.4937	0.4156	0.6102	0.6772	0.5136	0.8537	0.8742	0.8415	0.8485	0.8211	0.8651	0.8477	0.8018	0.8719	0.8515	0.5047	0.5419	0.6001	0.5182	0.5317	0.5337	0.5954
NeuN_hypo	0.6298	0.5902	0.6584	0.5879	0.5055	0.56	0.6574	0.5873	0.5952	0.5462	0.6794	0.8929	0.9083	0.9015	0.8824	0.8912	0.8944	0.9028	0.8922	0.9092	0.9207	0.9001	0.5789	0.6786	0.5735	0.6531	0.601	0.6143	0.4891	0.6455	0.7947	0.566	0.9043	0.929	0.881	0.9155	0.9201	0.9006	0.8745	0.8619	0.8413	0.901	0.6409	0.5835	0.6139	0.5799	0.6099	0.6617	0.5995
NeuN_hypo	0.6599	0.608	0.6092	0.5974	0.6198	0.547	0.6671	0.6135	0.5941	0.5356	0.6467	0.8387	0.8469	0.8463	0.8428	0.84	0.8532	0.8531	0.8532	0.8553	0.8451	0.8544	0.5537	0.6797	0.5466	0.5851	0.6102	0.6074	0.4944	0.6515	0.7324	0.5609	0.893	0.9175	0.9003	0.9167	0.8918	0.9239	0.9076	0.8941	0.9018	0.8832	0.6655	0.6743	0.6911	0.6343	0.6457	0.6546	0.6588
NeuN_hypo	0.6594	0.5052	0.6351	0.5504	0.5113	0.4992	0.5413	0.5345	0.4963	0.4978	0.5619	0.8574	0.8499	0.8905	0.8386	0.8766	0.8844	0.8357	0.8356	0.8349	0.8243	0.8448	0.5493	0.6841	0.5732	0.6214	0.5823	0.5841	0.4791	0.6562	0.7522	0.6314	0.9047	0.9347	0.9015	0.9209	0.9318	0.9648	0.9517	0.8788	0.9655	0.9197	0.66	0.5691	0.6297	0.5873	0.5959	0.5826	0.6173
NeuN_hypo	0.4623	0.4	0.4565	0.3744	0.4526	0.3825	0.4226	0.3973	0.4117	0.4176	0.4543	0.8226	0.8386	0.801	0.815	0.8058	0.8219	0.8363	0.8322	0.8455	0.78	0.8287	0.4295	0.4541	0.4393	0.4601	0.4351	0.4913	0.3923	0.4475	0.5455	0.5128	0.8149	0.8556	0.8277	0.8501	0.8347	0.8538	0.8903	0.8648	0.8878	0.8009	0.5834	0.5119	0.548	0.4958	0.5599	0.5567	0.5479
NeuN_hypo	0.5732	0.4667	0.6778	0.5299	0.5483	0.4836	0.5987	0.4797	0.5114	0.4306	0.6653	0.9197	0.9147	0.9194	0.9275	0.926	0.9397	0.9551	0.9061	0.9092	0.9128	0.934	0.5909	0.7832	0.5903	0.6601	0.6029	0.6636	0.5614	0.6012	0.8248	0.6334	0.9316	0.916	0.9519	0.9385	0.9331	0.9372	0.9262	0.939	0.9146	0.8858	0.5836	0.4556	0.5238	0.526	0.4815	0.5573	0.5494
NeuN_hypo	0.5604	0.3583	0.4043	0.3937	0.3954	0.3203	0.531	0.4164	0.4255	0.3347	0.4756	0.8167	0.8544	0.8428	0.8731	0.8488	0.8337	0.875	0.8743	0.8369	0.8376	0.8175	0.304	0.4995	0.329	0.447	0.3616	0.4074	0.2134	0.4537	0.6175	0.4229	0.8286	0.8632	0.8775	0.8379	0.8311	0.8616	0.8733	0.8239	0.8525	0.8521	0.5732	0.4761	0.5726	0.5518	0.5233	0.5519	0.5928
NeuN_hypo	0.425	0.4031	0.3469	0.344	0.3633	0.3311	0.3746	0.3554	0.3806	0.3131	0.3466	0.7565	0.7588	0.733	0.7531	0.6965	0.7475	0.7122	0.735	0.7657	0.7623	0.7024	0.3387	0.4073	0.3633	0.341	0.3456	0.3927	0.3584	0.4036	0.4126	0.274	0.6978	0.7559	0.6308	0.7352	0.7687	0.7115	0.6872	0.6838	0.6774	0.6565	0.3088	0.2334	0.2448	0.2779	0.2782	0.2988	0.3492
NeuN_hypo	0.4365	0.4833	0.396	0.3777	0.4444	0.3773	0.4827	0.4657	0.443	0.3853	0.4801	0.91	0.9402	0.9278	0.9152	0.9327	0.9266	0.939	0.9171	0.9288	0.943	0.9302	0.4125	0.5091	0.4332	0.4924	0.4677	0.4456	0.3072	0.5223	0.657	0.4136	0.8989	0.9409	0.9116	0.9399	0.9234	0.9313	0.9257	0.9389	0.9309	0.9207	0.4789	0.3357	0.4636	0.3719	0.364	0.4265	0.4026
NeuN_hypo	0.5224	0.4728	0.4823	0.5022	0.4687	0.4438	0.4938	0.4499	0.4957	0.4305	0.4778	0.7658	0.7768	0.7807	0.7015	0.7367	0.7809	0.7434	0.7265	0.7546	0.7542	0.7546	0.5164	0.5512	0.5215	0.5345	0.511	0.4898	0.5034	0.5632	0.5473	0.5005	0.7368	0.7896	0.7589	0.7939	0.7848	0.7952	0.7886	0.7378	0.7634	0.7494	0.3102	0.3054	0.308	0.2842	0.2993	0.3336	0.3
NeuN_hypo	0.42	0.386	0.3281	0.386	0.4245	0.3604	0.3732	0.3361	0.3383	0.3181	0.452	0.6793	0.6644	0.6551	0.6025	0.6381	0.6553	0.6456	0.6451	0.6583	0.6507	0.6527	0.3983	0.581	0.4096	0.3852	0.4426	0.4321	0.3006	0.5061	0.6016	0.4558	0.7442	0.8075	0.7239	0.7653	0.7675	0.797	0.8113	0.7246	0.7836	0.7656	0.5086	0.4476	0.4712	0.4705	0.4382	0.4823	0.4766
NeuN_hypo	0.6536	0.5915	0.5106	0.5395	0.5514	0.5476	0.6083	0.522	0.5148	0.4969	0.6257	0.8799	0.8931	0.8837	0.8364	0.8679	0.8834	0.8683	0.8486	0.8934	0.861	0.8864	0.5703	0.712	0.5971	0.5866	0.6288	0.6929	0.4664	0.6409	0.7796	0.6435	0.8915	0.9355	0.8857	0.9277	0.8982	0.8874	0.9237	0.8999	0.9016	0.9178	0.5656	0.4905	0.5721	0.5129	0.5395	0.5396	0.5623
NeuN_hypo	0.6005	0.5252	0.4919	0.4542	0.4944	0.4765	0.512	0.4813	0.4842	0.4678	0.5427	0.9551	0.9732	0.9594	0.949	0.9587	0.9727	0.967	0.9643	0.9708	0.959	0.965	0.5311	0.6165	0.5589	0.5977	0.6131	0.5636	0.4431	0.5782	0.6754	0.488	0.9737	0.9754	0.9465	0.9708	0.955	0.9479	0.9664	0.9143	0.9589	0.9297	0.434	0.3829	0.4594	0.3986	0.4236	0.4662	0.4808
NeuN_hypo	0.5681	0.6301	0.6169	0.6251	0.6253	0.6335	0.6514	0.5746	0.5724	0.5773	0.6966	0.8025	0.8344	0.8526	0.8409	0.8378	0.8402	0.8519	0.8213	0.8431	0.8563	0.8479	0.5126	0.6735	0.6071	0.5954	0.5637	0.5901	0.4408	0.6187	0.7309	0.5644	0.8453	0.8412	0.7705	0.8151	0.8115	0.8728	0.8352	0.8334	0.8554	0.856	0.7067	0.6168	0.7077	0.5905	0.67	0.6558	0.6859
NeuN_hypo	0.56	0.4774	0.5541	0.5203	0.4563	0.5949	0.5509	0.5382	0.5047	0.4747	0.6464	0.9307	0.9374	0.9352	0.9287	0.9302	0.9466	0.9427	0.9299	0.9392	0.9287	0.9325	0.5297	0.6859	0.5415	0.6463	0.5906	0.6102	0.406	0.6434	0.7474	0.5939	0.9553	0.9488	0.9086	0.9584	0.9209	0.9294	0.9384	0.9551	0.9555	0.9453	0.6784	0.6205	0.6556	0.6125	0.6515	0.6868	0.6702
NeuN_hypo	0.4488	0.3237	0.3236	0.3488	0.2508	0.2773	0.3873	0.3431	0.3776	0.2607	0.3234	0.9006	0.9129	0.91	0.9156	0.9199	0.8991	0.9209	0.9025	0.925	0.9147	0.9119	0.2986	0.4839	0.3523	0.411	0.3623	0.4282	0.2331	0.4641	0.4891	0.3761	0.895	0.9302	0.8928	0.9079	0.8808	0.8771	0.9016	0.9223	0.8775	0.8301	0.4192	0.3908	0.4079	0.3994	0.383	0.4111	0.342
NeuN_hypo	0.3716	0.2299	0.2241	0.2872	0.2461	0.2418	0.2803	0.2443	0.2708	0.206	0.3087	0.6121	0.6591	0.5819	0.6165	0.5729	0.6531	0.5735	0.6079	0.6022	0.5359	0.595	0.2002	0.2275	0.2408	0.1985	0.1797	0.211	0.1282	0.2531	0.2513	0.1419	0.5882	0.6337	0.6417	0.6464	0.6996	0.5459	0.7046	0.6135	0.6895	0.4505	0.3024	0.2464	0.2845	0.2778	0.2851	0.3239	0.3109
NeuN_hypo	0.5541	0.5207	0.481	0.5312	0.4677	0.4547	0.5144	0.4542	0.5231	0.4713	0.5618	0.9165	0.9626	0.9577	0.8968	0.9534	0.9383	0.9408	0.9258	0.9442	0.9327	0.9426	0.5757	0.4345	0.552	0.5199	0.53	0.5415	0.5439	0.4878	0.5568	0.6729	0.8971	0.9438	0.9005	0.9423	0.9416	0.93	0.9348	0.9047	0.8625	0.8842	0.4459	0.5371	0.5055	0.3472	0.3716	0.4495	0.5461
NeuN_hypo	0.209	0.1753	0.1469	0.158	0.1696	0.1171	0.144	0.1171	0.1573	0.1098	0.1428	0.4248	0.4645	0.3896	0.489	0.3759	0.381	0.3351	0.4668	0.3606	0.4047	0.4126	0.1074	0.161	0.1098	0.1429	0.1355	0.0899	0.1286	0.111	0.114	0.116	0.4403	0.3942	0.4922	0.3809	0.3647	0.3705	0.4193	0.4116	0.4412	0.3782	0.0573	0.0564	0.0915	0.0736	0.0568	0.1239	0.0757
NeuN_hypo	0.2332	0.1494	0.1855	0.2593	0.2035	0.1506	0.1769	0.1977	0.1905	0.1857	0.2105	0.7237	0.8049	0.799	0.7704	0.747	0.7937	0.7886	0.7142	0.7866	0.7794	0.7545	0.2481	0.2391	0.2097	0.2709	0.243	0.2235	0.2968	0.2636	0.1807	0.1333	0.7451	0.7996	0.7099	0.8868	0.8141	0.8115	0.7648	0.6306	0.7411	0.751	0.1646	0.1485	0.1892	0.1694	0.1714	0.1958	0.2378
NeuN_hypo	0.6005	0.5301	0.5832	0.548	0.5313	0.5246	0.6214	0.5912	0.4757	0.4145	0.5978	0.8977	0.9138	0.9063	0.8829	0.8896	0.9108	0.9076	0.9011	0.8951	0.9074	0.9076	0.5525	0.7034	0.563	0.507	0.5495	0.609	0.3562	0.6218	0.7824	0.6247	0.8965	0.8542	0.8797	0.8834	0.9097	0.9008	0.893	0.8865	0.8838	0.9187	0.7364	0.7388	0.7236	0.7882	0.6883	0.7398	0.7821
NeuN_hypo	0.4767	0.4116	0.4312	0.3989	0.3719	0.3808	0.4175	0.3533	0.394	0.3587	0.402	0.8866	0.9044	0.8762	0.8996	0.8838	0.9152	0.8513	0.8712	0.9101	0.9172	0.9075	0.3264	0.3842	0.3063	0.3216	0.2553	0.2771	0.2965	0.3381	0.438	0.577	0.907	0.9599	0.9047	0.9491	0.8931	0.8987	0.9336	0.9082	0.9087	0.9498	0.4589	0.4601	0.4636	0.4562	0.4874	0.5391	0.4918
NeuN_hypo	0.5442	0.495	0.495	0.4892	0.4761	0.5032	0.5695	0.4939	0.5007	0.4596	0.6026	0.8261	0.8509	0.8353	0.811	0.8118	0.8188	0.8161	0.8096	0.8279	0.8264	0.8474	0.3346	0.4323	0.3987	0.4566	0.3469	0.3677	0.3415	0.3257	0.4488	0.3724	0.8513	0.8678	0.8649	0.8493	0.8613	0.8856	0.8737	0.7872	0.8493	0.8511	0.5241	0.4498	0.5104	0.5036	0.4731	0.5792	0.5122
NeuN_hypo	0.5566	0.5221	0.4493	0.5102	0.4582	0.4696	0.5359	0.5138	0.5234	0.4445	0.5694	0.8856	0.9127	0.9027	0.883	0.8663	0.8882	0.8722	0.8821	0.8702	0.8663	0.9113	0.4437	0.5725	0.4776	0.5368	0.5234	0.5419	0.4076	0.5535	0.6441	0.4621	0.8172	0.8958	0.8554	0.8821	0.8864	0.8704	0.8952	0.8384	0.8831	0.8472	0.5065	0.4565	0.5326	0.5317	0.4893	0.5698	0.5228
NeuN_hypo	0.6208	0.4074	0.4244	0.4556	0.4261	0.381	0.5177	0.5061	0.4501	0.3918	0.6281	0.8668	0.8703	0.8564	0.9179	0.8644	0.864	0.8778	0.8707	0.857	0.8786	0.8815	0.4413	0.5242	0.5014	0.4948	0.4191	0.4367	0.3996	0.4962	0.6148	0.4957	0.8891	0.9113	0.8973	0.8784	0.9008	0.9122	0.9234	0.9026	0.8955	0.914	0.6749	0.5392	0.6312	0.5471	0.5133	0.6435	0.5302
NeuN_hypo	0.5801	0.5597	0.5526	0.5236	0.5155	0.5403	0.4785	0.5156	0.5266	0.4896	0.5414	0.8833	0.9079	0.9159	0.8198	0.8979	0.9308	0.8488	0.779	0.9016	0.8784	0.8815	0.4901	0.6042	0.5216	0.5208	0.5394	0.5591	0.4479	0.5081	0.5464	0.6024	0.8769	0.9528	0.8702	0.8993	0.9369	0.9125	0.9295	0.8892	0.8707	0.9055	0.6517	0.625	0.6422	0.5647	0.59	0.5559	0.6188
NeuN_hypo	0.2109	0.1706	0.2004	0.1897	0.1591	0.2087	0.198	0.1977	0.1968	0.1376	0.216	0.4747	0.5065	0.5273	0.478	0.4454	0.5156	0.4336	0.4577	0.4979	0.4512	0.5176	0.1917	0.222	0.1863	0.1827	0.1943	0.1617	0.1103	0.1813	0.1918	0.2042	0.4701	0.489	0.5175	0.4934	0.4972	0.4357	0.4925	0.4193	0.4586	0.4501	0.2124	0.2171	0.1774	0.2277	0.214	0.2647	0.2443
NeuN_hypo	0.5677	0.5158	0.4628	0.4646	0.4674	0.4539	0.5478	0.5033	0.4549	0.4031	0.6095	0.8555	0.8738	0.865	0.8652	0.8604	0.8756	0.8736	0.8856	0.8521	0.8581	0.866	0.5018	0.6684	0.5372	0.5589	0.5512	0.603	0.436	0.6078	0.7172	0.5475	0.8614	0.8556	0.8798	0.8786	0.8289	0.8195	0.8502	0.8118	0.8408	0.8089	0.6166	0.6194	0.6652	0.5984	0.6086	0.5999	0.5867
NeuN_hypo	0.247	0.2519	0.2741	0.2621	0.211	0.2251	0.2127	0.2165	0.2284	0.1982	0.3012	0.4924	0.529	0.5227	0.4734	0.4798	0.5107	0.5122	0.4653	0.4775	0.4813	0.5116	0.266	0.3394	0.2571	0.2609	0.2882	0.3099	0.1997	0.3228	0.344	0.2813	0.4699	0.513	0.5009	0.499	0.5551	0.4695	0.4883	0.4827	0.4819	0.4373	0.4343	0.3946	0.4575	0.3858	0.3697	0.4137	0.4172
NeuN_hypo	0.7128	0.6617	0.6682	0.7009	0.6691	0.6329	0.6737	0.6942	0.6843	0.6362	0.7318	0.9357	0.9473	0.9574	0.944	0.9477	0.9554	0.9423	0.9482	0.9598	0.9629	0.9516	0.6326	0.7579	0.6052	0.7093	0.6697	0.6721	0.649	0.7001	0.6925	0.7121	0.9306	0.9438	0.9359	0.9331	0.9135	0.9362	0.9348	0.8916	0.9343	0.9002	0.7819	0.7376	0.7589	0.75	0.7363	0.7294	0.7399
NeuN_hypo	0.3933	0.3379	0.3033	0.3231	0.2792	0.2962	0.3629	0.2538	0.3263	0.2641	0.3598	0.8811	0.9192	0.8943	0.8953	0.8833	0.8977	0.8949	0.8638	0.8841	0.8844	0.9012	0.254	0.433	0.2556	0.3571	0.3066	0.3236	0.2217	0.3646	0.3875	0.3195	0.8543	0.8842	0.8817	0.8626	0.8576	0.9065	0.8632	0.8447	0.8889	0.8375	0.4348	0.4508	0.4766	0.4508	0.4466	0.4867	0.4485
NeuN_hypo	0.586	0.5335	0.507	0.5778	0.4778	0.6204	0.6454	0.5864	0.551	0.5314	0.6351	0.9505	0.9379	0.9665	0.9312	0.9452	0.9512	0.9503	0.9631	0.9719	0.9552	0.9455	0.5317	0.72	0.62	0.6251	0.6509	0.6794	0.5275	0.6813	0.8135	0.5813	0.9293	0.9643	0.9461	0.9221	0.9526	0.961	0.9726	0.9264	0.9604	0.9347	0.7888	0.7185	0.6993	0.7568	0.7401	0.7982	0.6725
NeuN_hypo	0.5826	0.4622	0.6098	0.4648	0.4552	0.4351	0.4987	0.421	0.4739	0.4148	0.5206	0.9351	0.9485	0.9347	0.9093	0.9373	0.9387	0.9241	0.9267	0.9489	0.9385	0.946	0.3865	0.4893	0.4054	0.4925	0.4222	0.3712	0.2989	0.473	0.5546	0.3191	0.8719	0.9308	0.8924	0.9158	0.9049	0.9482	0.9059	0.8316	0.9232	0.9445	0.5565	0.5201	0.5362	0.5715	0.5392	0.5867	0.5832
NeuN_hypo	0.4995	0.4155	0.3991	0.4253	0.4057	0.4162	0.4275	0.3849	0.4113	0.352	0.4712	0.6574	0.6757	0.6921	0.6664	0.6625	0.669	0.6632	0.6656	0.6404	0.6518	0.6671	0.4541	0.5357	0.468	0.4661	0.4509	0.4562	0.3815	0.4834	0.5441	0.4547	0.7132	0.7589	0.739	0.723	0.6765	0.7109	0.7095	0.7087	0.7231	0.6737	0.6174	0.5435	0.6337	0.5775	0.5847	0.6349	0.6116
NeuN_hypo	0.6713	0.4397	0.488	0.4929	0.5049	0.5182	0.6194	0.5377	0.556	0.5154	0.6649	0.9627	0.9476	0.937	0.9397	0.94	0.9528	0.9418	0.9266	0.9534	0.955	0.9465	0.4893	0.7112	0.5456	0.6285	0.6145	0.5377	0.4863	0.5551	0.7403	0.6816	0.9507	0.9533	0.9312	0.9382	0.932	0.9625	0.9343	0.9355	0.9423	0.9409	0.6472	0.6125	0.6555	0.6582	0.6923	0.6383	0.6445
NeuN_hypo	0.4173	0.3937	0.4327	0.4356	0.3959	0.3776	0.4123	0.3759	0.4114	0.392	0.4405	0.8322	0.8589	0.8461	0.8105	0.8187	0.8468	0.811	0.8337	0.8207	0.8327	0.8558	0.3904	0.4325	0.3809	0.4319	0.4601	0.4217	0.4072	0.3683	0.4772	0.5065	0.8892	0.8787	0.8932	0.8682	0.8657	0.8565	0.8963	0.8531	0.8649	0.8585	0.5077	0.5376	0.6092	0.4532	0.521	0.5472	0.4242
NeuN_hypo	0.5048	0.5088	0.453	0.4525	0.492	0.4162	0.5031	0.5162	0.4564	0.4039	0.5832	0.8572	0.8435	0.849	0.8664	0.8299	0.8106	0.8885	0.8771	0.8245	0.84	0.8367	0.3802	0.4898	0.3595	0.377	0.3901	0.4636	0.2678	0.4357	0.5187	0.3986	0.8285	0.8094	0.8138	0.8087	0.7443	0.7683	0.7482	0.8117	0.7657	0.7156	0.3871	0.3818	0.3787	0.3608	0.3592	0.3589	0.4093
NeuN_hypo	0.6008	0.5775	0.4807	0.592	0.5927	0.5248	0.5593	0.596	0.593	0.6063	0.5333	0.8983	0.9099	0.9077	0.9193	0.8953	0.9033	0.9102	0.9152	0.9076	0.9064	0.9047	0.649	0.5825	0.5538	0.6421	0.588	0.5856	0.6501	0.5222	0.6225	0.6731	0.8847	0.9143	0.8882	0.8896	0.8775	0.9051	0.8976	0.8682	0.8727	0.9007	0.5797	0.5638	0.5266	0.5145	0.6118	0.5153	0.5612
NeuN_hypo	0.5042	0.4748	0.5609	0.5158	0.4873	0.55	0.6273	0.5277	0.5226	0.4449	0.6489	0.9426	0.9585	0.9602	0.9294	0.9441	0.9394	0.95	0.9225	0.9367	0.9305	0.9479	0.6161	0.6775	0.5945	0.6393	0.5951	0.5664	0.5491	0.5932	0.7072	0.7099	0.9152	0.9549	0.9262	0.955	0.9584	0.948	0.9561	0.9484	0.953	0.9037	0.5521	0.512	0.5731	0.5313	0.5555	0.5505	0.5586
NeuN_hypo	0.422	0.3319	0.343	0.3568	0.3666	0.306	0.4121	0.3612	0.3005	0.2926	0.4329	0.84	0.8739	0.8567	0.8608	0.8582	0.8509	0.8975	0.89	0.8561	0.8436	0.8714	0.442	0.6382	0.4472	0.5152	0.5012	0.5009	0.3954	0.5396	0.6297	0.4616	0.9198	0.9503	0.9083	0.9281	0.9509	0.9423	0.9374	0.8559	0.9344	0.9059	0.3761	0.3576	0.3651	0.3577	0.3647	0.4014	0.39
NeuN_hypo	0.6233	0.4991	0.57	0.5329	0.5196	0.5527	0.5181	0.5238	0.5281	0.4834	0.6193	0.8335	0.8608	0.8712	0.8467	0.843	0.862	0.8635	0.8411	0.8616	0.8475	0.8488	0.5425	0.5983	0.5273	0.5394	0.5562	0.5188	0.4981	0.6025	0.6101	0.5996	0.8627	0.8894	0.8766	0.8604	0.8772	0.8351	0.8866	0.8534	0.8581	0.8668	0.6929	0.6616	0.6734	0.639	0.6696	0.6594	0.6556
NeuN_hypo	0.5907	0.4657	0.5768	0.5392	0.4886	0.4814	0.4453	0.4951	0.4883	0.4173	0.5453	0.7982	0.8048	0.806	0.819	0.8065	0.8086	0.8084	0.8326	0.8285	0.8081	0.8059	0.3813	0.4169	0.4316	0.3791	0.4315	0.3753	0.3849	0.4279	0.4751	0.5072	0.7385	0.7635	0.7343	0.7598	0.7368	0.7518	0.7124	0.7376	0.7903	0.7538	0.5019	0.4444	0.4787	0.4929	0.477	0.5329	0.4566
NeuN_hypo	0.6614	0.5599	0.5964	0.564	0.5711	0.5702	0.6692	0.6171	0.5689	0.5239	0.6423	0.8826	0.9057	0.9086	0.8983	0.9095	0.9286	0.9068	0.8951	0.9104	0.9194	0.912	0.5742	0.6903	0.5924	0.5593	0.619	0.5741	0.5771	0.6646	0.7488	0.5378	0.9153	0.9492	0.8959	0.948	0.9406	0.939	0.9271	0.9062	0.8985	0.909	0.6127	0.5057	0.5658	0.519	0.5611	0.5634	0.587
NeuN_hypo	0.5137	0.4746	0.4235	0.433	0.4468	0.4099	0.5283	0.4765	0.4651	0.3904	0.4892	0.8162	0.8345	0.792	0.7828	0.7664	0.82	0.7411	0.7602	0.81	0.7749	0.8046	0.4617	0.5839	0.5013	0.5572	0.5257	0.5515	0.4285	0.5836	0.6956	0.6894	0.8243	0.8352	0.8321	0.785	0.797	0.7819	0.7722	0.6903	0.7973	0.7542	0.4865	0.4212	0.5471	0.4282	0.4375	0.5031	0.4791
NeuN_hypo	0.5776	0.4881	0.4351	0.4641	0.4952	0.4824	0.5545	0.4682	0.4655	0.4482	0.5372	0.865	0.9383	0.9429	0.8898	0.9233	0.9014	0.8926	0.8805	0.9215	0.8809	0.9135	0.5091	0.597	0.5196	0.5428	0.5393	0.5482	0.4466	0.5734	0.6111	0.5769	0.914	0.95	0.9029	0.9426	0.9522	0.9444	0.9089	0.906	0.9255	0.8645	0.6197	0.6151	0.6271	0.6636	0.6141	0.6351	0.6102
NeuN_hypo	0.4588	0.3926	0.5315	0.4322	0.4461	0.4245	0.5066	0.4745	0.5424	0.4385	0.5231	0.757	0.769	0.7501	0.69	0.7727	0.7545	0.7245	0.6844	0.7492	0.7435	0.7204	0.3479	0.5362	0.4998	0.4501	0.5034	0.4409	0.3108	0.3783	0.5852	0.4408	0.7342	0.7936	0.7507	0.7323	0.713	0.7621	0.7895	0.7222	0.7344	0.7113	0.544	0.3785	0.4951	0.413	0.4449	0.4361	0.4682
NeuN_hypo	0.2629	0.2268	0.2021	0.2039	0.2034	0.2192	0.247	0.1806	0.2145	0.1651	0.2206	0.5741	0.663	0.6245	0.5783	0.5459	0.6297	0.563	0.5527	0.6071	0.548	0.6037	0.1933	0.2433	0.2012	0.233	0.2092	0.2292	0.2315	0.1898	0.1956	0.3643	0.5736	0.5048	0.6087	0.5744	0.4599	0.5925	0.5548	0.4928	0.6224	0.5145	0.2097	0.1817	0.219	0.2111	0.22	0.205	0.2116
NeuN_hypo	0.3049	0.3018	0.2801	0.3138	0.3044	0.287	0.3353	0.2816	0.2962	0.2773	0.3748	0.4738	0.4778	0.4935	0.4379	0.4712	0.4831	0.4648	0.4426	0.4908	0.4665	0.4731	0.5279	0.6717	0.58	0.585	0.6169	0.6618	0.4966	0.6284	0.6996	0.587	0.7919	0.8836	0.7709	0.8775	0.8718	0.8777	0.8644	0.7843	0.8677	0.7115	0.5257	0.4919	0.5319	0.482	0.4913	0.5511	0.5214
NeuN_hypo	0.5835	0.5767	0.5838	0.6011	0.5844	0.5741	0.6522	0.6192	0.559	0.5382	0.6991	0.8611	0.8733	0.8624	0.8781	0.8392	0.833	0.8816	0.869	0.868	0.8912	0.8717	0.4851	0.7209	0.6145	0.5752	0.6087	0.6196	0.4838	0.672	0.7443	0.6419	0.8661	0.8892	0.8894	0.8772	0.8788	0.912	0.8856	0.8834	0.875	0.8867	0.5765	0.5397	0.5739	0.5046	0.5647	0.5728	0.6002
NeuN_hypo	0.5522	0.5067	0.5637	0.5394	0.5568	0.5385	0.5957	0.4642	0.5334	0.4855	0.6148	0.935	0.8961	0.9324	0.9328	0.9327	0.8917	0.9366	0.8935	0.9248	0.9338	0.9308	0.5584	0.7103	0.5213	0.6153	0.5726	0.5985	0.4293	0.6361	0.8265	0.5171	0.9318	0.9288	0.9057	0.9389	0.9432	0.9374	0.9498	0.927	0.9241	0.9604	0.6433	0.5482	0.6932	0.6799	0.6775	0.6545	0.7174
NeuN_hypo	0.4563	0.4281	0.4325	0.4345	0.4511	0.4333	0.4871	0.4595	0.4643	0.4113	0.5021	0.7855	0.7998	0.798	0.7828	0.806	0.8058	0.7897	0.7496	0.8051	0.7753	0.7918	0.4036	0.5391	0.4919	0.4651	0.4909	0.5098	0.3751	0.5088	0.6004	0.4802	0.6893	0.7575	0.6864	0.7376	0.7668	0.73	0.7388	0.6503	0.7885	0.7515	0.4154	0.3663	0.4585	0.4227	0.394	0.4638	0.428
NeuN_hypo	0.7161	0.7141	0.7301	0.7139	0.6792	0.6778	0.7071	0.7112	0.6966	0.6834	0.7433	0.8823	0.905	0.8922	0.8657	0.881	0.9031	0.8801	0.8766	0.8943	0.8863	0.8894	0.4139	0.5416	0.4932	0.4427	0.4695	0.4472	0.3478	0.4629	0.5662	0.6871	0.8258	0.8948	0.8582	0.8816	0.9013	0.8506	0.8897	0.8341	0.8684	0.8094	0.7403	0.6436	0.7196	0.659	0.6913	0.6768	0.6829
NeuN_hypo	0.6541	0.6937	0.6131	0.6329	0.6168	0.5776	0.7029	0.6421	0.6432	0.566	0.7337	0.9386	0.9434	0.9512	0.946	0.9211	0.9289	0.9217	0.9269	0.9392	0.9244	0.9389	0.5679	0.7274	0.6013	0.5798	0.6405	0.597	0.4644	0.7323	0.7573	0.5799	0.9534	0.9372	0.9451	0.9449	0.9288	0.932	0.9344	0.8979	0.9225	0.9069	0.7323	0.6686	0.6991	0.7209	0.5759	0.6649	0.6607
NeuN_hypo	0.4272	0.3689	0.4293	0.4279	0.4488	0.369	0.3525	0.3764	0.3677	0.3331	0.4347	0.7091	0.6876	0.719	0.7078	0.6845	0.6709	0.716	0.7045	0.7125	0.6761	0.7182	0.4524	0.5168	0.514	0.5039	0.4698	0.5835	0.4721	0.5569	0.5293	0.5143	0.8169	0.8482	0.844	0.8139	0.8365	0.8202	0.8132	0.8392	0.8128	0.8386	0.4797	0.4884	0.4926	0.5212	0.4741	0.4366	0.5293
NeuN_hypo	0.5254	0.458	0.4556	0.4506	0.4421	0.4327	0.4749	0.4277	0.4538	0.4091	0.4865	0.7822	0.7877	0.769	0.7787	0.7548	0.7908	0.7628	0.7506	0.7657	0.7667	0.7774	0.5047	0.6096	0.5187	0.5445	0.5455	0.5466	0.5209	0.5302	0.5368	0.5406	0.8088	0.8055	0.8065	0.7496	0.7943	0.8029	0.7916	0.7864	0.8238	0.7391	0.4455	0.3936	0.4263	0.4015	0.4204	0.4649	0.4405
NeuN_hypo	0.6683	0.5546	0.5901	0.537	0.5542	0.53	0.6226	0.5361	0.4808	0.5669	0.6592	0.9302	0.9412	0.9397	0.9616	0.9286	0.9236	0.9416	0.9433	0.9414	0.9392	0.9419	0.5705	0.6805	0.5776	0.5774	0.6582	0.6888	0.5341	0.5698	0.808	0.5614	0.9136	0.9057	0.9109	0.9444	0.9273	0.9115	0.9022	0.8865	0.9453	0.9188	0.52	0.3598	0.5293	0.5141	0.4829	0.5855	0.5866
NeuN_hypo	0.6888	0.6592	0.6865	0.6516	0.6306	0.6413	0.6889	0.6686	0.6818	0.6434	0.7202	0.9293	0.9413	0.9223	0.931	0.9404	0.9252	0.9391	0.9297	0.9119	0.938	0.921	0.5435	0.6991	0.527	0.5482	0.6356	0.5541	0.486	0.6655	0.6754	0.6402	0.9515	0.9654	0.9497	0.9676	0.9355	0.9338	0.9567	0.909	0.9392	0.934	0.5041	0.4687	0.5213	0.4419	0.5332	0.6014	0.5302
NeuN_hypo	0.479	0.3999	0.3484	0.3577	0.309	0.3202	0.3958	0.3462	0.4139	0.352	0.3805	0.7552	0.7427	0.7153	0.7265	0.7381	0.7187	0.7463	0.7358	0.7279	0.748	0.7128	0.3592	0.4283	0.3645	0.3512	0.3818	0.3986	0.3022	0.4062	0.4951	0.513	0.7165	0.6731	0.6854	0.6561	0.6429	0.6505	0.6956	0.615	0.7105	0.621	0.4399	0.4361	0.4274	0.4909	0.4628	0.4587	0.4209
NeuN_hypo	0.4095	0.4027	0.3821	0.3396	0.3317	0.3276	0.4637	0.3381	0.4173	0.3309	0.361	0.8079	0.8409	0.7981	0.8224	0.8125	0.8245	0.8333	0.819	0.826	0.8113	0.8422	0.4172	0.6084	0.4911	0.3867	0.4562	0.4445	0.2717	0.4639	0.5894	0.55	0.8729	0.8976	0.8735	0.8554	0.847	0.8686	0.8412	0.8372	0.8739	0.8574	0.5468	0.5201	0.5411	0.5237	0.5392	0.5705	0.5211
NeuN_hypo	0.6928	0.6324	0.6803	0.6481	0.6546	0.6017	0.7172	0.6395	0.6599	0.6078	0.7501	0.8759	0.8827	0.8729	0.8865	0.8893	0.8988	0.8971	0.8767	0.8986	0.8695	0.8743	0.6727	0.8017	0.7034	0.7744	0.7301	0.7938	0.6391	0.7416	0.7892	0.7556	0.9189	0.9524	0.9122	0.9384	0.9461	0.9249	0.9189	0.8993	0.9536	0.9187	0.6461	0.5849	0.6234	0.615	0.6088	0.5806	0.6366
NeuN_hypo	0.2278	0.1538	0.2383	0.1246	0.1921	0.1886	0.1899	0.1664	0.2786	0.1412	0.1451	0.7301	0.83	0.7635	0.6812	0.756	0.7125	0.7305	0.7215	0.7163	0.7683	0.7743	0.2434	0.2275	0.1538	0.1659	0.145	0.1848	0.1391	0.1186	0.253	0.1105	0.838	0.8899	0.8553	0.8525	0.8405	0.8357	0.8093	0.7755	0.7954	0.7963	0.0622	0.0875	0.1673	0.0764	0.0813	0.1535	0.0822
NeuN_hypo	0.4795	0.3832	0.3871	0.356	0.357	0.3594	0.4018	0.3131	0.3666	0.3026	0.3799	0.8897	0.9171	0.9479	0.8457	0.8875	0.9245	0.8415	0.8148	0.8778	0.8514	0.9076	0.4861	0.6173	0.5537	0.5355	0.5314	0.5117	0.5205	0.5125	0.6392	0.4586	0.8794	0.9358	0.8972	0.9373	0.9621	0.9267	0.9174	0.844	0.8932	0.8376	0.3196	0.264	0.3218	0.3525	0.3388	0.2889	0.3548
NeuN_hypo	0.49	0.4765	0.4634	0.4679	0.4397	0.4105	0.4695	0.4892	0.4569	0.3937	0.5055	0.7785	0.783	0.8022	0.8035	0.7647	0.7797	0.7726	0.7639	0.7625	0.7587	0.7833	0.5463	0.5841	0.5373	0.5609	0.5448	0.5475	0.5423	0.5525	0.5806	0.5617	0.8295	0.817	0.8095	0.8163	0.8093	0.7997	0.779	0.7608	0.7986	0.8211	0.6233	0.5922	0.5953	0.6323	0.6082	0.6177	0.5723
NeuN_hypo	0.3714	0.3832	0.2575	0.4461	0.3447	0.3514	0.3156	0.2808	0.3267	0.2678	0.3125	0.683	0.695	0.7308	0.5854	0.688	0.7526	0.6602	0.6454	0.6582	0.666	0.6752	0.3099	0.3401	0.328	0.3532	0.3256	0.3669	0.2338	0.3483	0.3557	0.3857	0.6444	0.7092	0.6493	0.6545	0.7298	0.728	0.7296	0.6297	0.7129	0.6748	0.3467	0.359	0.3743	0.3617	0.3445	0.3664	0.3368
NeuN_hypo	0.6201	0.5961	0.5936	0.6407	0.5841	0.5437	0.5938	0.5783	0.6096	0.4769	0.6223	0.8178	0.8516	0.8397	0.8074	0.8135	0.8302	0.8103	0.7945	0.8312	0.8199	0.8506	0.6278	0.6851	0.6494	0.671	0.677	0.6958	0.632	0.677	0.7644	0.6791	0.8084	0.8411	0.8929	0.8243	0.8206	0.8172	0.8342	0.8099	0.8423	0.8005	0.6685	0.6267	0.645	0.6373	0.5889	0.5936	0.6122
NeuN_hypo	0.6633	0.6291	0.6576	0.6178	0.592	0.6392	0.6908	0.6363	0.6431	0.5424	0.6827	0.9548	0.9648	0.9639	0.9474	0.9589	0.9563	0.9406	0.9517	0.9543	0.9565	0.947	0.5877	0.6956	0.5838	0.6741	0.6008	0.6191	0.4802	0.6022	0.7906	0.5468	0.935	0.9579	0.9291	0.9435	0.8668	0.9353	0.9269	0.9186	0.9281	0.9251	0.6543	0.6569	0.7025	0.5896	0.5931	0.6779	0.7064
NeuN_hypo	0.3746	0.2827	0.2574	0.2889	0.2705	0.2999	0.3158	0.3015	0.2778	0.2178	0.3066	0.7184	0.7426	0.7528	0.6985	0.6846	0.7382	0.6961	0.6583	0.7235	0.6801	0.7034	0.2731	0.4417	0.2957	0.3028	0.3056	0.3041	0.2543	0.3977	0.4556	0.1901	0.8256	0.8497	0.7843	0.8302	0.8148	0.8462	0.8315	0.7998	0.8413	0.7981	0.2544	0.2137	0.297	0.2328	0.238	0.3059	0.286
NeuN_hypo	0.4953	0.4394	0.4415	0.4773	0.4534	0.4576	0.5055	0.4689	0.4467	0.3469	0.5575	0.9089	0.9053	0.9473	0.878	0.9323	0.9467	0.9	0.8803	0.9235	0.8971	0.9252	0.3939	0.5311	0.4232	0.4531	0.4832	0.487	0.3123	0.4627	0.6266	0.3986	0.8728	0.9427	0.8596	0.95	0.9398	0.9306	0.9396	0.9258	0.8956	0.9017	0.6683	0.6503	0.6518	0.7013	0.6732	0.6748	0.6978
NeuN_hypo	0.4288	0.4047	0.3924	0.4154	0.3689	0.3723	0.4126	0.4059	0.4308	0.3565	0.4323	0.862	0.8517	0.8394	0.7337	0.8104	0.9129	0.7878	0.7712	0.8551	0.8253	0.818	0.2719	0.4634	0.294	0.3842	0.311	0.3162	0.2478	0.3255	0.46	0.3441	0.8227	0.931	0.8616	0.9406	0.9145	0.8691	0.917	0.8188	0.85	0.9105	0.4427	0.3918	0.4205	0.4094	0.4179	0.4428	0.4247
NeuN_hypo	0.6782	0.5642	0.5399	0.6253	0.6523	0.5716	0.6453	0.5273	0.5997	0.5349	0.6645	0.8929	0.9234	0.9197	0.9194	0.8907	0.9109	0.9001	0.9051	0.9087	0.8918	0.9101	0.6471	0.7218	0.6153	0.6147	0.7106	0.7023	0.5475	0.643	0.7828	0.6936	0.8523	0.8536	0.8386	0.8383	0.8399	0.8449	0.8677	0.8684	0.8559	0.8317	0.7137	0.6664	0.6728	0.6475	0.6813	0.6334	0.6964
NeuN_hypo	0.6022	0.5051	0.5558	0.5796	0.5187	0.5455	0.5441	0.5279	0.5621	0.4625	0.5396	0.8964	0.9018	0.9093	0.8924	0.905	0.8712	0.9079	0.9153	0.9056	0.9182	0.9047	0.4322	0.5238	0.4378	0.5182	0.4646	0.4343	0.4291	0.5109	0.4696	0.4245	0.8681	0.9097	0.8642	0.8501	0.8306	0.8901	0.8905	0.8524	0.8539	0.8631	0.3835	0.3641	0.4443	0.4253	0.4462	0.4907	0.4565
NeuN_hypo	0.5724	0.4747	0.4928	0.4467	0.4075	0.4338	0.5479	0.4197	0.4917	0.4029	0.6235	0.8939	0.9098	0.915	0.8993	0.9214	0.8994	0.918	0.9351	0.9222	0.9171	0.9213	0.472	0.6945	0.5513	0.5227	0.55	0.5773	0.4411	0.5668	0.7325	0.4271	0.919	0.9423	0.8926	0.9295	0.9052	0.9	0.9197	0.8919	0.8895	0.9214	0.4038	0.3294	0.4104	0.4206	0.3682	0.5082	0.4627
NeuN_hypo	0.6085	0.5488	0.5174	0.5504	0.5537	0.4998	0.5892	0.5854	0.5642	0.468	0.6189	0.858	0.8625	0.8452	0.855	0.823	0.8434	0.858	0.8769	0.8617	0.8478	0.8786	0.5651	0.7089	0.6147	0.6815	0.6243	0.6515	0.5559	0.6325	0.6923	0.6097	0.8589	0.8959	0.8686	0.8796	0.8673	0.8584	0.8777	0.8339	0.8509	0.8108	0.6683	0.641	0.6129	0.6353	0.6313	0.6338	0.6119
NeuN_hypo	0.54	0.4579	0.4649	0.4816	0.4301	0.479	0.5327	0.4882	0.3948	0.3983	0.5858	0.8185	0.884	0.8703	0.8568	0.8297	0.8673	0.8447	0.8257	0.8856	0.8233	0.8609	0.3625	0.656	0.4263	0.4634	0.4483	0.5457	0.3202	0.5516	0.6589	0.2952	0.8566	0.8866	0.9027	0.8715	0.8679	0.8755	0.9024	0.9132	0.8749	0.8643	0.7044	0.6368	0.6724	0.651	0.6492	0.657	0.7034
NeuN_hypo	0.5177	0.533	0.425	0.4778	0.4367	0.4542	0.5279	0.432	0.439	0.3783	0.5289	0.8676	0.882	0.8663	0.8752	0.8723	0.884	0.8319	0.8573	0.8921	0.8541	0.854	0.4543	0.6215	0.562	0.567	0.5691	0.5614	0.3768	0.573	0.7884	0.599	0.8068	0.8484	0.8522	0.8387	0.827	0.8424	0.8391	0.8315	0.8969	0.8001	0.4919	0.4771	0.4758	0.4639	0.5046	0.4903	0.5507
NeuN_hypo	0.4783	0.4951	0.3853	0.437	0.3841	0.4205	0.4732	0.477	0.4416	0.3735	0.5202	0.8226	0.8756	0.8468	0.8523	0.803	0.8303	0.8482	0.8062	0.8414	0.8671	0.8566	0.4283	0.525	0.4358	0.4848	0.4692	0.4894	0.3886	0.4859	0.6111	0.4689	0.8692	0.8774	0.8657	0.8733	0.8742	0.8664	0.8657	0.8363	0.8936	0.8732	0.5734	0.5353	0.5662	0.5538	0.5356	0.6229	0.5608
NeuN_hypo	0.5411	0.4193	0.4067	0.369	0.3843	0.3793	0.5008	0.3177	0.4328	0.3865	0.6429	0.818	0.8535	0.8084	0.8509	0.859	0.8248	0.8537	0.8429	0.8253	0.8473	0.8275	0.376	0.6736	0.4615	0.5106	0.42	0.5421	0.2973	0.6295	0.6751	0.5152	0.8717	0.9004	0.885	0.9069	0.8818	0.8935	0.8528	0.7971	0.8703	0.8189	0.4224	0.3402	0.5402	0.3606	0.3705	0.4391	0.4772
NeuN_hypo	0.5111	0.4803	0.4713	0.4775	0.4447	0.4591	0.5636	0.4657	0.4709	0.4567	0.5353	0.8957	0.906	0.9028	0.923	0.896	0.9031	0.9179	0.9169	0.909	0.8998	0.903	0.4243	0.6039	0.4263	0.6001	0.4644	0.4312	0.2897	0.5491	0.7654	0.4364	0.9057	0.9096	0.8794	0.8861	0.8861	0.8896	0.9101	0.899	0.921	0.863	0.4886	0.452	0.4863	0.4867	0.5094	0.4578	0.4666
NeuN_hypo	0.1942	0.2102	0.1709	0.1908	0.1558	0.1825	0.2506	0.1578	0.2009	0.1702	0.2959	0.7056	0.7606	0.7038	0.7994	0.6936	0.6914	0.7272	0.7152	0.723	0.6988	0.7293	0.2429	0.4256	0.3307	0.2733	0.3553	0.2583	0.1366	0.3312	0.5885	0.2694	0.7873	0.8131	0.8389	0.8592	0.8141	0.8293	0.7943	0.7855	0.8408	0.7288	0.2294	0.0862	0.2056	0.1702	0.1104	0.0731	0.1531
NeuN_hypo	0.5568	0.5388	0.4526	0.4889	0.5096	0.4898	0.5142	0.5117	0.5214	0.4583	0.5842	0.8117	0.8264	0.8563	0.8124	0.8139	0.8473	0.8475	0.8351	0.8191	0.8385	0.8312	0.4433	0.5752	0.4757	0.4653	0.4541	0.5481	0.3494	0.5267	0.6192	0.536	0.8133	0.8636	0.7578	0.8841	0.8814	0.8921	0.8668	0.7651	0.8588	0.8376	0.5842	0.5513	0.5709	0.5158	0.5126	0.5295	0.5783
NeuN_hypo	0.6559	0.7067	0.6797	0.5987	0.5793	0.5771	0.6297	0.5908	0.6387	0.5651	0.5751	0.9276	0.9347	0.9258	0.9279	0.9228	0.9316	0.9368	0.9222	0.9469	0.9312	0.9367	0.5177	0.5919	0.519	0.5283	0.5098	0.575	0.4724	0.5299	0.5166	0.5123	0.9104	0.9286	0.9224	0.9224	0.9183	0.9051	0.9322	0.8738	0.9158	0.9301	0.7226	0.6511	0.6827	0.6897	0.6665	0.6554	0.694
NeuN_hypo	0.6207	0.6418	0.655	0.6621	0.6334	0.5856	0.6894	0.6456	0.6158	0.5729	0.735	0.9374	0.9557	0.9512	0.9226	0.9403	0.9429	0.9337	0.9326	0.9444	0.9456	0.9409	0.5748	0.7417	0.6663	0.6934	0.6731	0.7116	0.5901	0.7074	0.762	0.6307	0.8748	0.9522	0.9414	0.9457	0.9458	0.9512	0.9285	0.9082	0.9021	0.9365	0.6839	0.6349	0.6882	0.633	0.6752	0.6369	0.6676
NeuN_hypo	0.6766	0.589	0.5767	0.5439	0.5614	0.5348	0.607	0.5486	0.5712	0.5314	0.6761	0.8863	0.909	0.8848	0.8916	0.8912	0.8942	0.8817	0.884	0.9018	0.8893	0.8966	0.5022	0.7156	0.515	0.6297	0.6171	0.5721	0.4519	0.6348	0.7299	0.5222	0.8954	0.901	0.8879	0.8984	0.8818	0.8993	0.8943	0.8425	0.9043	0.8138	0.7436	0.6483	0.7496	0.6352	0.6786	0.6273	0.7168
NeuN_hypo	0.3132	0.2306	0.2086	0.2277	0.1927	0.2057	0.265	0.2511	0.2154	0.2013	0.2587	0.7178	0.756	0.7288	0.7564	0.7566	0.6954	0.7782	0.7707	0.7355	0.7869	0.7585	0.2566	0.3974	0.2581	0.2731	0.2763	0.3418	0.2038	0.3133	0.3937	0.2861	0.7721	0.7991	0.7446	0.7941	0.7283	0.7881	0.732	0.7399	0.7938	0.7736	0.3964	0.3073	0.383	0.3402	0.3746	0.4424	0.3489
NeuN_hypo	0.6582	0.5031	0.5359	0.6184	0.5457	0.5881	0.6724	0.6157	0.5926	0.5625	0.7536	0.9326	0.9248	0.9194	0.9273	0.9024	0.9268	0.917	0.9082	0.9215	0.9312	0.9346	0.5756	0.656	0.5587	0.6089	0.602	0.678	0.4261	0.6555	0.7767	0.6076	0.9283	0.9431	0.9299	0.9255	0.9195	0.9398	0.9399	0.9282	0.927	0.9051	0.7162	0.6399	0.7372	0.6412	0.6367	0.6256	0.694
NeuN_hypo	0.2359	0.1144	0.2021	0.1376	0.1449	0.1047	0.1505	0.1112	0.161	0.1099	0.2074	0.462	0.4995	0.4918	0.5046	0.4152	0.4806	0.4436	0.4395	0.4746	0.4553	0.4988	0.1196	0.176	0.1206	0.1524	0.0938	0.1045	0.1096	0.1133	0.1265	0.1135	0.5444	0.6223	0.6599	0.5852	0.6023	0.5691	0.6887	0.5479	0.5816	0.5116	0.2492	0.2345	0.2516	0.2133	0.235	0.2383	0.2124
NeuN_hypo	0.6047	0.5192	0.4924	0.4502	0.4567	0.5287	0.6152	0.5213	0.5554	0.4797	0.682	0.8204	0.8205	0.7791	0.8288	0.8131	0.8187	0.8279	0.8292	0.8279	0.8249	0.8157	0.4931	0.598	0.4481	0.443	0.5008	0.489	0.3464	0.5184	0.6854	0.3765	0.8378	0.8157	0.838	0.7598	0.7815	0.8313	0.8026	0.8364	0.8031	0.7974	0.6119	0.4013	0.6377	0.527	0.4786	0.529	0.5445
NeuN_hypo	0.5261	0.5461	0.5364	0.5095	0.4762	0.4731	0.5472	0.5136	0.4934	0.4822	0.5667	0.7976	0.7864	0.7933	0.7938	0.7979	0.7797	0.822	0.8042	0.8054	0.7941	0.7929	0.4514	0.5748	0.517	0.5099	0.522	0.5444	0.3797	0.5007	0.6681	0.5475	0.8122	0.822	0.7965	0.8222	0.8138	0.8408	0.7851	0.8142	0.8448	0.7873	0.7532	0.5786	0.7227	0.6709	0.6945	0.6159	0.691
NeuN_hypo	0.4987	0.5056	0.528	0.5083	0.4411	0.524	0.6151	0.5184	0.5206	0.4599	0.5826	0.8991	0.8959	0.9248	0.9151	0.9199	0.9147	0.9175	0.9318	0.9219	0.9232	0.9119	0.5404	0.6546	0.5232	0.6264	0.5348	0.5925	0.3795	0.6133	0.8045	0.5243	0.92	0.9303	0.9085	0.9337	0.9154	0.9048	0.903	0.913	0.8853	0.8964	0.5425	0.4806	0.5938	0.4875	0.5165	0.5691	0.544
NeuN_hypo	0.4817	0.2786	0.4513	0.3764	0.3962	0.3535	0.4406	0.2935	0.346	0.3341	0.5298	0.8397	0.8534	0.8666	0.844	0.8372	0.8507	0.8431	0.8325	0.8627	0.8675	0.836	0.2917	0.53	0.47	0.4274	0.4434	0.5476	0.3503	0.4018	0.6503	0.4677	0.8269	0.8052	0.8308	0.7317	0.8468	0.8489	0.8248	0.7348	0.8219	0.8857	0.747	0.6326	0.6944	0.691	0.692	0.6944	0.615
NeuN_hypo	0.3153	0.1403	0.1854	0.2194	0.1656	0.1442	0.2031	0.129	0.2081	0.1246	0.2129	0.7336	0.752	0.7673	0.7609	0.7695	0.7439	0.7478	0.7545	0.772	0.7677	0.7456	0.1905	0.2561	0.1664	0.2342	0.1583	0.2258	0.1769	0.2198	0.243	0.1461	0.774	0.7852	0.7771	0.7518	0.7606	0.7582	0.7491	0.7281	0.7455	0.739	0.2618	0.193	0.2945	0.2708	0.2704	0.2894	0.2313
NeuN_hypo	0.6321	0.5585	0.5854	0.5607	0.5351	0.5243	0.5644	0.5414	0.5396	0.5522	0.6053	0.906	0.8985	0.9089	0.8748	0.8844	0.9146	0.899	0.8938	0.8996	0.8911	0.9056	0.536	0.6602	0.6181	0.6562	0.6159	0.6793	0.5459	0.6053	0.7294	0.5924	0.8911	0.9389	0.8842	0.9314	0.9149	0.9341	0.9138	0.8949	0.8911	0.9036	0.6923	0.6652	0.6946	0.6615	0.6852	0.7096	0.6753
NeuN_hypo	0.5289	0.3972	0.2974	0.3654	0.3578	0.3652	0.4893	0.3824	0.4269	0.3646	0.6199	0.7539	0.7664	0.7133	0.7266	0.7424	0.7481	0.7592	0.7432	0.7348	0.7516	0.7481	0.421	0.6048	0.4759	0.4826	0.3654	0.4981	0.2443	0.5446	0.6994	0.4199	0.8727	0.8845	0.8905	0.854	0.8244	0.8802	0.8432	0.8047	0.8611	0.8156	0.6258	0.6025	0.6178	0.5803	0.5932	0.5849	0.6129
NeuN_hypo	0.6283	0.5798	0.577	0.5982	0.5672	0.5183	0.5647	0.5182	0.5785	0.5204	0.597	0.8365	0.8538	0.8562	0.8315	0.8145	0.8531	0.8504	0.852	0.8477	0.8557	0.8514	0.4585	0.5655	0.5133	0.5234	0.5393	0.5716	0.4393	0.5638	0.5702	0.5554	0.8258	0.859	0.8131	0.8518	0.7915	0.8857	0.8546	0.7861	0.8296	0.822	0.5458	0.478	0.5573	0.5285	0.5245	0.536	0.5516
NeuN_hypo	0.5168	0.4776	0.3788	0.3624	0.3189	0.3514	0.468	0.409	0.4102	0.3414	0.5718	0.9045	0.9173	0.9115	0.9013	0.9186	0.8992	0.9176	0.8988	0.9109	0.92	0.9115	0.4676	0.6563	0.4871	0.5072	0.4508	0.553	0.3238	0.5546	0.7226	0.6353	0.9068	0.9121	0.8623	0.9002	0.8975	0.8875	0.8848	0.8436	0.8908	0.8698	0.6288	0.5821	0.6944	0.532	0.6156	0.6018	0.6469
NeuN_hypo	0.4345	0.3368	0.3357	0.3513	0.3542	0.3179	0.3706	0.3294	0.3371	0.3181	0.3604	0.7939	0.8057	0.8757	0.8221	0.8139	0.7706	0.7897	0.8186	0.7737	0.8339	0.7735	0.363	0.4542	0.4414	0.4414	0.3866	0.4354	0.3639	0.4312	0.4834	0.4092	0.7612	0.8538	0.8333	0.8991	0.8888	0.8603	0.9041	0.8522	0.8483	0.8232	0.3469	0.2552	0.3542	0.3519	0.3227	0.3591	0.2874
NeuN_hypo	0.3213	0.3432	0.2822	0.3231	0.2912	0.2702	0.2989	0.2883	0.3056	0.2631	0.2676	0.7765	0.7856	0.7957	0.7252	0.7761	0.7878	0.7772	0.8032	0.808	0.8111	0.7839	0.3369	0.3337	0.2799	0.3548	0.3149	0.3037	0.3577	0.3295	0.3136	0.3758	0.7728	0.7802	0.7564	0.8113	0.7837	0.793	0.7698	0.8107	0.8163	0.8295	0.3722	0.3756	0.3215	0.3797	0.3869	0.3351	0.3473
NeuN_hypo	0.5756	0.4569	0.4997	0.4797	0.5309	0.5477	0.573	0.5609	0.5191	0.4743	0.567	0.8749	0.8846	0.8142	0.8359	0.783	0.8803	0.8263	0.8132	0.821	0.8053	0.8427	0.4697	0.5364	0.4149	0.558	0.394	0.4495	0.4476	0.5114	0.6025	0.5654	0.8729	0.8839	0.8498	0.8422	0.8389	0.8304	0.8605	0.7757	0.8181	0.8216	0.4016	0.427	0.472	0.4499	0.5044	0.5091	0.5181
NeuN_hypo	0.5505	0.5459	0.5176	0.4697	0.479	0.4872	0.5898	0.5006	0.4947	0.4104	0.6362	0.9124	0.9239	0.9441	0.8701	0.9156	0.9473	0.9282	0.9024	0.964	0.9456	0.9221	0.4769	0.6626	0.5187	0.5436	0.4476	0.4789	0.3848	0.5534	0.695	0.5017	0.9089	0.9531	0.8342	0.9527	0.9322	0.9257	0.9335	0.8417	0.9635	0.9524	0.5031	0.4183	0.538	0.4788	0.4807	0.5028	0.5283
NeuN_hypo	0.72	0.6965	0.6994	0.7239	0.6719	0.6631	0.7482	0.7431	0.7215	0.6812	0.7598	0.9159	0.8991	0.9276	0.9104	0.9196	0.9009	0.9015	0.9254	0.9161	0.9151	0.8996	0.698	0.7505	0.6966	0.7259	0.7427	0.7468	0.6205	0.7517	0.8751	0.6931	0.9245	0.9211	0.8903	0.9346	0.8994	0.9294	0.928	0.896	0.9196	0.9072	0.6068	0.565	0.6653	0.6237	0.5866	0.5991	0.6719
NeuN_hypo	0.3233	0.3129	0.2924	0.1995	0.1877	0.3299	0.3309	0.2436	0.2262	0.1753	0.2273	0.8717	0.8898	0.9007	0.8572	0.8592	0.888	0.8789	0.894	0.8875	0.9045	0.8887	0.2036	0.2815	0.2082	0.245	0.2113	0.2348	0.169	0.2303	0.3329	0.2923	0.9126	0.9321	0.9109	0.9284	0.8984	0.9423	0.9387	0.8932	0.9127	0.8832	0.457	0.431	0.5135	0.4973	0.4671	0.44	0.4511
NeuN_hypo	0.6944	0.6652	0.6366	0.7212	0.6703	0.651	0.7102	0.6738	0.6736	0.6224	0.7525	0.9369	0.9454	0.9538	0.9135	0.9445	0.9513	0.956	0.9324	0.9526	0.9464	0.9398	0.5963	0.787	0.6169	0.6502	0.6871	0.6816	0.585	0.7047	0.762	0.723	0.923	0.9607	0.9315	0.9467	0.9383	0.9629	0.9488	0.9281	0.9326	0.9226	0.6949	0.7015	0.7348	0.6786	0.6644	0.6819	0.6517
NeuN_hypo	0.5148	0.4455	0.4837	0.4425	0.4262	0.4239	0.4434	0.4207	0.4663	0.3789	0.514	0.8561	0.8701	0.8778	0.8696	0.8472	0.8542	0.8835	0.8528	0.8476	0.8789	0.8674	0.3022	0.3715	0.3658	0.3262	0.3585	0.3041	0.2972	0.3144	0.5767	0.2857	0.8174	0.8227	0.807	0.8065	0.8056	0.8995	0.7847	0.8022	0.8451	0.7716	0.3702	0.3199	0.4257	0.321	0.4031	0.3535	0.3538
NeuN_hypo	0.4456	0.4101	0.4053	0.3839	0.4236	0.3525	0.43	0.4	0.4581	0.388	0.4275	0.786	0.839	0.8355	0.8707	0.7904	0.842	0.8373	0.7999	0.8602	0.7903	0.8349	0.2696	0.3144	0.2485	0.3213	0.2703	0.3091	0.2836	0.2784	0.3219	0.3838	0.7417	0.788	0.8025	0.7601	0.7604	0.7624	0.7217	0.7998	0.7789	0.805	0.4234	0.4235	0.4517	0.5115	0.4437	0.4839	0.5012
NeuN_hypo	0.5074	0.4422	0.4391	0.45	0.4748	0.4733	0.498	0.4938	0.502	0.3807	0.5093	0.837	0.841	0.8521	0.8689	0.856	0.8268	0.8588	0.8528	0.8421	0.8589	0.842	0.5102	0.6709	0.526	0.6211	0.5994	0.6032	0.4448	0.5677	0.6862	0.5502	0.8657	0.8664	0.8087	0.8693	0.8609	0.8799	0.8821	0.8346	0.874	0.8689	0.5755	0.5087	0.5671	0.5236	0.5662	0.5564	0.5671
NeuN_hypo	0.27	0.2574	0.3058	0.2487	0.2076	0.2075	0.2374	0.2307	0.2492	0.2039	0.2521	0.6861	0.6386	0.6518	0.6325	0.6606	0.6487	0.6842	0.6662	0.6683	0.6709	0.6495	0.2622	0.304	0.3206	0.2874	0.3071	0.2571	0.2375	0.2388	0.2682	0.2265	0.604	0.5979	0.5853	0.6182	0.6158	0.6238	0.6077	0.5697	0.6312	0.6033	0.1583	0.1737	0.179	0.183	0.1855	0.2034	0.1235
NeuN_hypo	0.387	0.3335	0.293	0.3154	0.3311	0.3087	0.3895	0.3712	0.3453	0.2521	0.4003	0.7979	0.7943	0.7749	0.8443	0.7603	0.7464	0.82	0.8038	0.7722	0.8174	0.8045	0.2436	0.3818	0.3255	0.3694	0.2796	0.3002	0.2212	0.3743	0.4659	0.2633	0.7927	0.8106	0.7899	0.8011	0.743	0.8183	0.7239	0.7458	0.7455	0.8145	0.4233	0.3589	0.3784	0.3269	0.3919	0.4174	0.4143
NeuN_hypo	0.6968	0.7001	0.6141	0.6488	0.656	0.6592	0.7399	0.6397	0.6761	0.6566	0.8237	0.9326	0.9561	0.9392	0.9469	0.9456	0.9471	0.946	0.9381	0.9393	0.9437	0.9516	0.6381	0.8163	0.7117	0.6554	0.6816	0.7599	0.5959	0.7749	0.8534	0.7083	0.9297	0.9356	0.937	0.9327	0.922	0.921	0.9418	0.9225	0.9512	0.9502	0.7151	0.5187	0.6334	0.6314	0.6246	0.6481	0.657
NeuN_hypo	0.662	0.6175	0.7181	0.6001	0.6213	0.6218	0.6533	0.5768	0.5968	0.4995	0.7323	0.8896	0.9134	0.9122	0.9068	0.9182	0.8994	0.9186	0.9085	0.9149	0.9162	0.9281	0.5923	0.7866	0.6655	0.6119	0.692	0.6674	0.4761	0.7278	0.8482	0.6343	0.9015	0.938	0.9174	0.9116	0.896	0.9288	0.8969	0.915	0.9127	0.9303	0.6701	0.6333	0.6838	0.6556	0.6502	0.7068	0.679
NeuN_hypo	0.3559	0.3171	0.2363	0.2667	0.2811	0.2288	0.3799	0.2831	0.2751	0.2006	0.3978	0.9036	0.9289	0.9185	0.8694	0.882	0.8693	0.8879	0.9043	0.9132	0.8969	0.8893	0.3532	0.4288	0.2883	0.3863	0.3282	0.3689	0.217	0.263	0.6741	0.3151	0.9015	0.9341	0.86	0.9253	0.8917	0.9147	0.8978	0.9226	0.9113	0.8333	0.3363	0.3409	0.4958	0.3693	0.3425	0.3067	0.4263
[truncated: 55,481 more rows]
[truncated: 13 more columns]

## Sheet: Figure1D
Group	sum of DMR lengths	Relative Proportion
Human	45823784	0.274651
Human+Chimpanzee	45040151	0.269954
Human+Chimpanzee+Macaque	75980000	0.455396

## Sheet: Figure1E
DMR_type	meth_diff
conserved_OLIG2_hypo	0.2069
conserved_OLIG2_hypo	0.4097
[truncated: 82,306 more rows]

## Sheet: Figure2A
	Human_NeuN_1	Human_NeuN_2	Human_NeuN_3	Human_NeuN_4	Human_NeuN_5	Human_NeuN_6	Human_NeuN_7	Human_NeuN_8	Human_NeuN_9	Human_NeuN_10	Human_NeuN_11	Human_OLIG2_1	Human_OLIG2_2	Human_OLIG2_3	Human_OLIG2_4	Human_OLIG2_5	Human_OLIG2_6	Human_OLIG2_7	Human_OLIG2_8	Human_OLIG2_9	Human_OLIG2_10	Human_OLIG2_11	Chimpanzee_NeuN_1	Chimpanzee_NeuN_2	Chimpanzee_NeuN_3	Chimpanzee_NeuN_4	Chimpanzee_NeuN_5	Chimpanzee_NeuN_6	Chimpanzee_NeuN_7	Chimpanzee_NeuN_8	Chimpanzee_NeuN_9	Chimpanzee_NeuN_10	Chimpanzee_OLIG2_1	Chimpanzee_OLIG2_2	Chimpanzee_OLIG2_3	Chimpanzee_OLIG2_4	Chimpanzee_OLIG2_5	Chimpanzee_OLIG2_6	Chimpanzee_OLIG2_7	Chimpanzee_OLIG2_8	Chimpanzee_OLIG2_9	Chimpanzee_OLIG2_10	Macaque_NeuN_1	Macaque_NeuN_2	Macaque_NeuN_3	Macaque_NeuN_4	Macaque_NeuN_5	Macaque_NeuN_6	Macaque_NeuN_7
[truncated: 12,725 more rows]
[truncated: 13 more columns]

[truncated: 10 more sheets: Figure2B, Figure2C, Figure3A, Figure3B, Figure3C, Figure3D, Figure3E, Figure3F, Figure4A, Figure4B]
